# Supplementary material for: Vibrio cholerae motility is associated with inter-animal transmission
Source: Nat Commun. 2025 Aug 27;16:7989. doi: 10.1038/s41467-025-62984-4 (PMC12391452; doi:10.1038/s41467-025-62984-4)
Supplement: Supplementary file 3 — Supplementary Data 1 -3 [file 41467_2025_62984_MOESM3_ESM.xlsx]

## Sheet: Data 1
Supplementary Data 1. Tn-seq analysis of V. cholerae infant mouse infection.
Locus_tag	Name	Position: min	Position: max	Length	Direction	product	Likely VC number	VC gene	Manual annotation	Informative sites	MWU_P-value	Log2FoldChange	inverse p-value
N900_RS00005	hypothetical protein CDS	235	402	168	reverse	hypothetical protein	VC0001	hypothetical protein		1.55446	0.538844	-0.160759	1.85582
N900_RS00010	mioC CDS	372	806	435	reverse	FMN-binding protein MioC	VC0002	FMN-binding protein MioC		0.138614	0.504985	-3.79956	1.98026
N900_RS00015	mnmE CDS	816	2177	1362	reverse	tRNA uridine-5-carboxymethylaminomethyl(34) synthesis GTPase MnmE	VC0003	tRNA uridine-5-carboxymethylaminomethyl(34) synthesis GTPase MnmE		0.762376	0.528987	-1.86637	1.8904
N900_RS00020	yidC CDS	2271	3896	1626	reverse	membrane protein insertase YidC	VC0004	membrane protein insertase YidC		0.485149	0.586407	-5.69679	1.7053
N900_RS00025	yidD CDS	3899	4156	258	reverse	membrane protein insertion efficiency factor YidD	VC0005	MULTISPECIES: membrane protein insertion efficiency factor YidD		1.57426	0.194465	-7.65981	5.14231
N900_RS00030	rnpA CDS	4123	4479	357	reverse	ribonuclease P protein component	VC0006	MULTISPECIES: ribonuclease P protein component		0.257426	0.937541	-4.84673	1.06662
N900_RS00035	50S ribosomal protein L34 CDS	4492	4629	138	reverse	50S ribosomal protein L34	VC0007	MULTISPECIES: 50S ribosomal protein L34		0	NA	NA	#VALUE!
N900_RS00040	amino acid ABC transporter ATP-binding protein CDS	4871	5608	738	reverse	amino acid ABC transporter ATP-binding protein	VC0008	MULTISPECIES: amino acid ABC transporter ATP-binding protein		8.89109	0.271053	1.13635	3.68931
N900_RS00045	amino acid ABC transporter permease CDS	5605	6276	672	reverse	amino acid ABC transporter permease	VC0009	MULTISPECIES: amino acid ABC transporter permease		9.51485	0.518233	1.02156	1.92963
N900_RS00050	amino acid ABC transporter substrate-binding protein CDS	6354	7100	747	reverse	amino acid ABC transporter substrate-binding protein	VC0010	amino acid ABC transporter substrate-binding protein		11.5446	0.307158	-1.22232	3.25566
N900_RS00055	dnaA CDS	7412	8815	1404	forward	chromosomal replication initiator protein DnaA	VC0012	MULTISPECIES: chromosomal replication initiator protein DnaA		0.227723	0.937541	-4.57064	1.06662
N900_RS00060	dnaN CDS	8873	9973	1101	forward	DNA polymerase III subunit beta	VC0013	DNA polymerase III subunit beta		0.554455	0.499026	-2.69612	2.0039
N900_RS00065	recF CDS	9991	11082	1092	forward	DNA replication/repair protein RecF	VC0014	MULTISPECIES: DNA replication/repair protein RecF		17.0891	0.504854	-1.26484	1.98077
N900_RS00070	DNA topoisomerase (ATP-hydrolyzing) subunit B CDS	11103	13520	2418	forward	DNA topoisomerase (ATP-hydrolyzing) subunit B	VC0015	DNA gyrase subunit B		1.16832	0.586676	-1.53487	1.70452
N900_RS00075	hypothetical protein CDS	13876	14367	492	forward	hypothetical protein	VC0015a	MULTISPECIES: hypothetical protein		8.71287	0.532199	0.263498	1.879
N900_RS00080	hypothetical protein CDS	14377	14493	117	forward	hypothetical protein	VC0017	MULTISPECIES: hypothetical protein		0.366337	0.477853	-5.31141	2.09269
N900_RS00085	Hsp20 family protein CDS	14769	15206	438	forward	Hsp20 family protein	VC0018	MULTISPECIES: heat-shock protein Hsp20		4.0297	0.242482	1.46202	4.12402
N900_RS00090	valine--pyruvate transaminase CDS	15294	16550	1257	reverse	valine--pyruvate transaminase	VC0019	valine--pyruvate transaminase		15.505	0.469936	0.13567	2.12795
N900_RS00095	glyS CDS	16869	18935	2067	reverse	glycine--tRNA ligase subunit beta	VC0020	glycine--tRNA ligase subunit beta		0.00990099	0.937541	Inf	1.06662
N900_RS00100	glyQ CDS	18950	19867	918	reverse	glycine--tRNA ligase subunit alpha	VC0021	MULTISPECIES: glycine--tRNA ligase subunit alpha		0.584158	0.69085	-6.07022	1.44749
N900_RS00105	TMEM165/GDT1 family protein CDS	20283	20837	555	forward	TMEM165/GDT1 family protein	VC0022	hypothetical protein		8.93069	0.601328	-0.815969	1.66299
N900_RS00110	hypothetical protein CDS	20943	21200	258	forward	hypothetical protein	VC0023	hypothetical protein		7.17822	0.0609404	-2.56723	16.4095
N900_RS00115	tusA CDS	21287	21535	249	reverse	sulfurtransferase TusA	VC0024	sulfurtransferase TusA		0	NA	NA	#VALUE!
N900_RS00120	hypothetical protein CDS	21656	21856	201	forward	hypothetical protein	VC0025	hypothetical protein		4.35644	0.161252	-1.91309	6.20146
N900_RS00125	oxidoreductase CDS	22028	23008	981	reverse	oxidoreductase	VC0026	oxidoreductase		15.9505	0.284426	-0.885497	3.51586
N900_RS00130	ilvA CDS	23256	24788	1533	reverse	threonine ammonia-lyase, biosynthetic	VC0027	threonine ammonia-lyase, biosynthetic		19.8119	0.459176	0.0063443	2.17781
N900_RS00135	ilvD CDS	24792	26633	1842	reverse	dihydroxy-acid dehydratase	VC0028	dihydroxy-acid dehydratase		30.2178	0.164104	0.645386	6.0937
N900_RS00140	ilvE CDS	26643	27602	960	reverse	branched-chain-amino-acid transaminase	VC0029	MULTISPECIES: branched-chain-amino-acid transaminase		15.7327	0.540973	0.345717	1.84852
N900_RS00145	ilvM CDS	27593	27877	285	reverse	acetolactate synthase 2 small subunit	VC0030	acetolactate synthase 2 small subunit		6.0396	0.367527	-0.921593	2.72089
N900_RS00150	acetolactate synthase 2 catalytic subunit CDS	27889	29535	1647	reverse	acetolactate synthase 2 catalytic subunit	VC0031	acetolactate synthase 2 catalytic subunit		19.9901	0.0909358	-0.343257	10.9968
N900_RS00155	YifB family Mg chelatase-like AAA ATPase CDS	30069	31592	1524	forward	YifB family Mg chelatase-like AAA ATPase	VC0032	MULTISPECIES: ATP-dependent protease		17.8119	0.347233	0.979683	2.87991
N900_RS00160	acyltransferase CDS	31682	32566	885	forward	acyltransferase	VC0033	acyltransferase		17.4752	0.0907809	-0.445338	11.0155
N900_RS00165	thiol:disulfide interchange protein DsbA/DsbL CDS	32644	33246	603	reverse	thiol:disulfide interchange protein DsbA/DsbL	VC0034	thiol:disulfide interchange protein DsbA		7.21782	0.0725549	-6.2565	13.7827
N900_RS00170	serine/threonine protein kinase CDS	33277	34263	987	reverse	serine/threonine protein kinase	VC0035	serine/threonine protein kinase		16	0.405549	-0.49478	2.4658
N900_RS00175	ccoG CDS	34311	35735	1425	reverse	cytochrome c oxidase accessory protein CcoG	VC0036	cytochrome c oxidase accessory protein CcoG		9.0495	0.0112319	0.441533	89.0318
N900_RS00180	DUF1040 family protein CDS	36152	36418	267	reverse	DUF1040 family protein	VC0037	MULTISPECIES: DUF1040 family protein		5.70297	0.546016	0.609891	1.83145
N900_RS00185	hypothetical protein CDS	36527	36694	168	reverse	hypothetical protein	VC0038	MULTISPECIES: hypothetical protein		1.28713	0.555296	-1.87686	1.80084
N900_RS00190	SpoOM-related protein CDS	36928	37770	843	forward	SpoOM-related protein	VC0039	SpoOM-related protein		11.2178	0.303209	1.2421	3.29806
N900_RS00195	hemolysin III family protein CDS	37848	38495	648	forward	hemolysin III family protein	VC0040	MULTISPECIES: hemolysin III family protein		14.901	0.566139	0.331275	1.76635
N900_RS00200	DUF3157 family protein CDS	38534	39190	657	reverse	DUF3157 family protein	VC0041	DUF3157 family protein		10.5941	0.364135	-0.815444	2.74624
N900_RS00205	TrkH family potassium uptake protein CDS	39103	40548	1446	reverse	TrkH family potassium uptake protein	VC0042	TrkH family potassium uptake protein		19.3663	0.384008	-0.142528	2.60411
N900_RS00210	trkA CDS	40560	41936	1377	reverse	Trk system potassium transporter TrkA	VC0043	MULTISPECIES: Trk system potassium transporter TrkA		0.356436	0.937541	-2.52645	1.06662
N900_RS00215	rsmB CDS	41998	43278	1281	reverse	16S rRNA (cytosine(967)-C(5))-methyltransferase RsmB	VC0044	16S rRNA m5C967 methyltransferase		10.2178	0.227769	-1.09553	4.39042
N900_RS00220	methionyl-tRNA formyltransferase CDS	43334	44281	948	reverse	methionyl-tRNA formyltransferase	VC0045	methionyl-tRNA formyltransferase		0.277228	0.937541	-4.94496	1.06662
N900_RS00225	peptide deformylase CDS	44299	44808	510	reverse	peptide deformylase	VC0046	peptide deformylase		2.79208	0.567106	1.85414	1.76334
N900_RS00230	LysM peptidoglycan-binding domain-containing protein CDS	44900	46075	1176	forward	LysM peptidoglycan-binding domain-containing protein	VC0047	LysM peptidoglycan-binding domain-containing protein		21.1881	0.465107	0.113382	2.15004
N900_RS00235	dprA CDS	46075	47190	1116	forward	DNA-protecting protein DprA	VC0048	DNA-protecting protein DprA		22.8713	0.306417	0.394915	3.26353
N900_RS00240	DUF494 domain-containing protein CDS	47193	47669	477	forward	DUF494 domain-containing protein	VC0049	MULTISPECIES: hypothetical protein		6.32673	0.262679	-0.548529	3.80693
N900_RS00245	DNA topoisomerase CDS	47679	48251	573	forward	DNA topoisomerase	VC0050	DNA topoisomerase		12.7426	0.621212	0.548747	1.60976
N900_RS00250	5-(carboxyamino)imidazole ribonucleotide synthase CDS	48324	49457	1134	reverse	5-(carboxyamino)imidazole ribonucleotide synthase	VC0051	5-(carboxyamino)imidazole ribonucleotide synthase		17.2079	0.0193644	-3.26117	51.6411
N900_RS00255	purE CDS	49461	49946	486	reverse	5-(carboxyamino)imidazole ribonucleotide mutase	VC0052	MULTISPECIES: 5-(carboxyamino)imidazole ribonucleotide mutase		6.81188	0.00403115	-9.99554	248.068
N900_RS00260	threonylcarbamoyl-AMP synthase CDS	50104	50670	567	forward	threonylcarbamoyl-AMP synthase	VC0054	threonylcarbamoyl-AMP synthase		11.6238	0.569487	1.36201	1.75597
N900_RS00265	hemF CDS	50689	51606	918	forward	oxygen-dependent coproporphyrinogen oxidase	VC0055	coproporphyrinogen III oxidase		0.247525	0.23527	-0.881058	4.25043
N900_RS00270	aroE CDS	51668	52504	837	forward	shikimate dehydrogenase	VC0056	shikimate dehydrogenase		9.15842	0.05431	-4.87645	18.4128
N900_RS00275	DUF1488 domain-containing protein CDS	52501	52776	276	forward	DUF1488 domain-containing protein	VC0057	MULTISPECIES: DUF1488 domain-containing protein		3.18812	0.255142	-2.10925	3.91938
N900_RS00280	gamma carbonic anhydrase family protein CDS	52757	53311	555	reverse	gamma carbonic anhydrase family protein	VC0058	gamma carbonic anhydrase family protein		14.2277	0.222576	-0.447773	4.49285
N900_RS00285	hypothetical protein CDS	53497	53637	141	forward	hypothetical protein	VC0059	hypothetical protein		0.267327	0.503646	-3.10872	1.98552
N900_RS00320	crcB CDS	59217	59597	381	forward	fluoride efflux transporter CrcB	VC0060	fluoride efflux transporter CrcB		3.31683	0.404622	-6.69581	2.47144
N900_RS00325	thiC CDS	59849	61786	1938	forward	phosphomethylpyrimidine synthase ThiC	VC0061	phosphomethylpyrimidine synthase		42.3069	0.501764	0.395666	1.99297
N900_RS00330	thiamine phosphate synthase CDS	61790	63112	1323	forward	thiamine phosphate synthase	VC0062	thiamine phosphate synthase		18.7129	0.529399	0.915456	1.88893
N900_RS00335	thiF CDS	63099	63875	777	forward	thiazole biosynthesis adenylyltransferase ThiF	VC0063	thiazole biosynthesis adenylyltransferase ThiF		11.9109	0.441033	0.0811239	2.2674
N900_RS00340	thiS CDS	63836	64075	240	forward	sulfur carrier protein ThiS	VC0064	MULTISPECIES: thiamine biosynthesis protein ThiS		3.42574	0.466681	-0.0245673	2.14279
N900_RS00345	thiazole synthase CDS	64081	64851	771	forward	thiazole synthase	VC0065	thiazole synthase		8.28713	0.605349	1.64984	1.65194
N900_RS00350	thiH CDS	64848	65960	1113	forward	2-iminoacetate synthase ThiH	VC0066	2-iminoacetate synthase ThiH		15.297	0.177112	0.207045	5.64615
N900_RS00355	aminopeptidase P family protein CDS	66185	67978	1794	reverse	aminopeptidase P family protein	VC0067	aminopeptidase P family protein		19.3465	0.296831	1.12877	3.36892
N900_RS00360	LysR family transcriptional regulator CDS	68111	69094	984	reverse	LysR family transcriptional regulator	VC0068	LysR family transcriptional regulator		17.3861	0.333822	-0.095551	2.9956
N900_RS00365	multidrug effflux MFS transporter CDS	69157	70359	1203	forward	multidrug effflux MFS transporter	VC0069	MULTISPECIES: Bcr/CflA family drug resistance efflux transporter		25.8911	0.372504	0.836176	2.68453
N900_RS00370	hypothetical protein CDS	70463	70747	285	forward	hypothetical protein	VC0070	MULTISPECIES: hypothetical protein		1.85149	7.92598e-05	5.91551	12616.7
N900_RS00375	asnC CDS	70836	71297	462	reverse	transcriptional regulator AsnC	VC0071	MULTISPECIES: transcriptional regulator AsnC		7.9802	0.542931	-0.714446	1.84185
N900_RS00380	EAL domain-containing protein CDS	71373	73679	2307	forward	EAL domain-containing protein	VC0072	EAL domain-containing protein		35.6634	0.572292	0.589406	1.74736
N900_RS00385	rRNA small subunit methyltransferase J CDS	73739	74524	786	forward	ribosomal RNA small subunit methyltransferase J	VC0073	ribosomal RNA small subunit methyltransferase J		6.74257	0.575761	1.65796	1.73683
N900_RS00390	hypothetical protein CDS	74642	75031	390	forward	hypothetical protein	VC0074	hypothetical protein		2.76238	0.452223	1.09335	2.2113
N900_RS00395	DMT family transporter CDS	75127	76014	888	reverse	DMT family transporter	VC0075	DMT family transporter		12.5644	0.506091	-0.319924	1.97593
N900_RS00400	uspA CDS	76071	76496	426	reverse	universal stress protein UspA	VC0076	MULTISPECIES: universal stress protein UspA		6.78218	0.177686	-1.75005	5.6279
N900_RS00405	hypothetical protein CDS	76542	76637	96	forward	hypothetical protein	VC0077	MULTISPECIES: hypothetical protein		3.92079	0.259091	-6.23442	3.85965
N900_RS00410	ftnA CDS	76661	77188	528	forward	non-heme ferritin	VC0078	MULTISPECIES: non-heme ferritin		9.76238	0.321801	-1.65283	3.10751
N900_RS00415	uspB CDS	77264	77587	324	forward	universal stress protein UspB	VC0079	MULTISPECIES: universal stress protein B		10.7426	0.417741	0.861042	2.39383
N900_RS00420	NAD(P)/FAD-dependent oxidoreductase CDS	77720	78916	1197	forward	NAD(P)/FAD-dependent oxidoreductase	VC0080	NAD(P)/FAD-dependent oxidoreductase		17.7921	0.318826	0.400737	3.1365
N900_RS00425	DMT family transporter CDS	78913	79824	912	reverse	DMT family transporter	VC0081	DMT family transporter		10.8812	0.563209	0.290544	1.77554
N900_RS00430	rmuC CDS	79947	81479	1533	forward	DNA recombination protein RmuC	VC0082	DNA recombination protein RmuC		19.6931	0.476538	0.973345	2.09847
N900_RS00435	ubiE CDS	81524	82306	783	forward	bifunctional demethylmenaquinone methyltransferase/2-methoxy-6-polyprenyl-1,4-benzoquinol methylase UbiE	VC0083	MULTISPECIES: ubiquinone/menaquinone biosynthesis C-methyltransferase UbiE		0.00990099	0.937541	0.0223877	1.06662
N900_RS00440	SCP2 domain-containing protein CDS	82315	82938	624	forward	SCP2 domain-containing protein	VC0084	SCP2 domain-containing protein		0.376238	0.6172	-5.43257	1.62022
N900_RS00445	ubiB CDS	82935	84569	1635	forward	ubiquinone biosynthesis regulatory protein kinase UbiB	VC0085	MULTISPECIES: ubiquinone biosynthesis protein UbiB		0.455446	0.557789	-5.74345	1.79279
N900_RS00450	tatA CDS	84629	84877	249	forward	twin-arginine translocase subunit TatA	VC0086	MULTISPECIES: twin-arginine translocase subunit TatA		1.29703	0.216543	-0.144536	4.61802
N900_RS00455	tatB CDS	84881	85282	402	forward	Sec-independent protein translocase subunit TatB	VC0087	MULTISPECIES: twin-arginine translocase subunit TatB		3.10891	0.374158	-2.37965	2.67267
N900_RS00460	tatC CDS	85371	86123	753	forward	twin-arginine translocase subunit TatC	VC0088	MULTISPECIES: twin-arginine translocase subunit TatC		3.90099	0.0223842	-0.182673	44.6744
N900_RS00465	cytochrome-c peroxidase CDS	86435	87436	1002	forward	cytochrome-c peroxidase	VC0089	cytochrome-c peroxidase		21.5347	0.380175	-0.153423	2.63036
N900_RS00470	dinF CDS	87542	88906	1365	reverse	MATE family efflux transporter DinF	VC0090	MATE family efflux transporter DinF		22.6238	0.472789	0.304183	2.11511
N900_RS00475	class I SAM-dependent methyltransferase CDS	88977	89846	870	reverse	class I SAM-dependent methyltransferase	VC0091	class I SAM-dependent methyltransferase		12.5644	0.203127	-0.189439	4.92303
N900_RS00480	lexA CDS	89874	90503	630	reverse	repressor LexA	VC0092	MULTISPECIES: LexA repressor		0.0891089	0.617075	-3.31149	1.62055
N900_RS00485	plsB CDS	90823	93249	2427	forward	glycerol-3-phosphate 1-O-acyltransferase PlsB	VC0093	glycerol-3-phosphate 1-O-acyltransferase		21.901	0.111115	-2.71858	8.99965
N900_RS00490	4-hydroxybenzoate octaprenyltransferase CDS	93325	94179	855	reverse	4-hydroxybenzoate octaprenyltransferase	VC0094	4-hydroxybenzoate octaprenyltransferase		0.485149	0.777993	-5.91958	1.28536
N900_RS00495	chorismate lyase CDS	94180	94731	552	reverse	chorismate lyase	VC0095	chorismate lyase		13.4554	0.164441	-2.1959	6.08121
N900_RS00500	hypothetical protein CDS	94754	94852	99	reverse	hypothetical protein	VC0096	MULTISPECIES: hypothetical protein		2.84158	0.647257	1.4109	1.54498
N900_RS00505	fliL CDS	94923	95333	411	forward	flagellar basal body-associated protein FliL	VC0097	flagellar basal body-associated protein FliL		11.2871	0.117881	0.241592	8.48314
N900_RS00510	methyl-accepting chemotaxis protein CDS	95453	97432	1980	reverse	methyl-accepting chemotaxis protein	VC0098	methyl-accepting chemotaxis protein		25.9505	0.467416	0.946439	2.13942
N900_RS00515	glpG CDS	97807	98640	834	reverse	rhomboid family intramembrane serine protease GlpG	VC0099	rhomboid family intramembrane serine protease GlpG		17.7327	0.179188	0.396587	5.58074
N900_RS00520	glpE CDS	98647	98967	321	reverse	thiosulfate sulfurtransferase GlpE	VC0100	thiosulfate sulfurtransferase		6.9901	0.572719	0.944003	1.74606
N900_RS00525	hypothetical protein CDS	99048	99263	216	reverse	hypothetical protein	VC1128	MULTISPECIES: hypothetical protein		3.80198	0.546416	-2.09198	1.83011
N900_RS00530	TatD family deoxyribonuclease CDS	99728	100495	768	reverse	TatD family deoxyribonuclease	VC0103	TatD family deoxyribonuclease		15.3069	0.51583	1.42769	1.93862
N900_RS00535	hemB CDS	100672	101715	1044	forward	porphobilinogen synthase	VC0105	MULTISPECIES: porphobilinogen synthase		1.05941	0.47154	-5.01723	2.12071
N900_RS00540	GNAT family N-acetyltransferase CDS	101819	102250	432	forward	GNAT family N-acetyltransferase	VC0106	GNAT family N-acetyltransferase		4.92079	0.443151	-1.64627	2.25657
N900_RS00545	polA CDS	102959	105763	2805	forward	DNA polymerase I	VC0108	DNA polymerase I		0.60396	0.490206	-4.66079	2.03996
N900_RS00550	YihA family ribosome biogenesis GTP-binding protein CDS	106509	107171	663	reverse	YihA family ribosome biogenesis GTP-binding protein	VC0111	GTP-binding protein		0.257426	0.937541	3.0589	1.06662
N900_RS00555	cytochrome c4 CDS	107323	107940	618	forward	cytochrome c4	VC0112	cytochrome c4		7.35644	0.0526004	0.407136	19.0113
N900_RS00560	class I SAM-dependent methyltransferase CDS	108112	108780	669	forward	class I SAM-dependent methyltransferase	VC0113	MULTISPECIES: class I SAM-dependent methyltransferase		16.2772	0.149576	0.337115	6.68554
N900_RS00565	yihI CDS	108780	109328	549	forward	Der GTPase-activating protein YihI	VC0114	MULTISPECIES: GTPase-activating protein		5.44554	0.519468	-1.1805	1.92505
N900_RS00570	DUF2489 domain-containing protein CDS	109335	109826	492	forward	DUF2489 domain-containing protein	VC0115	DUF2489 domain-containing protein		7.88119	0.243157	-2.26126	4.11257
N900_RS00575	hemN CDS	109965	111353	1389	forward	oxygen-independent coproporphyrinogen III oxidase	VC0116	oxygen-independent coproporphyrinogen III oxidase		30.8713	0.324563	0.15351	3.08107
N900_RS00580	heme biosynthesis protein HemY CDS	111417	112613	1197	reverse	heme biosynthesis protein HemY	VC0117	heme biosynthesis protein HemY		12.9802	0.31633	0.209737	3.16126
N900_RS00585	heme biosynthesis operon protein HemX CDS	112610	113809	1200	reverse	heme biosynthesis operon protein HemX	VC0118	heme biosynthesis operon protein HemX		6.20792	0.507993	-1.73228	1.96853
N900_RS00590	uroporphyrinogen-III synthase CDS	113793	114575	783	reverse	uroporphyrinogen-III synthase	VC0119	uroporphyrinogen-III synthase		0.663366	0.431089	2.94211	2.31971
N900_RS00595	hemC CDS	114621	115556	936	reverse	hydroxymethylbilane synthase	VC0120	hydroxymethylbilane synthase		0.613861	0.597044	-4.98508	1.67492
N900_RS00600	hypothetical protein CDS	115751	115897	147	reverse	hypothetical protein	VC0121	MULTISPECIES: hypothetical protein		2.77228	0.432942	-1.13254	2.30978
N900_RS00605	class I adenylate cyclase CDS	115913	118444	2532	forward	class I adenylate cyclase	VC0122	class I adenylate cyclase		9.80198	5.45537e-05	0.309631	18330.6
N900_RS00610	cyaY CDS	118550	118864	315	reverse	iron donor protein CyaY	VC0123	MULTISPECIES: iron donor protein CyaY		0.653465	0.844536	-0.133855	1.18408
N900_RS00615	lipoprotein CDS	118841	119056	216	forward	lipoprotein	VC1756	MULTISPECIES: lipoprotein		3.93069	0.69941	0.366291	1.42978
N900_RS00620	lysA CDS	119089	120342	1254	forward	diaminopimelate decarboxylase	VC0125	MULTISPECIES: diaminopimelate decarboxylase		20.6238	0.0131513	-3.27867	76.0382
N900_RS00625	dapF CDS	120354	121184	831	forward	diaminopimelate epimerase	VC0126	MULTISPECIES: diaminopimelate epimerase		0.465347	0.937541	-5.94353	1.06662
N900_RS00630	DUF484 family protein CDS	121198	121896	699	forward	DUF484 family protein	VC0127	MULTISPECIES: DUF484 family protein		12.198	0.433904	-0.148284	2.30466
N900_RS00635	xerC CDS	121865	122800	936	forward	tyrosine recombinase XerC	VC0128	tyrosine recombinase XerC		3.38614	0.555799	-2.99675	1.79921
N900_RS00640	yigB CDS	122803	123522	720	forward	5-amino-6-(5-phospho-D-ribitylamino)uracil phosphatase YigB	VC0129	MULTISPECIES: 5-amino-6-(5-phospho-D-ribitylamino)uracil phosphatase YigB		10.8911	0.369587	-0.675088	2.70572
N900_RS00645	sensor domain-containing phosphodiesterase CDS	123632	126121	2490	forward	sensor domain-containing phosphodiesterase	VC0130	cyclic di-GMP phosphodiesterase CdpA		35.9901	0.544393	-0.495464	1.83691
N900_RS00650	DTW domain-containing protein CDS	126154	126750	597	reverse	DTW domain-containing protein	VC0131	DTW domain-containing protein		8.39604	0.278778	-1.08004	3.58709
N900_RS00655	membrane protein CDS	126747	128291	1545	reverse	membrane protein	VC0132	membrane protein		30.3465	0.327206	0.594725	3.05618
N900_RS00660	hypothetical protein CDS	128304	128492	189	forward	hypothetical protein	VC0122	hypothetical protein		2.53465	0.204683	-2.55155	4.88561
N900_RS00665	Cof-type HAD-IIB family hydrolase CDS	128575	129402	828	reverse	Cof-type HAD-IIB family hydrolase	VC0134	Cof-type HAD-IIB family hydrolase		8.71287	0.194947	-3.01677	5.12961
N900_RS00670	alpha/beta fold hydrolase CDS	129517	130533	1017	reverse	alpha/beta fold hydrolase	VC0135	alpha/beta fold hydrolase		20.9901	0.570593	0.0428518	1.75256
N900_RS00675	rhtB CDS	130608	131225	618	forward	homoserine/homoserine lactone efflux protein	VC0136	homoserine/homoserine lactone efflux protein		18.6238	0.0898321	-1.28863	11.1319
N900_RS00680	HDOD domain-containing protein CDS	131245	132471	1227	forward	HDOD domain-containing protein	VC0137	HDOD domain-containing protein		20.4059	0.286247	1.27162	3.49349
N900_RS00685	DNA starvation/stationary phase protection protein CDS	132651	133121	471	reverse	DNA starvation/stationary phase protection protein	VC0139	MULTISPECIES: DNA starvation/stationary phase protection protein		9.09901	0.503388	-0.835969	1.98654
N900_RS00690	DUF2500 domain-containing protein CDS	133291	133620	330	reverse	DUF2500 domain-containing protein	VC0140	MULTISPECIES: DUF2500 domain-containing protein		6.9604	0.593043	-0.211782	1.68622
N900_RS00695	DUF4145 domain-containing protein CDS	133825	134193	369	forward	DUF4145 domain-containing protein	VC0142	MULTISPECIES: DUF4145 domain-containing protein		6.86139	0.539199	-0.849232	1.8546
N900_RS00700	hypothetical protein CDS	134255	134335	81	reverse	hypothetical protein	VC0142a	MULTISPECIES: hypothetical protein		0.356436	0.557621	-5.30785	1.79333
N900_RS00705	hypothetical protein CDS	134696	134952	257	forward	hypothetical protein	#N/A	0		0.178218	0.476416	-4.15996	2.09901
N900_RS00710	lysoplasmalogenase CDS	135069	135698	630	forward	lysoplasmalogenase	VC0144	lysoplasmalogenase		11.3564	0.447333	0.240991	2.23547
N900_RS00715	DUF1145 domain-containing protein CDS	135747	136013	267	reverse	DUF1145 domain-containing protein	VC0145	MULTISPECIES: DUF1145 domain-containing protein		3.50495	0.409401	-2.44826	2.44259
N900_RS00720	rsmD CDS	136010	136609	600	reverse	16S rRNA (guanine(966)-N(2))-methyltransferase RsmD	VC0146	MULTISPECIES: 16S rRNA (guanine(966)-N(2))-methyltransferase RsmD		6.72277	0.482847	-1.33852	2.07105
N900_RS00725	ftsY CDS	136813	137988	1176	forward	signal recognition particle-docking protein FtsY	VC0147	signal recognition particle-docking protein FtsY		0.128713	0.937541	-3.79362	1.06662
N900_RS00730	ftsE CDS	138037	138711	675	forward	cell division ATP-binding protein FtsE	VC0148	MULTISPECIES: cell division ATP-binding protein FtsE		11.8416	0.1113	-1.04308	8.98471
N900_RS00735	ftsX CDS	138701	139693	993	forward	cell division protein FtsX	VC0149	cell division protein FtsX		15.7228	0.135822	-0.758571	7.36257
N900_RS00740	rpoH CDS	139863	140723	861	forward	RNA polymerase sigma factor RpoH	VC0150	MULTISPECIES: RNA polymerase sigma factor RpoH		0	NA	NA	#VALUE!
N900_RS00745	Si-specific NAD(P)(+) transhydrogenase CDS	140925	142325	1401	reverse	Si-specific NAD(P)(+) transhydrogenase	VC0151	MULTISPECIES: soluble pyridine nucleotide transhydrogenase		26.3069	0.172501	-0.682365	5.79708
N900_RS00750	fabR CDS	142633	143274	642	forward	HTH-type transcriptional repressor FabR	VC0152	MULTISPECIES: HTH-type transcriptional repressor FabR		4.11881	0.327103	-2.65823	3.05714
N900_RS00755	YijD family membrane protein CDS	143314	143685	372	forward	YijD family membrane protein	VC0153	YijD family membrane protein		7.33663	0.478677	-0.491156	2.08909
N900_RS00760	trmA CDS	143722	144831	1110	reverse	tRNA (uridine(54)-C5)-methyltransferase TrmA	VC0154	tRNA (uridine(54)-C5)-methyltransferase TrmA		18.2376	0.323675	0.57896	3.08952
N900_RS00765	btuB CDS	145229	147064	1836	forward	TonB-dependent vitamin B12 receptor	VC0156	vitamin B12 transporter BtuB		56.5842	0.0259133	-0.117303	38.5903
N900_RS00770	S8 family peptidase CDS	147137	148744	1608	reverse	S8 family peptidase	VC0157	S8 family peptidase		40.9901	0.351869	0.848215	2.84197
N900_RS00775	glutamate racemase CDS	149137	149934	798	forward	glutamate racemase	VC0158	glutamate racemase		0.049505	0.937541	-2.30594	1.06662
N900_RS00780	RNA-binding protein CDS	149900	150358	459	reverse	RNA-binding protein	VC0159	RNA-binding protein		5.30693	0.283648	1.58707	3.5255
N900_RS00810	adenosine deaminase CDS	156361	157365	1005	reverse	adenosine deaminase	VC2751	adenosine deaminase		15.8812	0.53137	0.33871	1.88193
N900_RS00815	EAL domain-containing protein CDS	157457	160006	2550	reverse	EAL domain-containing protein	VC2750	EAL domain-containing protein		55.5842	0.275962	-0.054666	3.62369
N900_RS00820	nitrogen regulation protein NR(I) CDS	160047	161447	1401	reverse	nitrogen regulation protein NR(I)	VC2749	MULTISPECIES: nitrogen regulation protein NR(I)		15.6733	0.0604826	1.70251	16.5337
N900_RS00825	nitrogen regulation protein NR(II) CDS	161457	162521	1065	reverse	nitrogen regulation protein NR(II)	VC2748	nitrogen regulation protein NR(II)		10.4851	0.39915	-1.73565	2.50532
N900_RS00830	DUF4124 domain-containing protein CDS	162654	163244	591	reverse	DUF4124 domain-containing protein	VC2747	DUF4124 domain-containing protein		7.33663	0.41159	1.46469	2.42961
N900_RS00835	glutamate--ammonia ligase CDS	163422	164831	1410	reverse	glutamate--ammonia ligase	VC2746	MULTISPECIES: glutamine synthetase		0.544554	0.17924	-0.794306	5.57911
N900_RS00840	hypothetical protein CDS	164976	165299	324	forward	hypothetical protein	VC2745	hypothetical protein		3.37624	0.413505	-2.14516	2.41835
N900_RS00845	typA CDS	165319	167148	1830	forward	translational GTPase TypA	VC2744	MULTISPECIES: translational GTPase TypA		22.9703	0.289759	-1.16103	3.45114
N900_RS00850	AAA family ATPase CDS	167231	167785	555	forward	AAA family ATPase	VC2743	ATPase		7.68317	0.319394	-2.82628	3.13093
N900_RS00855	virulence factor BrkB family protein CDS	167812	168705	894	forward	virulence factor BrkB family protein	VC2742	virulence factor BrkB family protein		16.6238	0.269544	-0.00464247	3.70997
N900_RS00860	dtd CDS	168723	169157	435	forward	D-tyrosyl-tRNA(Tyr) deacylase	VC2741	MULTISPECIES: D-aminoacyl-tRNA deacylase		5.65347	0.545063	-0.731308	1.83465
N900_RS00865	GNAT family N-acetyltransferase CDS	169224	170156	933	forward	GNAT family N-acetyltransferase	VC2740	MULTISPECIES: GNAT family N-acetyltransferase		20.2475	0.37247	0.0559445	2.68478
N900_RS00870	AsmA family protein CDS	170198	172084	1887	reverse	AsmA family protein	VC2739	AsmA family protein		29.9802	0.100657	0.505584	9.93469
N900_RS00875	pckA CDS	172271	173899	1629	reverse	phosphoenolpyruvate carboxykinase (ATP)	VC2738	phosphoenolpyruvate carboxykinase (ATP)		28.0396	0.391123	-0.543102	2.55674
N900_RS00880	Hsp33 family molecular chaperone HslO CDS	174236	175126	891	reverse	Hsp33 family molecular chaperone HslO	VC2736	MULTISPECIES: Hsp33 family molecular chaperone HslO		1.32673	0.447008	-2.645	2.2371
N900_RS00885	hslR CDS	175145	175522	378	reverse	ribosome-associated heat shock protein Hsp15	VC2735	ribosome-associated heat shock protein Hsp15		3.42574	0.573862	0.394279	1.74258
N900_RS00890	gspC CDS	175752	176669	918	forward	type II secretion system protein GspC	VC2734	type II secretion system protein GspC		8.88119	0.394342	-0.462136	2.53587
N900_RS00895	gspD CDS	176715	178739	2025	forward	type II secretion system protein GspD	VC2630	MULTISPECIES: type II secretion system protein GspD		0.0594059	0.617075	-2.57715	1.62055
N900_RS00900	gspE CDS	178736	180247	1512	forward	type II secretion system protein GspE	VC2732	type II secretion system protein GspE		0.029703	0.937541	-1.57439	1.06662
N900_RS00905	gspF CDS	180247	181467	1221	forward	type II secretion system protein GspF	VC2731	type II secretion system protein GspF		1.47525	0.363637	1.28345	2.74999
N900_RS00910	gspG CDS	181508	181948	441	forward	type II secretion system protein GspG	VC2730	type II secretion system protein GspG		0	NA	NA	#VALUE!
N900_RS00915	prepilin-type N-terminal cleavage/methylation domain-containing protein CDS	181982	182566	585	forward	prepilin-type N-terminal cleavage/methylation domain-containing protein	VC2729	prepilin-type N-terminal cleavage/methylation domain-containing protein		0	NA	NA	#VALUE!
N900_RS00920	gspI CDS	182556	182909	354	forward	type II secretion system protein GspI	VC2728	MULTISPECIES: type II secretion system protein GspI		0.564356	0.777017	-2.15704	1.28697
N900_RS00925	gspJ CDS	182896	183561	666	forward	type II secretion system protein GspJ	VC2727	type II secretion system protein GspJ		1.12871	0.32317	-0.189897	3.09435
N900_RS00930	general secretion pathway protein GspK CDS	183551	184561	1011	forward	general secretion pathway protein GspK	VC2726	type II secretion system protein K		0.336634	0.553988	-5.23576	1.80509
N900_RS00935	gspL CDS	184518	185741	1224	forward	type II secretion system protein GspL	VC2725	type II secretion system protein GspL		1.77228	0.187336	-7.82814	5.338
N900_RS00940	general secretion pathway protein GspM CDS	185748	186248	501	forward	general secretion pathway protein GspM	VC2724	general secretion pathway protein GspM		0.0594059	0.209925	2.26834	4.76361
N900_RS00945	type II secretion system protein N CDS	186250	187008	759	forward	type II secretion system protein N	VC2723	type II secretion system protein N		9.47525	0.293582	-0.655957	3.4062
N900_RS00950	cysQ CDS	187060	187887	828	reverse	3'(2'),5'-bisphosphate nucleotidase CysQ	VC2722	MULTISPECIES: 3\'(2\'),5\'-bisphosphate nucleotidase		10.6436	0.565883	0.771594	1.76715
N900_RS00955	nudE CDS	187910	188458	549	reverse	ADP compounds hydrolase NudE	VC2721	MULTISPECIES: ADP compounds hydrolase NudE		6.94059	0.499091	1.02236	2.00364
N900_RS00960	Fe-S biogenesis protein NfuA CDS	188597	189184	588	reverse	Fe-S biogenesis protein NfuA	VC2720	MULTISPECIES: Fe-S biogenesis protein NfuA		3.09901	0.288727	0.390049	3.46349
N900_RS00970	bioH CDS	190023	190829	807	forward	pimeloyl-ACP methyl ester esterase BioH	VC2718	pimeloyl		8.59406	0.26479	-0.564878	3.77658
N900_RS00975	hypothetical protein CDS	190964	191461	498	forward	hypothetical protein	VC2717	hypothetical protein		9.16832	0.262849	-1.46749	3.80446
N900_RS00980	RNA-binding transcriptional accessory protein CDS	191553	193874	2322	reverse	RNA-binding transcriptional accessory protein	VC2716	RNA-binding transcriptional accessory protein		24.6337	0.283823	0.135285	3.52333
N900_RS00985	greB CDS	194119	194604	486	forward	transcription elongation factor GreB	VC2715	transcription elongation factor GreB		6.52475	0.481268	0.708248	2.07784
N900_RS00990	ompR CDS	194739	195464	726	forward	two-component system response regulator OmpR	VC2714	MULTISPECIES: two-component system response regulator OmpR		5.0297	0.447226	-1.785	2.23601
N900_RS00995	envZ CDS	195533	196849	1317	forward	two-component system sensor histidine kinase EnvZ	VC2713	two-component system sensor histidine kinase EnvZ		14.7723	0.396117	-1.55032	2.5245
N900_RS01000	uracil-xanthine permease CDS	196874	198316	1443	reverse	uracil-xanthine permease	VC2712	uracil-xanthine permease		22.7426	0.201141	-0.561915	4.97164
N900_RS01005	recG CDS	198625	200703	2079	reverse	ATP-dependent DNA helicase RecG	VC2711	ATP-dependent DNA helicase RecG		14.3267	0.524556	0.0311506	1.90638
N900_RS01010	spoT CDS	200822	202939	2118	reverse	bifunctional GTP diphosphokinase/guanosine-3',5'-bis pyrophosphate 3'-pyrophosphohydrolase	VC2710	bifunctional GTP diphosphokinase/guanosine-3\',5\'-bis(diphosphate) 3\'-diphosphatase		7.60396	0.428187	-2.77569	2.33543
N900_RS01015	rpoZ CDS	202971	203243	273	reverse	DNA-directed RNA polymerase subunit omega	VC2709	MULTISPECIES: DNA-directed RNA polymerase subunit omega		1.70297	0.197646	0.348868	5.05954
N900_RS01020	guanylate kinase CDS	203351	203974	624	reverse	guanylate kinase	VC2708	guanylate kinase		0.0990099	0.542605	-3.30862	1.84296
N900_RS01025	7-cyano-7-deazaguanine/7-aminomethyl-7- deazaguanine transporter CDS	204342	205013	672	forward	7-cyano-7-deazaguanine/7-aminomethyl-7- deazaguanine transporter	VC2706	MULTISPECIES: 7-cyano-7-deazaguanine/7-aminomethyl-7-deazaguanine transporter		5.9505	0.384607	0.596258	2.60005
N900_RS01030	cation acetate symporter CDS	205111	206814	1704	reverse	cation acetate symporter	VC2705	MULTISPECIES: cation acetate symporter		31.5248	0.5296	0.497144	1.88822
N900_RS01035	DUF4212 domain-containing protein CDS	206825	207091	267	reverse	DUF4212 domain-containing protein	VC2704	MULTISPECIES: DUF4212 domain-containing protein		3.57426	0.573629	0.512221	1.74329
N900_RS01040	potassium/proton antiporter CDS	207470	209215	1746	forward	potassium/proton antiporter	VC2703	K+/H+ antiporter NhaP2		24.0693	0.156708	-0.414728	6.38129
N900_RS01045	response regulator transcription factor CDS	209314	209943	630	reverse	response regulator transcription factor	VC2702	MULTISPECIES: DNA-binding response regulator		7.38614	0.481311	0.368557	2.07766
N900_RS01050	protein-disulfide reductase DsbD CDS	210116	211918	1803	reverse	protein-disulfide reductase DsbD	VC2701	protein-disulfide reductase DsbD		9.50495	0.502954	-1.63998	1.98825
N900_RS01065	anaerobic C4-dicarboxylate transporter CDS	216070	217377	1308	reverse	anaerobic C4-dicarboxylate transporter	VC2699	anaerobic C4-dicarboxylate transporter		20.1584	0.480767	0.30402	2.08001
N900_RS01070	aspA CDS	217505	218956	1452	reverse	aspartate ammonia-lyase	VC2698	aspartate ammonia-lyase		20.3762	0.455337	-1.54959	2.19618
N900_RS01075	GGDEF domain-containing protein CDS	219201	220139	939	forward	GGDEF domain-containing protein	VC2697	GGDEF domain-containing protein		12.1485	0.582881	1.60372	1.71562
N900_RS01080	fxsA CDS	220231	220716	486	forward	membrane protein FxsA	VC2696	MULTISPECIES: membrane protein FxsA		6.72277	0.414945	0.857388	2.40996
N900_RS01085	trmL CDS	220750	221226	477	reverse	tRNA (uridine(34)/cytosine(34)/5- carboxymethylaminomethyluridine(34)-2'-O)- methyltransferase TrmL	VC2695	MULTISPECIES: tRNA (uridine(34)/cytosine(34)/5-carboxymethylaminomethyluridine(34)-2\'-O)-methyltransferase TrmL		4.88119	0.462674	-2.25956	2.16135
N900_RS01090	superoxide dismutase CDS	221279	221947	669	reverse	superoxide dismutase	VC2694	superoxide dismutase		18.6337	0.187939	-0.0493276	5.32087
N900_RS01095	cpxA CDS	222029	223423	1395	reverse	envelope stress sensor histidine kinase CpxA	VC2693	two-component system sensor histidine kinase CpxA		20.7921	0.147022	0.118549	6.80169
N900_RS01100	response regulator CDS	223423	224109	687	reverse	response regulator	VC2692	DNA-binding response regulator		9	0.56176	1.00293	1.78012
N900_RS01105	CpxP family protein CDS	224297	224800	504	forward	CpxP family protein	VC2691	periplasmic repressor CpxP		1.58416	0.634686	0.0958703	1.57558
N900_RS01110	fieF CDS	224998	225906	909	forward	CDF family cation-efflux transporter FieF	VC2690	CDF family cation-efflux pump FieF		15.5149	0.305391	-0.748929	3.27449
N900_RS01115	ATP-dependent 6-phosphofructokinase CDS	226169	227131	963	forward	ATP-dependent 6-phosphofructokinase	VC2689	MULTISPECIES: ATP-dependent 6-phosphofructokinase		0.19802	0.937541	-4.44972	1.06662
N900_RS01120	glpX CDS	227208	228215	1008	reverse	class II fructose-bisphosphatase	VC2688	class II fructose-bisphosphatase		11.495	0.530009	0.00544452	1.88676
N900_RS01125	zapB CDS	228536	228778	243	forward	cell division protein ZapB	VC2686	MULTISPECIES: cell division protein ZapB		0.475248	0.378312	-5.79644	2.64332
N900_RS01130	metF CDS	228841	229728	888	reverse	methylenetetrahydrofolate reductase	VC2685	MULTISPECIES: methylenetetrahydrofolate reductase		15.3465	0.279312	0.520005	3.58023
N900_RS01135	bifunctional aspartate kinase/homoserine dehydrogenase II CDS	230015	232426	2412	reverse	bifunctional aspartate kinase/homoserine dehydrogenase II	VC2684	bifunctional aspartate kinase/homoserine dehydrogenase II		36.3366	0.155782	0.104674	6.41924
N900_RS01140	O-succinylhomoserine (thiol)-lyase CDS	232439	233605	1167	reverse	O-succinylhomoserine (thiol)-lyase	VC2683	O-succinylhomoserine (thiol)-lyase		14.8713	0.492313	2.5131	2.03123
N900_RS01145	metJ CDS	233873	234190	318	forward	met regulon transcriptional regulator MetJ	VC2682	MULTISPECIES: met regulon transcriptional regulator MetJ		2.37624	0.458469	-2.77614	2.18117
N900_RS01150	malate dehydrogenase CDS	234301	235578	1278	reverse	malate dehydrogenase	VC2681	MULTISPECIES: malate dehydrogenase		19.5347	0.577273	0.192649	1.73228
N900_RS01155	rpmE CDS	235886	236104	219	reverse	50S ribosomal protein L31	VC2679	MULTISPECIES: 50S ribosomal protein L31		0.108911	0.549628	-3.44638	1.81941
N900_RS01160	priA CDS	236359	238563	2205	forward	primosomal protein N'	VC2678	primosomal protein N\'		0.267327	0.937541	1.86356	1.06662
N900_RS01165	cytR CDS	238869	239876	1008	forward	DNA-binding transcriptional regulator CytR	VC2677	MULTISPECIES: DNA-binding transcriptional regulator CytR		11.3861	0.353536	-0.653298	2.82856
N900_RS01170	hypothetical protein CDS	240048	240599	552	forward	hypothetical protein	VC2676	MULTISPECIES: cell division protein FtsN		0.217822	0.937541	-4.57405	1.06662
N900_RS01175	hslV CDS	240736	241293	558	forward	ATP-dependent protease subunit HslV	VC2675	MULTISPECIES: HslU--HslV peptidase proteolytic subunit		5.59406	0.403499	0.678485	2.47832
N900_RS01180	hslU CDS	241359	242690	1332	forward	HslU--HslV peptidase ATPase subunit	VC2674	HslU--HslV peptidase ATPase subunit		4.46535	0.0239562	1.1083	41.7429
N900_RS01185	1,4-dihydroxy-2-naphthoate polyprenyltransferase CDS	242794	243711	918	forward	1,4-dihydroxy-2-naphthoate polyprenyltransferase	VC2673	1,4-dihydroxy-2-naphthoate polyprenyltransferase		12.505	0.510406	0.303571	1.95923
N900_RS01190	rraA CDS	243786	244301	516	forward	ribonuclease E activity regulator RraA	VC2672	MULTISPECIES: ribonuclease E activity regulator RraA		8.57426	0.36312	1.56621	2.75391
N900_RS01195	MATE family efflux transporter CDS	244388	245770	1383	reverse	MATE family efflux transporter	VC2671	MATE family efflux transporter		22.8713	0.612701	0.773516	1.63212
N900_RS01200	tpiA CDS	245888	246661	774	reverse	triose-phosphate isomerase	VC2670	triose-phosphate isomerase		0.0792079	0.523028	-2.9834	1.91194
N900_RS01205	5-carboxymethyl-2-hydroxymuconate Delta-isomerase CDS	246905	247255	351	forward	5-carboxymethyl-2-hydroxymuconate Delta-isomerase	VC2669	MULTISPECIES: 5-carboxymethyl-2-hydroxymuconate Delta-isomerase		2.9802	0.492286	-0.608523	2.03134
N900_RS01210	DUF805 domain-containing protein CDS	247275	247715	441	forward	DUF805 domain-containing protein	VC2668	DUF805 domain-containing protein		5.78218	0.458257	-0.864805	2.18218
N900_RS01215	DUF3135 domain-containing protein CDS	247842	248201	360	reverse	DUF3135 domain-containing protein	VC2667	MULTISPECIES: DUF3135 domain-containing protein		4.56436	0.461394	-0.946155	2.16734
N900_RS01220	transcriptional regulator CDS	248340	248957	618	reverse	transcriptional regulator	VC2666	transcriptional regulator		6.36634	0.395796	-1.2275	2.52656
N900_RS01225	co-chaperone GroES CDS	249317	249607	291	forward	co-chaperone GroES	VC2665	MULTISPECIES: molecular chaperone GroES		0	NA	NA	#VALUE!
N900_RS01230	groL CDS	249661	251295	1635	forward	chaperonin GroEL	VC2664	MULTISPECIES: molecular chaperone GroEL		0.821782	0.937541	-1.13021	1.06662
N900_RS01235	hypothetical protein CDS	251491	252066	576	forward	hypothetical protein	VC2662	MULTISPECIES: hypothetical protein		7.75248	0.245387	-1.69536	4.0752
N900_RS01240	epmB CDS	252103	253125	1023	reverse	EF-P beta-lysylation protein EpmB	VC2661	EF-P beta-lysylation protein EpmB		0.267327	0.263249	-3.51694	3.79868
N900_RS01245	efp CDS	253158	253724	567	forward	elongation factor P	VC2660	MULTISPECIES: elongation factor P		0.475248	0.937541	-6.03105	1.06662
N900_RS01250	frdD CDS	253838	254230	393	reverse	fumarate reductase subunit FrdD	VC2659	MULTISPECIES: fumarate reductase subunit FrdD		7.52475	0.506241	-0.710668	1.97534
N900_RS01255	frdC CDS	254211	254594	384	reverse	fumarate reductase subunit FrdC	VC2658	MULTISPECIES: fumarate reductase subunit C		6.0396	0.531678	0.747656	1.88084
N900_RS01260	succinate dehydrogenase/fumarate reductase iron-sulfur subunit CDS	254597	255355	759	reverse	succinate dehydrogenase/fumarate reductase iron-sulfur subunit	VC2657	MULTISPECIES: succinate dehydrogenase/fumarate reductase iron-sulfur subunit		14.4356	0.407815	-1.37259	2.45209
N900_RS01265	frdA CDS	255355	257163	1809	reverse	fumarate reductase (quinol) flavoprotein subunit	VC2656	fumarate reductase (quinol) flavoprotein subunit		25	0.10581	-1.5939	9.45091
N900_RS01270	epmA CDS	257472	258446	975	forward	elongation factor P--(R)-beta-lysine ligase	VC2655	elongation factor P--(R)-beta-lysine ligase		0.118812	0.504985	-3.57352	1.98026
N900_RS01275	rhodanese-like domain-containing protein CDS	258576	259010	435	forward	rhodanese-like domain-containing protein	VC2654	MULTISPECIES: rhodanese-like domain-containing protein		5.25743	0.39822	-3.9127	2.51117
N900_RS01280	secB CDS	259177	259641	465	forward	protein-export chaperone SecB	VC2653	protein-export protein SecB		3.16832	0.379332	-1.8842	2.63621
N900_RS01285	gpsA CDS	259831	260865	1035	forward	NAD(P)H-dependent glycerol-3-phosphate dehydrogenase	VC2651	glycerol-3-phosphate dehydrogenase (NAD(P)(+))		0.029703	0.937541	-1.56646	1.06662
N900_RS01290	cysE CDS	260938	261759	822	forward	serine O-acetyltransferase	VC2649	MULTISPECIES: serine O-acetyltransferase		1.46535	0.390353	-3.88032	2.56178
N900_RS01295	PadR family transcriptional regulator CDS	261875	262414	540	reverse	PadR family transcriptional regulator	VC2647	MULTISPECIES: PadR family transcriptional regulator		10.2772	0.00398191	-8.39074	251.136
N900_RS01300	phosphoenolpyruvate carboxylase CDS	262773	265403	2631	reverse	phosphoenolpyruvate carboxylase	VC2646	phosphoenolpyruvate carboxylase		30.8614	0.203625	-0.0897974	4.91099
N900_RS01305	argE CDS	265610	266746	1137	reverse	acetylornithine deacetylase	VC2645	acetylornithine deacetylase		20.3861	0.0291839	-2.55265	34.2654
N900_RS01310	argC CDS	266902	267903	1002	forward	N-acetyl-gamma-glutamyl-phosphate reductase	VC2644	N-acetyl-gamma-glutamyl-phosphate reductase		12.2277	0.442404	0.465157	2.26038
N900_RS01315	argB CDS	267913	268701	789	forward	acetylglutamate kinase	VC2643	MULTISPECIES: acetylglutamate kinase		9.52475	0.566548	-0.323726	1.76507
N900_RS01320	argininosuccinate synthase CDS	268777	269991	1215	forward	argininosuccinate synthase	VC2642	MULTISPECIES: argininosuccinate synthase		18.6832	0.178547	-1.8311	5.60077
N900_RS01325	argH CDS	270224	271600	1377	forward	argininosuccinate lyase	VC2641	argininosuccinate lyase		16.4554	0.430482	-1.05907	2.32298
N900_RS01330	DUF3624 domain-containing protein CDS	271851	272114	264	reverse	DUF3624 domain-containing protein	VC2640	MULTISPECIES: DUF3624 domain-containing protein		4.89109	0.354086	-2.39544	2.82417
N900_RS01335	dihydrolipoyl dehydrogenase CDS	272340	273794	1455	reverse	dihydrolipoyl dehydrogenase	VC2638	dihydrolipoyl dehydrogenase		21.9208	0.104129	-0.959033	9.60346
N900_RS01340	glutathione peroxidase CDS	273866	274609	744	reverse	glutathione peroxidase	VC2637	MULTISPECIES: glutathione amide-dependent peroxidase		10.3267	0.51073	-1.74951	1.95798
N900_RS01345	oxyR CDS	274737	275630	894	forward	DNA-binding transcriptional regulator OxyR	VC2636	MULTISPECIES: DNA-binding transcriptional regulator OxyR		5.51485	0.0175561	2.86462	56.9601
N900_RS01350	penicillin-binding protein 1A CDS	275704	278211	2508	reverse	penicillin-binding protein 1A	VC2635	penicillin-binding protein 1A		0.247525	0.463329	-4.84882	2.15829
N900_RS01355	pilM CDS	278324	279340	1017	forward	type IV pilus assembly protein PilM	VC2634	type IV pilus assembly protein PilM		15.8515	0.299446	-0.599399	3.3395
N900_RS01360	PilN domain-containing protein CDS	279324	279914	591	forward	PilN domain-containing protein	VC2633	pilus assembly protein PilN		8.21782	0.672576	1.54863	1.48682
N900_RS01365	pilO CDS	279898	280497	600	forward	type 4a pilus biogenesis protein PilO	VC2632	MULTISPECIES: fimbrial protein		12.0693	0.1379	-1.29066	7.25164
N900_RS01370	pilus assembly protein PilP CDS	280487	281005	519	forward	pilus assembly protein PilP	VC2631	fimbrial protein		7.74257	0.645113	-0.691947	1.55012
N900_RS01375	type IV pilus secretin PilQ family protein CDS	281010	282746	1737	forward	type IV pilus secretin PilQ family protein	VC2630	MULTISPECIES: type IV pilus secretin PilQ family protein		29.3168	0.606881	0.772656	1.64777
N900_RS01380	aroK CDS	282933	283457	525	forward	shikimate kinase AroK	VC2629	MULTISPECIES: shikimate kinase		2.12871	0.770861	2.04904	1.29725
N900_RS01385	aroB CDS	283470	284570	1101	forward	3-dehydroquinate synthase	VC2628	3-dehydroquinate synthase		6.22772	0.0773747	-5.82285	12.9241
N900_RS01390	AAA family ATPase CDS	284625	286100	1476	forward	AAA family ATPase	VC2627	cell division protein DamX		22.0297	0.151413	-0.518429	6.60447
N900_RS01395	Dam family site-specific DNA-(adenine-N6)-methyltransferase CDS	286170	287003	834	forward	Dam family site-specific DNA-(adenine-N6)-methyltransferase	VC2626	Dam family site-specific DNA-(adenine-N6)-methyltransferase		0	NA	NA	#VALUE!
N900_RS01400	ribulose-phosphate 3-epimerase CDS	287094	287804	711	forward	ribulose-phosphate 3-epimerase	VC2625	MULTISPECIES: ribulose-phosphate 3-epimerase		0.653465	0.272993	-6.07903	3.6631
N900_RS01405	phosphoglycolate phosphatase CDS	287824	288504	681	forward	phosphoglycolate phosphatase	VC2624	MULTISPECIES: phosphoglycolate phosphatase		9.0099	0.369694	-0.459909	2.70494
N900_RS01410	trpS CDS	288632	289648	1017	forward	tryptophan--tRNA ligase	VC2623	MULTISPECIES: tryptophan--tRNA ligase		0.673267	0.835896	-1.48166	1.19632
N900_RS01415	ABC transporter substrate-binding protein CDS	289805	290578	774	forward	ABC transporter substrate-binding protein	VC2622	ABC transporter substrate-binding protein		17.3861	0.4561	-0.866953	2.1925
N900_RS01420	xds CDS	290848	293457	2610	forward	GlyGly-anchored extracellular endonuclease Xds	VC2621	nuclease		51.0198	0.232463	1.00417	4.30177
N900_RS01425	rimO CDS	293531	294943	1413	reverse	30S ribosomal protein S12 methylthiotransferase RimO	VC2620	30S ribosomal protein S12 methylthiotransferase RimO		20	0.0433343	-1.98618	23.0764
N900_RS01430	aminodeoxychorismate/anthranilate synthase component II CDS	295197	295778	582	forward	aminodeoxychorismate/anthranilate synthase component II	VC2619	MULTISPECIES: aminodeoxychorismate/anthranilate synthase component II		10.2475	0.010906	-4.08096	91.6927
N900_RS01435	aspartate aminotransferase family protein CDS	296176	297387	1212	forward	aspartate aminotransferase family protein	VC2618	aspartate aminotransferase family protein		11.5446	0.182246	-1.287	5.48709
N900_RS01440	astA CDS	297527	298546	1020	forward	arginine N-succinyltransferase	VC2617	arginine N-succinyltransferase		17.1782	0.595895	1.07748	1.67815
N900_RS01445	astD CDS	298556	300013	1458	forward	succinylglutamate-semialdehyde dehydrogenase	VC2616	succinylglutamate-semialdehyde dehydrogenase		11.2871	0.488464	0.430811	2.04723
N900_RS01450	DUF1338 domain-containing protein CDS	300156	300947	792	forward	DUF1338 domain-containing protein	VC2615	DUF1338 domain-containing protein		12.7426	0.431339	-0.48696	2.31836
N900_RS01455	crp CDS	301026	301658	633	reverse	cAMP-activated global transcriptional regulator CRP	VC2614	MULTISPECIES: cAMP-activated global transcriptional regulator CRP		0.594059	0.937541	-1.43206	1.06662
N900_RS01460	phosphoribulokinase CDS	301901	302770	870	reverse	phosphoribulokinase	VC2613	MULTISPECIES: phosphoribulokinase		12.3564	0.342711	0.565819	2.91791
N900_RS01465	YheU family protein CDS	302867	303076	210	reverse	YheU family protein	VC2612	YheU family protein		3.71287	0.487884	-1.45669	2.04967
N900_RS01470	hydrolase CDS	303204	304193	990	reverse	hydrolase	VC2610	hydrolase		12	0.41487	0.787495	2.41039
N900_RS01475	TIGR02444 family protein CDS	304190	304675	486	reverse	TIGR02444 family protein	VC2609	MULTISPECIES: TIGR02444 family protein		6.69307	0.515769	-0.119816	1.93885
N900_RS01480	ABC transporter ATP-binding protein CDS	304676	306592	1917	reverse	ABC transporter ATP-binding protein	VC2608	ABC transporter ATP-binding protein		22.7327	0.301521	-1.06272	3.31652
N900_RS01485	kefG CDS	306716	307306	591	forward	glutathione-regulated potassium-efflux system ancillary protein KefG	VC2607	MULTISPECIES: glutathione-regulated potassium-efflux system ancillary protein KefG		8.79208	0.694387	0.233817	1.44012
N900_RS01490	kefB CDS	307287	309089	1803	forward	glutathione-regulated potassium-efflux system protein KefB	VC2606	glutathione-regulated potassium-efflux system protein KefB		25.198	0.483127	0.156326	2.06985
N900_RS01495	YheV family putative metal-binding protein CDS	309099	309299	201	forward	YheV family putative metal-binding protein	VC2605	metal-binding protein		3.58416	0.623378	0.53464	1.60416
N900_RS01500	peptidylprolyl isomerase CDS	309391	309996	606	forward	peptidylprolyl isomerase	VC2604	peptidylprolyl isomerase		8.85149	0.221696	-1.10413	4.51068
N900_RS01505	isoaspartyl peptidase/L-asparaginase CDS	310159	311139	981	forward	isoaspartyl peptidase/L-asparaginase	VC2603	isoaspartyl peptidase/L-asparaginase		10.7723	0.266189	-0.284364	3.75672
N900_RS01510	adenylosuccinate synthase CDS	311267	312565	1299	forward	adenylosuccinate synthase	VC2602	MULTISPECIES: adenylosuccinate synthetase		0.00990099	0.937541	0.00239811	1.06662
N900_RS01515	sel1 repeat family protein CDS	312773	313408	636	forward	sel1 repeat family protein	VC2601	MULTISPECIES: sel1 repeat family protein		18.1683	0.000191195	-6.11068	5230.26
N900_RS01520	DUF3413 domain-containing protein CDS	313435	315303	1869	reverse	DUF3413 domain-containing protein	VC2600	DUF3413 domain-containing protein		38.2574	0.143636	0.0431444	6.96207
N900_RS01525	ribonuclease R CDS	315447	317912	2466	forward	ribonuclease R	VC2599	ribonuclease R		35.7723	0.0157084	0.18438	63.6603
N900_RS01530	rlmB CDS	317920	318663	744	forward	23S rRNA (guanosine(2251)-2'-O)-methyltransferase RlmB	VC2598	23S rRNA (guanosine(2251)-2\'-O)-methyltransferase RlmB		9.30693	0.541837	-1.84978	1.84557
N900_RS01535	rpsJ CDS	319134	319445	312	forward	30S ribosomal protein S10	VC2597	MULTISPECIES: 30S ribosomal protein S10		0.019802	0.937541	-0.991605	1.06662
N900_RS01540	rplC CDS	319460	320089	630	forward	50S ribosomal protein L3	VC2596	MULTISPECIES: 50S ribosomal protein L3		0	NA	NA	#VALUE!
N900_RS01545	rplD CDS	320106	320708	603	forward	50S ribosomal protein L4	VC2595	MULTISPECIES: 50S ribosomal protein L4		0	NA	NA	#VALUE!
N900_RS01550	rplW CDS	320705	321007	303	forward	50S ribosomal protein L23	VC2594	MULTISPECIES: 50S ribosomal protein L23		0.00990099	0.937541	0.0136671	1.06662
N900_RS01555	rplB CDS	321024	321848	825	forward	50S ribosomal protein L2	VC2593	MULTISPECIES: 50S ribosomal protein L2		0.00990099	0.937541	Inf	1.06662
N900_RS01560	rpsS CDS	321869	322147	279	forward	30S ribosomal protein S19	VC2592	MULTISPECIES: 30S ribosomal protein S19		0.00990099	0.937541	0.0122356	1.06662
N900_RS01565	50S ribosomal protein L22 CDS	322158	322490	333	forward	50S ribosomal protein L22	VC2591	MULTISPECIES: 50S ribosomal protein L22		0.00990099	0.937541	Inf	1.06662
N900_RS01570	rpsC CDS	322510	323211	702	forward	30S ribosomal protein S3	VC2590	MULTISPECIES: 30S ribosomal protein S3		0	NA	NA	#VALUE!
N900_RS01575	rplP CDS	323223	323633	411	forward	50S ribosomal protein L16	VC2589	MULTISPECIES: 50S ribosomal protein L16		0	NA	NA	#VALUE!
N900_RS01580	rpmC CDS	323633	323824	192	forward	50S ribosomal protein L29	VC2588	MULTISPECIES: 50S ribosomal protein L29		0	NA	NA	#VALUE!
N900_RS01585	rpsQ CDS	323824	324078	255	forward	30S ribosomal protein S17	VC2587	MULTISPECIES: 30S ribosomal protein S17		0.029703	0.937541	-1.5648	1.06662
N900_RS01590	rplN CDS	324241	324612	372	forward	50S ribosomal protein L14	VC2586	MULTISPECIES: 50S ribosomal protein L14		0	NA	NA	#VALUE!
N900_RS01595	rplX CDS	324625	324942	318	forward	50S ribosomal protein L24	VC2585	MULTISPECIES: 50S ribosomal protein L24		0	NA	NA	#VALUE!
N900_RS01600	rplE CDS	324967	325506	540	forward	50S ribosomal protein L5	VC2584	MULTISPECIES: 50S ribosomal protein L5		0	NA	NA	#VALUE!
N900_RS01605	rpsN CDS	325524	325829	306	forward	30S ribosomal protein S14	VC2583	MULTISPECIES: 30S ribosomal protein S14		0	NA	NA	#VALUE!
N900_RS01610	rpsH CDS	325859	326251	393	forward	30S ribosomal protein S8	VC2582	MULTISPECIES: 30S ribosomal protein S8		0	NA	NA	#VALUE!
N900_RS01615	rplF CDS	326266	326799	534	forward	50S ribosomal protein L6	VC2581	50S ribosomal protein L6		0	NA	NA	#VALUE!
N900_RS01620	rplR CDS	326809	327162	354	forward	50S ribosomal protein L18	VC2580	MULTISPECIES: 50S ribosomal protein L18		0	NA	NA	#VALUE!
N900_RS01625	rpsE CDS	327177	327680	504	forward	30S ribosomal protein S5	VC2579	MULTISPECIES: 30S ribosomal protein S5		0	NA	NA	#VALUE!
N900_RS01630	rpmD CDS	327687	327863	177	forward	50S ribosomal protein L30	VC2578	MULTISPECIES: 50S ribosomal protein L30		0	NA	NA	#VALUE!
N900_RS01635	rplO CDS	327869	328303	435	forward	50S ribosomal protein L15	VC2577	MULTISPECIES: 50S ribosomal protein L15		0	NA	NA	#VALUE!
N900_RS01640	secY CDS	328324	329658	1335	forward	preprotein translocase subunit SecY	VC2576	MULTISPECIES: protein translocase subunit SecY		0.029703	0.623062	1.72494	1.60498
N900_RS01645	rpmJ CDS	329697	329810	114	forward	50S ribosomal protein L36	VC2575	MULTISPECIES: 50S ribosomal protein L36		0	NA	NA	#VALUE!
N900_RS01650	rpsM CDS	329960	330316	357	forward	30S ribosomal protein S13	VC2574	MULTISPECIES: 30S ribosomal protein S13		0	NA	NA	#VALUE!
N900_RS01655	rpsK CDS	330336	330725	390	forward	30S ribosomal protein S11	VC2573	MULTISPECIES: 30S ribosomal protein S11		0	NA	NA	#VALUE!
N900_RS01660	rpsD CDS	330753	331373	621	forward	30S ribosomal protein S4	VC2572	MULTISPECIES: 30S ribosomal protein S4		0	NA	NA	#VALUE!
N900_RS01665	rpoA CDS	331398	332390	993	forward	DNA-directed RNA polymerase subunit alpha	VC2571	MULTISPECIES: DNA-directed RNA polymerase subunit alpha		0	NA	NA	#VALUE!
N900_RS01670	rplQ CDS	332417	332803	387	forward	50S ribosomal protein L17	VC2570	MULTISPECIES: 50S ribosomal protein L17		0.019802	0.937541	-0.983136	1.06662
N900_RS01675	DUF2780 domain-containing protein CDS	332947	333429	483	reverse	DUF2780 domain-containing protein	VC2569	MULTISPECIES: DUF2780 domain-containing protein		10.099	0.2593	1.51441	3.85654
N900_RS01680	peptidylprolyl isomerase CDS	333565	334185	621	reverse	peptidylprolyl isomerase	VC2568	peptidylprolyl isomerase		8.80198	0.471796	-0.0199903	2.11956
N900_RS01685	peptidoglycan-binding protein LysM CDS	334405	334977	573	forward	peptidoglycan-binding protein LysM	VC2567	MULTISPECIES: peptidoglycan-binding protein LysM		8.38614	0.45327	2.06931	2.20619
N900_RS01690	DMT family transporter CDS	334927	335736	810	reverse	DMT family transporter	VC2566	EamA family transporter		8.43564	0.61125	1.40896	1.63599
N900_RS01695	GNAT family N-acetyltransferase CDS	335739	336188	450	reverse	GNAT family N-acetyltransferase	VC2565	GNAT family N-acetyltransferase		8.0297	0.560457	0.165446	1.78426
N900_RS01700	dbpA CDS	336414	337796	1383	forward	ATP-dependent RNA helicase DbpA	VC2564	ATP-dependent RNA helicase DbpA		22.3267	0.279951	-1.03544	3.57205
N900_RS01705	Crp/Fnr family transcriptional regulator CDS	337799	338368	570	reverse	Crp/Fnr family transcriptional regulator	VC2563	Crp/Fnr family transcriptional regulator		11.4752	0.327767	-0.944756	3.05095
N900_RS01710	cpdB CDS	338488	340449	1962	reverse	2',3'-cyclic-nucleotide 2'-phosphodiesterase	VC2562	2\',3\'-cyclic-nucleotide 2\'-phosphodiesterase		38.3663	0.0410227	-0.316745	24.3768
N900_RS01715	cobA CDS	340734	341633	900	forward	uroporphyrinogen-III C-methyltransferase	VC2561	MULTISPECIES: uroporphyrinogen-III C-methyltransferase		11.0396	0.30921	0.374546	3.23404
N900_RS01720	cysD CDS	341697	342644	948	forward	sulfate adenylyltransferase subunit CysD	VC2560	sulfate adenylyltransferase subunit CysD		12.6931	0.514492	-0.121921	1.94366
N900_RS01725	cysN CDS	342662	344092	1431	forward	sulfate adenylyltransferase subunit CysN	VC2559	sulfate adenylyltransferase subunit CysN		21.0495	0.140223	-0.865648	7.13149
N900_RS01730	cysC CDS	344103	344750	648	forward	adenylyl-sulfate kinase	VC2558	adenylyl-sulfate kinase		8.78218	0.465253	-1.80771	2.14937
N900_RS01735	TIGR03899 family protein CDS	344823	345722	900	reverse	TIGR03899 family protein	VC2320	MULTISPECIES: TIGR03899 family protein		15.4752	0.044337	-3.22654	22.5545
N900_RS01740	DUF3299 domain-containing protein CDS	346033	346554	522	reverse	DUF3299 domain-containing protein	VC2555	MULTISPECIES: DUF3299 domain-containing protein		12.5149	0.476157	-0.0102514	2.10015
N900_RS01745	ABC transporter permease CDS	346607	347866	1260	reverse	ABC transporter permease	VC2554	ABC transporter permease		20.7327	0.0695445	-1.20008	14.3793
N900_RS01750	ABC transporter ATP-binding protein CDS	347863	348579	717	reverse	ABC transporter ATP-binding protein	VC2553	ABC transporter ATP-binding protein		11.9109	0.233281	-0.460297	4.28667
N900_RS01755	DUF2796 domain-containing protein CDS	348661	349389	729	reverse	DUF2796 domain-containing protein	VC2552	DUF2796 domain-containing protein		11.2673	0.289746	0.39035	3.45129
N900_RS01760	DUF2607 domain-containing protein CDS	349438	349743	306	reverse	DUF2607 domain-containing protein	VC2551	MULTISPECIES: DUF2607 domain-containing protein		4.94059	0.679323	-0.465784	1.47205
N900_RS01765	YtfJ family protein CDS	349961	350512	552	reverse	YtfJ family protein	VC2550	YtfJ family protein		10.3663	0.506996	1.56897	1.9724
N900_RS01770	msrA CDS	350594	351232	639	reverse	peptide-methionine (S)-S-oxide reductase MsrA	VC2549	peptide-methionine (S)-S-oxide reductase		8.53465	0.498071	0.107058	2.00775
N900_RS01775	outer membrane protein assembly factor CDS	351378	353126	1749	forward	outer membrane protein assembly factor	VC2548	outer membrane protein assembly factor		23.0792	0.346687	0.575061	2.88445
N900_RS01780	translocation/assembly module TamB CDS	353123	356887	3765	forward	translocation/assembly module TamB	VC2547	translocation/assembly module TamB		47.7426	0.0213978	-0.831698	46.7339
N900_RS01785	gamma-glutamylcyclotransferase CDS	356898	357245	348	forward	gamma-glutamylcyclotransferase	VC2546	MULTISPECIES: gamma-glutamylcyclotransferase		8.69307	0.0819008	-2.05272	12.2099
N900_RS01790	inorganic diphosphatase CDS	357305	357835	531	reverse	inorganic diphosphatase	VC2545	MULTISPECIES: inorganic pyrophosphatase		0.316832	0.937541	-5.27163	1.06662
N900_RS01795	class 1 fructose-bisphosphatase CDS	358005	359015	1011	reverse	class 1 fructose-bisphosphatase	VC2544	MULTISPECIES: class 1 fructose-bisphosphatase		3.29703	0.439129	0.635603	2.27723
N900_RS01800	hypothetical protein CDS	359069	359332	264	reverse	hypothetical protein	VC0490	MULTISPECIES: hypothetical protein		2.0099	0.525973	-3.62334	1.90124
N900_RS01805	mpl CDS	359321	360676	1356	forward	UDP-N-acetylmuramate:L-alanyl-gamma-D-glutamyl- meso-diaminopimelate ligase	VC2542	UDP-N-acetylmuramate:L-alanyl-gamma-D-glutamyl-meso-diaminopimelate ligase		10.396	0.532388	-1.18932	1.87833
N900_RS01810	UbiX family flavin prenyltransferase CDS	360683	361318	636	forward	UbiX family flavin prenyltransferase	VC2541	MULTISPECIES: UbiX family flavin prenyltransferase		0.960396	0.289717	5.67663	3.45165
N900_RS01815	thiamine ABC transporter substrate binding subunit CDS	361580	362572	993	forward	thiamine ABC transporter substrate binding subunit	VC2539	thiamine ABC transporter substrate binding subunit		9.22772	0.508864	-1.00783	1.96516
N900_RS01820	thiP CDS	362582	364174	1593	forward	thiamine/thiamine pyrophosphate ABC transporter permease ThiP	VC2538	thiamine/thiamine pyrophosphate ABC transporter permease ThiP		16.8119	0.527338	-0.0616339	1.89632
N900_RS01825	thiQ CDS	364168	364902	735	forward	thiamine ABC transporter ATP-binding protein	VC2537	thiamine ABC transporter ATP-binding protein		9.34653	0.486867	1.01949	2.05395
N900_RS01830	ribosome-associated protein CDS	365005	365586	582	reverse	ribosome-associated protein	VC2536	MULTISPECIES: ribosome-associated protein		5.80198	0.616055	0.517261	1.62323
N900_RS01835	pmbA CDS	365685	367028	1344	forward	metalloprotease PmbA	VC2535	metalloprotease PmbA		21.8911	0.491093	0.14563	2.03628
N900_RS01840	mgtE CDS	367100	368461	1362	reverse	magnesium transporter	VC2534	MULTISPECIES: magnesium transporter		20.4059	0.303898	0.606575	3.29058
N900_RS01845	HPr family phosphocarrier protein CDS	368622	368900	279	reverse	HPr family phosphocarrier protein	VC2533	MULTISPECIES: phosphocarrier protein NPr		3.0495	0.285068	-4.55439	3.50793
N900_RS01850	rapZ CDS	368909	369769	861	reverse	RNase adapter RapZ	VC2532	RNase adaptor protein RapZ		12.2376	0.410994	-0.0464194	2.43313
N900_RS01855	ptsN CDS	369782	370228	447	reverse	PTS IIA-like nitrogen regulatory protein PtsN	VC2531	MULTISPECIES: PTS IIA-like nitrogen-regulatory protein PtsN		1.24752	0.611626	-3.00506	1.63499
N900_RS01860	ribosome hibernation promoting factor CDS	370231	370518	288	reverse	ribosome hibernation promoting factor	VC2530	MULTISPECIES: ribosome hibernation promoting factor		3.66337	0.245873	2.69408	4.06713
N900_RS01865	RNA polymerase factor sigma-54 CDS	370543	372006	1464	reverse	RNA polymerase factor sigma-54	VC2529	MULTISPECIES: RNA polymerase sigma-54 factor		7.51485	0.00420711	-9.85216	237.693
N900_RS01870	lptB CDS	372062	372787	726	reverse	LPS export ABC transporter ATP-binding protein	VC2528	MULTISPECIES: lipopolysaccharide ABC transporter ATP-binding protein		0.00990099	0.937541	Inf	1.06662
N900_RS01875	lptA CDS	372790	373329	540	reverse	lipopolysaccharide transport periplasmic protein LptA	VC2527	MULTISPECIES: lipopolysaccharide transport periplasmic protein LptA		0	NA	NA	#VALUE!
N900_RS01880	lptC CDS	373265	373828	564	reverse	LPS export ABC transporter periplasmic protein LptC	VC2525	MULTISPECIES: LPS export ABC transporter periplasmic protein LptC		0.019802	0.937541	-0.978624	1.06662
N900_RS01885	kdsC CDS	373825	374382	558	reverse	3-deoxy-manno-octulosonate-8-phosphatase KdsC	VC2524	MULTISPECIES: 3-deoxy-manno-octulosonate-8-phosphatase KdsC		1.15842	0.276668	-7.25546	3.61444
N900_RS01890	kdsD CDS	374382	375362	981	reverse	arabinose-5-phosphate isomerase KdsD	VC2523	arabinose-5-phosphate isomerase KdsD		0.445545	0.937541	-6.09562	1.06662
N900_RS01895	calcium/sodium antiporter CDS	375412	376410	999	reverse	calcium/sodium antiporter	VC2522	sodium:calcium antiporter		17.9703	0.0951073	-0.606447	10.5144
N900_RS01900	hypothetical protein CDS	376648	376839	192	forward	hypothetical protein	VC2062	MULTISPECIES: hypothetical protein		3.91089	0.519565	1.5698	1.92469
N900_RS01905	mlaF CDS	376967	377770	804	forward	phospholipid ABC transporter ATP-binding protein MlaF	VC2520	phospholipid ABC transporter ATP-binding protein MlaF		15.3663	0.256319	-0.251777	3.90138
N900_RS01910	mlaE CDS	377775	378551	777	forward	lipid asymmetry maintenance ABC transporter permease subunit MlaE	VC2519	lipid asymmetry maintenance ABC transporter permease subunit MlaE		8.16832	0.533007	0.78467	1.87615
N900_RS01915	mlaD CDS	378554	379045	492	forward	outer membrane lipid asymmetry maintenance protein MlaD	VC2518	MULTISPECIES: outer membrane lipid asymmetry maintenance protein MlaD		8.18812	0.520148	-0.416687	1.92253
N900_RS01920	mlaC CDS	379046	379687	642	forward	phospholipid-binding protein MlaC	VC2517	phospholipid-binding protein MlaC		8.52475	0.422162	0.454128	2.36876
N900_RS01925	STAS domain-containing protein CDS	379684	380013	330	forward	STAS domain-containing protein	VC2516	MULTISPECIES: STAS domain-containing protein		4.45545	0.578605	-1.22155	1.7283
N900_RS01930	BolA family transcriptional regulator CDS	380006	380260	255	forward	BolA family transcriptional regulator	VC2515	MULTISPECIES: BolA family transcriptional regulator		1.64356	0.398559	-7.24346	2.50904
N900_RS01935	murA CDS	380268	381527	1260	forward	UDP-N-acetylglucosamine 1-carboxyvinyltransferase	VC2514	MULTISPECIES: UDP-N-acetylglucosamine 1-carboxyvinyltransferase		0.049505	0.937541	-2.30713	1.06662
N900_RS01940	1-acylglycerol-3-phosphate O-acyltransferase CDS	381549	382334	786	forward	1-acylglycerol-3-phosphate O-acyltransferase	VC2513	MULTISPECIES: 1-acylglycerol-3-phosphate O-acyltransferase		0.158416	0.937541	-4.15616	1.06662
N900_RS01945	RidA family protein CDS	382415	382804	390	reverse	RidA family protein	VC2512	MULTISPECIES: RidA family protein		3.32673	0.156817	-3.78375	6.37686
N900_RS01950	aspartate carbamoyltransferase regulatory subunit CDS	382909	383376	468	reverse	aspartate carbamoyltransferase regulatory subunit	VC2511	MULTISPECIES: aspartate carbamoyltransferase regulatory subunit		3.74257	0.481193	0.566172	2.07817
N900_RS01955	pyrB CDS	383388	384317	930	reverse	aspartate carbamoyltransferase	VC2510	MULTISPECIES: aspartate carbamoyltransferase		5.26733	0.474035	-3.93241	2.10955
N900_RS01965	argF CDS	384567	385571	1005	reverse	ornithine carbamoyltransferase	VC2508	ornithine carbamoyltransferase		14.9208	0.215366	0.840839	4.64326
N900_RS01970	PhoH family protein CDS	385721	387097	1377	reverse	PhoH family protein	VC2507	PhoH family protein		16.9703	0.599149	0.928638	1.66903
N900_RS01975	hypothetical protein CDS	387302	387520	219	reverse	hypothetical protein	VC2506	MULTISPECIES: hypothetical protein		3.44554	0.550365	0.488145	1.81698
N900_RS01980	rapA CDS	387519	390428	2910	forward	RNA polymerase-associated protein RapA	VC2506	RNA polymerase-associated protein RapA		34.6733	0.24274	-0.0355948	4.11963
N900_RS01985	RNA pseudouridine synthase CDS	390525	391262	738	forward	RNA pseudouridine synthase	VC2505	RNA pseudouridine synthase		10.6139	0.434799	1.26602	2.29991
N900_RS01990	D-2-hydroxyacid dehydrogenase CDS	391302	392279	978	forward	D-2-hydroxyacid dehydrogenase	VC2504	D-2-hydroxyacid dehydrogenase		15.1287	0.273749	-0.71298	3.65299
N900_RS01995	valine--tRNA ligase CDS	392357	395218	2862	reverse	valine--tRNA ligase	VC2503	valine--tRNA ligase		0.405941	0.937541	-5.60154	1.06662
N900_RS02000	DNA polymerase III subunit chi CDS	395312	395761	450	reverse	DNA polymerase III subunit chi	VC2502	DNA polymerase III subunit chi		5.9604	0.458913	-2.41744	2.17906
N900_RS02005	pepA CDS	395845	397356	1512	reverse	leucyl aminopeptidase	VC2501	MULTISPECIES: cytosol aminopeptidase		9.83168	0.511432	-0.869723	1.9553
N900_RS02010	lptF CDS	397550	398650	1101	forward	LPS export ABC transporter permease LptF	VC2500	LPS export ABC transporter permease LptF		0.227723	0.937541	-4.5726	1.06662
N900_RS02015	lptG CDS	398654	399724	1071	forward	LPS export ABC transporter permease LptG	VC2499	LPS export ABC transporter permease LptG		1.23762	0.637927	1.10232	1.56758
N900_RS02020	RDD family protein CDS	399830	400312	483	reverse	RDD family protein	VC2498	RDD family protein		4.75248	0.168629	-1.45269	5.93019
N900_RS02030	HD-GYP domain-containing protein CDS	400743	401996	1254	forward	HD-GYP domain-containing protein	VC2497	HD-GYP domain-containing protein		32.0891	0.396328	-0.659094	2.52316
N900_RS02070	DUF547 domain-containing protein CDS	408004	408795	792	reverse	DUF547 domain-containing protein	VC2494	DUF547 domain-containing protein		13.198	0.477124	-0.986375	2.09589
N900_RS02075	leuD CDS	408896	409498	603	reverse	3-isopropylmalate dehydratase small subunit	VC2493	3-isopropylmalate dehydratase small subunit		7	0.3188	-0.13311	3.13676
N900_RS02080	leuC CDS	409514	410917	1404	reverse	3-isopropylmalate dehydratase large subunit	VC2492	3-isopropylmalate dehydratase large subunit		18.0198	0.409203	1.04858	2.44378
N900_RS02085	leuB CDS	410975	412066	1092	reverse	3-isopropylmalate dehydrogenase	VC2491	3-isopropylmalate dehydrogenase		15.6238	0.247649	-0.934475	4.03798
N900_RS02090	leuA CDS	412178	413728	1551	reverse	2-isopropylmalate synthase	VC2490	2-isopropylmalate synthase		32.8713	0.273226	0.781075	3.65997
N900_RS02095	TetR/AcrR family transcriptional regulator CDS	414111	414746	636	forward	TetR/AcrR family transcriptional regulator	VC2489	TetR/AcrR family transcriptional regulator		16.9109	0.263783	0.00196188	3.79099
N900_RS02100	phosphatase PAP2 family protein CDS	414873	415409	537	forward	phosphatase PAP2 family protein	VC2488	phosphatase PAP2 family protein		16.3069	0.12169	-0.47835	8.21759
N900_RS02105	glycosyl transferase CDS	415406	416494	1089	forward	glycosyl transferase	VC2487	glycosyl transferase		15.1584	0.497828	0.730394	2.00872
N900_RS02110	leuO CDS	416800	417759	960	forward	transcriptional regulator LeuO	VC2485	transcriptional regulator LeuO		11.9208	0.518058	-0.0957176	1.93029
N900_RS02115	long-chain fatty acid--CoA ligase CDS	417936	419741	1806	forward	long-chain fatty acid--CoA ligase	VC2484	long-chain fatty acid--CoA ligase		27.5149	0.154311	-0.90688	6.48042
N900_RS02120	acetolactate synthase 3 large subunit CDS	420226	421947	1722	forward	acetolactate synthase 3 large subunit	VC2483	MULTISPECIES: acetolactate synthase 3 large subunit		33.802	0.237935	0.24458	4.20282
N900_RS02125	ilvN CDS	421949	422443	495	forward	acetolactate synthase small subunit	VC2482	MULTISPECIES: acetolactate synthase small subunit		5.9901	0.423912	-0.399096	2.35898
N900_RS02130	serA CDS	422675	423904	1230	reverse	phosphoglycerate dehydrogenase	VC2481	phosphoglycerate dehydrogenase		19.1188	0.126714	-1.07316	7.89181
N900_RS02135	rpiA CDS	424158	424814	657	reverse	ribose-5-phosphate isomerase RpiA	VC2480	MULTISPECIES: ribose-5-phosphate isomerase		0.564356	0.937541	-6.44801	1.06662
N900_RS02140	5-formyltetrahydrofolate cyclo-ligase CDS	424924	425508	585	reverse	5-formyltetrahydrofolate cyclo-ligase	VC2479	5-formyltetrahydrofolate cyclo-ligase		8.80198	0.157808	-2.56036	6.33683
N900_RS02145	cell division protein ZapA CDS	425708	426016	309	reverse	cell division protein ZapA	VC2478	MULTISPECIES: cell division protein ZapA		3.72277	0.183758	-1.91827	5.44193
N900_RS02150	YecA family protein CDS	426258	426833	576	forward	YecA family protein	VC0847	YecA family protein		13.7426	0.0666115	-2.17661	15.0124
N900_RS02155	ubiH CDS	426854	428062	1209	forward	2-octaprenyl-6-methoxyphenyl hydroxylase	VC2475	2-octaprenyl-6-methoxyphenyl hydroxylase		1.05941	0.376837	-7.81482	2.65367
N900_RS02160	FAD-dependent 2-octaprenylphenol hydroxylase CDS	428074	429303	1230	forward	FAD-dependent 2-octaprenylphenol hydroxylase	VC2474	FAD-dependent 2-octaprenylphenol hydroxylase		0.683168	0.794626	0.734513	1.25845
N900_RS02165	DUF1107 domain-containing protein CDS	429404	429610	207	reverse	DUF1107 domain-containing protein	VC2473	MULTISPECIES: DUF1107 domain-containing protein		7.32673	0.0697406	-3.08835	14.3389
N900_RS02170	ygfZ CDS	430244	431215	972	reverse	tRNA-modifying protein YgfZ	VC2472	tRNA-modifying protein YgfZ		0.930693	0.38064	-6.74332	2.62716
N900_RS02175	succinate dehydrogenase assembly factor 2 CDS	431368	431628	261	forward	succinate dehydrogenase assembly factor 2	VC2471	MULTISPECIES: succinate dehydrogenase assembly factor 2 family protein		2.17822	0.531628	-2.69051	1.88101
N900_RS02180	hypothetical protein CDS	431660	432022	363	forward	hypothetical protein	VC2470	hypothetical protein		8.05941	0.149251	-1.84258	6.70012
N900_RS02185	nadB CDS	432047	433699	1653	reverse	L-aspartate oxidase	VC2469	MULTISPECIES: L-aspartate oxidase		41	0.0120685	-0.161568	82.8604
N900_RS02190	hypothetical protein CDS	433631	433828	198	forward	hypothetical protein	VC1447	hypothetical protein		1.11881	0.874851	-1.61812	1.14305
N900_RS02195	rpoE CDS	434159	434731	573	forward	RNA polymerase sigma factor RpoE	VC2467	MULTISPECIES: RNA polymerase sigma factor RpoE		0	NA	NA	#VALUE!
N900_RS02200	sigma-E factor negative regulatory protein RseA CDS	434745	435383	639	forward	sigma-E factor negative regulatory protein RseA	VC2466	MULTISPECIES: sigma-E factor negative regulatory protein RseA		0.70297	0.622159	-0.796524	1.60731
N900_RS02205	rseB CDS	435380	436345	966	forward	sigma-E factor regulatory protein RseB	VC2465	MULTISPECIES: sigma-E factor regulatory protein RseB		0.00990099	0.937541	Inf	1.06662
N900_RS02210	sigma factor RpoE regulatory protein RseC CDS	436342	436812	471	forward	sigma factor RpoE regulatory protein RseC	VC2464	MULTISPECIES: sigma factor RpoE regulatory protein RseC		1.9604	0.506277	-4.44778	1.9752
N900_RS02215	lepA CDS	436925	438718	1794	forward	elongation factor 4	VC2463	MULTISPECIES: elongation factor 4		12.8218	0.0776988	-4.81367	12.8702
N900_RS02220	lepB CDS	438810	439706	897	forward	signal peptidase I	VC2462	signal peptidase I		0.366337	0.937541	1.39372	1.06662
N900_RS02225	ribonuclease III CDS	439738	440415	678	forward	ribonuclease III	VC2461	ribonuclease III		0.019802	0.937541	-0.985334	1.06662
N900_RS02230	GTPase Era CDS	440408	441385	978	forward	GTPase Era	VC2460	MULTISPECIES: GTPase Era		0.643564	0.742234	-5.8603	1.34728
N900_RS02235	recO CDS	441455	442180	726	forward	DNA repair protein RecO	VC2459	MULTISPECIES: DNA repair protein RecO		9.53465	0.478567	-2.24331	2.08957
N900_RS02240	pdxJ CDS	442177	442908	732	forward	pyridoxine 5'-phosphate synthase	VC2458	MULTISPECIES: pyridoxine 5\'-phosphate synthase		0	NA	NA	#VALUE!
N900_RS02245	holo-ACP synthase CDS	442912	443292	381	forward	holo-ACP synthase	VC2457	holo-ACP synthase		0.673267	0.937541	-6.94237	1.06662
N900_RS02250	hypothetical protein CDS	443495	444832	1338	forward	hypothetical protein	VC2456	hypothetical protein		28	0.0117937	-0.0594165	84.791
N900_RS02255	hypothetical protein CDS	444842	445252	411	forward	hypothetical protein	VC2455	hypothetical protein		11	0.377302	-0.242196	2.6504
N900_RS02260	GGDEF domain-containing protein CDS	445245	446537	1293	forward	GGDEF domain-containing protein	VC2454	sensor domain-containing diguanylate cyclase		22.3861	0.561308	0.497264	1.78155
N900_RS02265	barA CDS	446525	449308	2784	reverse	two-component sensor histidine kinase BarA	VC2453	two-component sensor histidine kinase BarA		6.22772	0.51025	-3.66261	1.95983
N900_RS02270	rlmD CDS	449480	450802	1323	forward	23S rRNA (uracil(1939)-C(5))-methyltransferase RlmD	VC2452	23S rRNA (uracil(1939)-C(5))-methyltransferase RlmD		16.1683	0.165731	-0.773963	6.03386
N900_RS02275	relA CDS	450866	453082	2217	forward	GTP diphosphokinase	VC2451	MULTISPECIES: GTP diphosphokinase		24.1782	0.394594	1.41203	2.53425
N900_RS02280	mazG CDS	453182	453997	816	forward	nucleoside triphosphate pyrophosphohydrolase	VC2450	nucleoside triphosphate pyrophosphohydrolase		6.66337	0.678774	0.962345	1.47324
N900_RS02285	CTP synthase CDS	454272	455909	1638	forward	CTP synthase	VC2448	MULTISPECIES: CTP synthetase		0.039604	0.937541	-1.98476	1.06662
N900_RS02290	phosphopyruvate hydratase CDS	455988	457289	1302	forward	phosphopyruvate hydratase	VC2447	MULTISPECIES: enolase		0.0990099	0.937541	-3.44871	1.06662
N900_RS02295	multifunctional CCA addition/repair protein CDS	457391	458602	1212	reverse	multifunctional CCA addition/repair protein	VC2446	multifunctional CCA tRNA nucleotidyl transferase/2\'3\'-cyclic phosphodiesterase/2\'nucleotidase/phosphatase		13.8812	0.169458	-1.67997	5.90118
N900_RS02300	AAA family ATPase CDS	458695	460284	1590	forward	AAA family ATPase	VC2445	AAA family ATPase		23.9505	0.403065	-0.0286427	2.48099
N900_RS02305	general secretion pathway protein GspB CDS	460284	461054	771	forward	general secretion pathway protein GspB	VC2444	general secretion pathway protein GspB		13.4455	0.289759	0.159141	3.45114
N900_RS02310	SH3 domain-containing protein CDS	461146	461754	609	reverse	SH3 domain-containing protein	VC2443	SH3 domain-containing protein		14.6436	0.229766	-0.873204	4.35226
N900_RS02315	inorganic phosphate transporter CDS	461921	463183	1263	reverse	inorganic phosphate transporter	VC2442	MULTISPECIES: inorganic phosphate transporter		3.05941	0.276407	0.326122	3.61786
N900_RS02320	TIGR00153 family protein CDS	463326	464012	687	reverse	TIGR00153 family protein	VC2441	MULTISPECIES: TIGR00153 family protein		5.79208	0.445644	0.696069	2.24394
N900_RS02325	inorganic triphosphatase CDS	464212	465729	1518	forward	inorganic triphosphatase	VC2440	inorganic triphosphatase		19.6634	0.415241	-1.05829	2.40824
N900_RS02330	methyl-accepting chemotaxis protein CDS	466169	467470	1302	forward	methyl-accepting chemotaxis protein	VC2439	methyl-accepting chemotaxis protein		12.0099	0.222478	-1.20536	4.49482
N900_RS02335	glnE CDS	467594	470440	2847	forward	bifunctional [glutamate--ammonia ligase]-adenylyl-L-tyrosine phosphorylase/[glutamate--ammonia-ligase] adenylyltransferase	VC2438	bifunctional		43.8713	0.0141915	-0.158497	70.4649
N900_RS02340	hldE CDS	470504	471934	1431	forward	bifunctional D-glycero-beta-D-manno-heptose-7-phosphate kinase/D-glycero-beta-D-manno-heptose 1-phosphate adenylyltransferase HldE	VC0222	bifunctional heptose 7-phosphate kinase/heptose 1-phosphate adenyltransferase		0	NA	NA	#VALUE!
N900_RS02345	tolC CDS	472040	473356	1317	reverse	outer membrane channel protein TolC	VC2436	outer membrane channel protein TolC		4.68317	0.0907389	-7.57943	11.0206
N900_RS02350	ADP-ribose diphosphatase CDS	473588	474214	627	forward	ADP-ribose diphosphatase	VC2435	MULTISPECIES: ADP-ribose diphosphatase		9.9901	0.225856	-0.80148	4.42761
N900_RS02355	DUF1249 family protein CDS	474221	474667	447	forward	DUF1249 family protein	VC2434	MULTISPECIES: DUF1249 family protein		7.40594	0.622388	-0.242244	1.60672
N900_RS02360	cpdA CDS	474692	475510	819	forward	3',5'-cyclic-AMP phosphodiesterase	VC2433	MULTISPECIES: 3\',5\'-cyclic-AMP phosphodiesterase		3.42574	0.407963	-6.11673	2.4512
N900_RS02365	yqiA CDS	475512	476099	588	forward	esterase YqiA	VC2432	esterase YqiA		9.33663	0.308912	0.246347	3.23717
N900_RS02370	parE CDS	476428	478308	1881	forward	DNA topoisomerase IV subunit B	VC2431	DNA topoisomerase IV subunit B		0.00990099	0.937541	Inf	1.06662
N900_RS02375	parC CDS	478312	480597	2286	forward	DNA topoisomerase IV subunit A	VC2430	DNA topoisomerase IV subunit A		0.0990099	0.644477	2.33365	1.55165
N900_RS02380	yacG CDS	480646	480843	198	reverse	DNA gyrase inhibitor YacG	VC2429	DNA gyrase inhibitor YacG		2.52475	0.208579	-7.95437	4.79435
N900_RS02385	zapD CDS	480985	481725	741	reverse	cell division protein ZapD	VC2428	cell division protein ZapD		5.92079	0.0721405	-3.81967	13.8618
N900_RS02390	coaE CDS	481757	482398	642	reverse	dephospho-CoA kinase	VC2427	dephospho-CoA kinase		0.891089	0.430009	-6.79722	2.32553
N900_RS02395	prepilin peptidase CDS	482362	483237	876	reverse	prepilin peptidase	VC2426	MULTISPECIES: prepilin peptidase		0	NA	NA	#VALUE!
N900_RS02400	type II secretion system F family protein CDS	483295	484521	1227	reverse	type II secretion system F family protein	VC2425	type IV pilin assembly protein PilC		24.4752	0.20754	-0.176175	4.81835
N900_RS02405	pilB CDS	484564	486252	1689	reverse	type IV-A pilus assembly ATPase PilB	VC2424	type IV-A pilus assembly ATPase PilB		24.1584	0.410013	-0.134143	2.43895
N900_RS02410	pilin CDS	486252	486713	462	reverse	pilin	VC2423	prepilin-type cleavage/methylation domain-containing protein		19.297	0.188176	-1.27087	5.31419
N900_RS02415	nadC CDS	486958	487848	891	reverse	carboxylating nicotinate-nucleotide diphosphorylase	VC2422	MULTISPECIES: carboxylating nicotinate-nucleotide diphosphorylase		12.5644	0.497869	1.61652	2.00856
N900_RS02420	ampD CDS	488144	488689	546	forward	1,6-anhydro-N-acetylmuramyl-L-alanine amidase AmpD	VC2421	1,6-anhydro-N-acetylmuramyl-L-alanine amidase AmpD		5.9505	0.364948	0.53386	2.74012
N900_RS02425	fldB CDS	488964	489482	519	reverse	flavodoxin FldB	VC2420	MULTISPECIES: flavodoxin FldB		7.16832	0.405213	-1.83965	2.46784
N900_RS02430	tyrosine recombinase XerD CDS	489620	490528	909	forward	tyrosine recombinase XerD	VC2419	tyrosine recombinase XerD		2.35644	0.601769	-0.00711945	1.66177
N900_RS02435	dsbC CDS	490545	491297	753	forward	bifunctional protein-disulfide isomerase/oxidoreductase DsbC	VC2418	bifunctional protein-disulfide isomerase/oxidoreductase DsbC		9.93069	0.0861397	-3.08649	11.609
N900_RS02440	recJ CDS	491356	493095	1740	forward	single-stranded-DNA-specific exonuclease RecJ	VC2417	single-stranded-DNA-specific exonuclease RecJ		15.4851	0.230287	0.18082	4.3424
N900_RS02445	bifunctional metallophosphatase/5'-nucleotidase CDS	493140	495044	1905	reverse	bifunctional metallophosphatase/5'-nucleotidase	VC2416	bifunctional metallophosphatase/5\'-nucleotidase		41.2673	0.0263369	-1.19186	37.9695
N900_RS02450	pdhR CDS	495528	496298	771	forward	pyruvate dehydrogenase complex transcriptional repressor PdhR	VC2415	MULTISPECIES: pyruvate dehydrogenase complex transcriptional repressor PdhR		8.07921	0.271688	-1.80212	3.68069
N900_RS02455	aceE CDS	496348	499008	2661	forward	pyruvate dehydrogenase (acetyl-transferring), homodimeric type	VC2414	pyruvate dehydrogenase (acetyl-transferring), homodimeric type		0.178218	0.446203	-4.15853	2.24113
N900_RS02460	aceF CDS	499009	500916	1908	forward	pyruvate dehydrogenase complex dihydrolipoyllysine-residue acetyltransferase	VC2413	pyruvate dehydrogenase complex dihydrolipoyllysine-residue acetyltransferase		0.178218	0.504985	-4.15651	1.98026
N900_RS02465	lpdA CDS	501184	502611	1428	forward	dihydrolipoyl dehydrogenase	VC2412	MULTISPECIES: dihydrolipoyl dehydrogenase		0.029703	0.937541	-1.57535	1.06662
N900_RS02470	rsmH CDS	503369	504319	951	forward	16S rRNA (cytosine(1402)-N(4))-methyltransferase RsmH	VC2409	16S rRNA (cytosine(1402)-N(4))-methyltransferase		0.930693	0.280484	-6.7829	3.56526
N900_RS02475	ftsL CDS	504329	504649	321	forward	cell division protein FtsL	VC2408	MULTISPECIES: cell division protein FtsL		0.00990099	0.937541	Inf	1.06662
N900_RS02480	peptidoglycan glycosyltransferase FtsI CDS	504646	506388	1743	forward	peptidoglycan glycosyltransferase FtsI	VC2407	peptidoglycan glycosyltransferase FtsI		0.029703	0.623062	1.93022	1.60498
N900_RS02485	murE CDS	506354	507892	1539	forward	UDP-N-acetylmuramoyl-L-alanyl-D-glutamate--2, 6-diaminopimelate ligase	VC2406	UDP-N-acetylmuramoyl-L-alanyl-D-glutamate--2,6-diaminopimelate ligase		0.584158	0.479708	-6.17618	2.0846
N900_RS02490	UDP-N-acetylmuramoyl-tripeptide--D-alanyl-D- alanine ligase CDS	507889	509250	1362	forward	UDP-N-acetylmuramoyl-tripeptide--D-alanyl-D- alanine ligase	VC2405	UDP-N-acetylmuramoyl-tripeptide--D-alanyl-D-alanine ligase		0.00990099	0.937541	Inf	1.06662
N900_RS02495	mraY CDS	509247	510329	1083	forward	phospho-N-acetylmuramoyl-pentapeptide- transferase	VC2404	MULTISPECIES: phospho-N-acetylmuramoyl-pentapeptide-transferase		0.316832	0.716693	-4.68758	1.3953
N900_RS02500	UDP-N-acetylmuramoyl-L-alanine--D-glutamate ligase CDS	510341	511675	1335	forward	UDP-N-acetylmuramoyl-L-alanine--D-glutamate ligase	VC2403	UDP-N-acetylmuramoyl-L-alanine--D-glutamate ligase		0.712871	0.451148	-6.60259	2.21657
N900_RS02505	ftsW CDS	511692	512888	1197	forward	cell division protein FtsW	VC2402	MULTISPECIES: cell division protein FtsW		0	NA	NA	#VALUE!
N900_RS02510	murG CDS	512875	513936	1062	forward	undecaprenyldiphospho-muramoylpentapeptide beta-N-acetylglucosaminyltransferase	VC2401	undecaprenyldiphospho-muramoylpentapeptide beta-N-acetylglucosaminyltransferase		0	NA	NA	#VALUE!
N900_RS02515	murC CDS	513950	515410	1461	forward	UDP-N-acetylmuramate--L-alanine ligase	VC2400	UDP-N-acetylmuramate--L-alanine ligase		1.41584	0.427109	-0.97779	2.34132
N900_RS02520	cell division protein FtsQ CDS	515592	516374	783	forward	cell division protein FtsQ	VC2399	MULTISPECIES: cell division protein FtsQ		0.217822	0.0936042	0.729356	10.6833
N900_RS02525	ftsA CDS	516367	517629	1263	forward	cell division protein FtsA	VC2398	MULTISPECIES: cell division protein FtsA		0.029703	0.623062	2.18736	1.60498
N900_RS02530	ftsZ CDS	517660	518856	1197	forward	cell division protein FtsZ	VC2397	MULTISPECIES: cell division protein FtsZ		0.118812	0.65073	-1.85506	1.53674
N900_RS02535	lpxC CDS	518954	519871	918	forward	UDP-3-O-acyl-N-acetylglucosamine deacetylase	VC2396	MULTISPECIES: UDP-3-O		0.049505	0.228113	6.89633	4.38378
N900_RS02540	DUF721 domain-containing protein CDS	519976	520449	474	reverse	DUF721 domain-containing protein	VC2395	DUF721 domain-containing protein		1.0198	0.653055	-4.3309	1.53127
N900_RS02545	secA CDS	520803	523514	2712	forward	preprotein translocase subunit SecA	VC2394	protein translocase subunit SecA		1.05941	0.290846	-6.97732	3.43825
N900_RS02555	mutT CDS	523664	524062	399	forward	8-oxo-dGTP diphosphatase MutT	VC2392	8-oxo-dGTP diphosphatase MutT		1.93069	0.139583	-7.94817	7.16417
N900_RS02560	dapB CDS	524177	524986	810	forward	4-hydroxy-tetrahydrodipicolinate reductase	VC2391	4-hydroxy-tetrahydrodipicolinate reductase		0	NA	NA	#VALUE!
N900_RS02565	hypothetical protein CDS	525074	525202	129	reverse	hypothetical protein	VC2407	hypothetical protein		1.78218	0.391016	-2.68749	2.55744
N900_RS02570	carbamoyl-phosphate synthase small subunit CDS	525469	526608	1140	forward	carbamoyl-phosphate synthase small subunit	VC2390	MULTISPECIES: carbamoyl-phosphate synthase small subunit		12.2277	0.00103917	-4.45279	962.304
N900_RS02575	carB CDS	526625	529855	3231	forward	carbamoyl-phosphate synthase large subunit	VC2389	MULTISPECIES: carbamoyl-phosphate synthase large chain		28.9109	8.94165e-05	-4.0345	11183.6
N900_RS02580	hypothetical protein CDS	529945	530427	483	reverse	hypothetical protein	VC2388	hypothetical protein		7.9604	0.185216	-2.30248	5.39909
N900_RS02590	TIGR02646 family protein CDS	531036	531653	618	reverse	TIGR02646 family protein	VC2387	TIGR02646 family protein		4.9703	0.478911	-0.909981	2.08807
N900_RS02595	AAA family ATPase CDS	531666	533288	1623	reverse	AAA family ATPase	VC2386	ATP-binding cassette domain-containing protein		11.8119	0.309434	0.547965	3.23171
N900_RS02600	RNA-directed DNA polymerase CDS	533289	534260	972	reverse	RNA-directed DNA polymerase	VC2385	RNA-directed DNA polymerase		15.5941	0.399544	-1.03827	2.50285
N900_RS02605	TSUP family transporter CDS	534722	535507	786	forward	TSUP family transporter	VC2384	membrane protein		8.63366	0.47085	0.892713	2.12382
N900_RS02610	LysR family transcriptional regulator CDS	535437	536297	861	reverse	LysR family transcriptional regulator	VC2383	LysR family transcriptional regulator		13.3564	0.390209	0.793438	2.56273
N900_RS02615	membrane protein CDS	536449	537069	621	reverse	membrane protein	VC2382	MULTISPECIES: membrane protein		7.9604	0.157157	-1.82525	6.36306
N900_RS02620	btuF CDS	537152	537982	831	reverse	vitamin B12 ABC transporter substrate-binding protein BtuF	VC2381	cobalamin-binding protein		9.81188	0.261688	-1.71203	3.82134
N900_RS02625	cobalamin biosynthesis family protein CDS	537983	538936	954	reverse	cobalamin biosynthesis family protein	VC2380	cobalamin biosynthesis family protein		13.6634	0.24835	-0.581437	4.02657
N900_RS02630	mtnN CDS	538949	539644	696	reverse	5'-methylthioadenosine/S-adenosylhomocysteine nucleosidase	VC2379	MULTISPECIES: 5\'-methylthioadenosine/S-adenosylhomocysteine nucleosidase		0.128713	0.937541	-3.68786	1.06662
N900_RS02635	DUF1499 domain-containing protein CDS	539732	540166	435	reverse	DUF1499 domain-containing protein	VC2378	DUF1499 domain-containing protein		4.05941	0.609106	0.752017	1.64175
N900_RS02640	NAD(P)-binding protein CDS	540353	541765	1413	reverse	NAD(P)-binding protein	VC2377	glutamate synthase subunit beta		16.198	0.246906	0.0340484	4.05013
N900_RS02645	gltB CDS	541784	546247	4464	reverse	glutamate synthase large subunit	VC2376	glutamate synthase large subunit		65.1386	0.0271039	-0.178552	36.8951
N900_RS02650	glutamate synthase subunit beta CDS	546775	548244	1470	reverse	glutamate synthase subunit beta	VC2374	glutamate synthase subunit beta		16.3168	0.143136	0.957015	6.98638
N900_RS02655	gltB CDS	548245	552837	4593	reverse	glutamate synthase large subunit	VC2373	glutamate synthase large subunit		66.9307	0.0189528	0.721702	52.7627
N900_RS02660	TIGR01212 family radical SAM protein CDS	553368	554306	939	forward	TIGR01212 family radical SAM protein	VC2371	TIGR01212 family radical SAM protein		20.0495	0.515904	1.26846	1.93834
N900_RS02665	diguanylate cyclase CDS	554374	556113	1740	forward	diguanylate cyclase	VC2370	GGDEF domain-containing protein		28.5842	0.128044	-0.804223	7.80982
N900_RS02670	arcB CDS	556220	558577	2358	forward	aerobic respiration two-component sensor histidine kinase ArcB	VC2369	aerobic respiration two-component sensor histidine kinase ArcB		9.63366	0.0971695	-1.78563	10.2913
N900_RS02675	arcA CDS	558636	559352	717	reverse	two-component system response regulator ArcA	VC2368	MULTISPECIES: two-component system response regulator ArcA		1.29703	0.563446	-3.99848	1.77479
N900_RS02680	DUF3293 domain-containing protein CDS	559667	560050	384	forward	DUF3293 domain-containing protein	VC2367	DUF3293 domain-containing protein		6.63366	0.470166	-0.657746	2.12691
N900_RS02685	putative 4-hydroxy-4-methyl-2-oxoglutarate aldolase CDS	560077	560565	489	forward	putative 4-hydroxy-4-methyl-2-oxoglutarate aldolase	VC2366	putative 4-hydroxy-4-methyl-2-oxoglutarate aldolase		12.2673	0.496114	-0.101001	2.01567
N900_RS02690	hypothetical protein CDS	560562	561044	483	reverse	hypothetical protein	VC2365	hypothetical protein		7.09901	0.524981	-0.48374	1.90483
N900_RS02695	thrA CDS	561592	564051	2460	forward	bifunctional aspartate kinase/homoserine dehydrogenase I	VC2364	bifunctional aspartate kinase/homoserine dehydrogenase I		34.802	0.147327	0.143946	6.78761
N900_RS02700	thrB CDS	564072	565028	957	forward	homoserine kinase	VC2363	homoserine kinase		13.5644	0.191264	-0.649962	5.22837
N900_RS02705	thrC CDS	565025	566305	1281	forward	threonine synthase	VC2362	threonine synthase		17.297	0.0647452	-2.0821	15.4452
N900_RS02710	grcA CDS	566385	566762	378	reverse	autonomous glycyl radical cofactor GrcA	VC2361	MULTISPECIES: autonomous glycyl radical cofactor GrcA		4.69307	0.504859	-1.42368	1.98075
N900_RS02715	deoxyribonuclease IV CDS	567108	567968	861	forward	deoxyribonuclease IV	VC2360	endonuclease		12.1782	0.355537	-1.75063	2.81265
N900_RS02720	uracil-DNA glycosylase CDS	568337	569017	681	forward	uracil-DNA glycosylase	VC2359	uracil-DNA glycosylase		11.0693	0.290738	-0.403527	3.43952
N900_RS02725	hemerythrin domain-containing protein CDS	569107	569658	552	forward	hemerythrin domain-containing protein	VC2358	hemerythrin domain-containing protein		8.61386	0.368571	-1.1643	2.71318
N900_RS02730	DUF3545 family protein CDS	569802	570035	234	reverse	DUF3545 family protein	VC2357	MULTISPECIES: DUF3545 family protein		4.40594	0.383588	-2.73536	2.60696
N900_RS02735	sodium:alanine symporter family protein CDS	570674	572104	1431	forward	sodium:alanine symporter family protein	VC2356	sodium:alanine symporter family protein		31.1188	0.166321	0.756845	6.01245
N900_RS02740	yaaA CDS	572268	573041	774	forward	peroxide stress protein YaaA	VC2355	MULTISPECIES: peroxide stress protein YaaA		11.8317	0.239751	-0.0668093	4.17099
N900_RS02745	TatD family deoxyribonuclease CDS	573156	574007	852	forward	TatD family deoxyribonuclease	VC2353	TatD family deoxyribonuclease		13.0495	0.236971	0.00638245	4.21993
N900_RS02750	NupC/NupG family nucleoside CNT transporter CDS	574194	575450	1257	forward	NupC/NupG family nucleoside CNT transporter	VC2352	NupC/NupG family nucleoside CNT transporter		25.4257	0.0105438	-1.99607	94.8427
N900_RS02755	hypothetical protein CDS	575762	575944	183	reverse	hypothetical protein	VC2262	hypothetical protein		4.9604	0.471238	-1.06281	2.12207
N900_RS02760	deoC CDS	576052	576831	780	forward	deoxyribose-phosphate aldolase	VC2350	MULTISPECIES: 2-deoxyribose-5-phosphate aldolase		12.4752	0.520323	-0.68375	1.92188
N900_RS02765	deoA CDS	576919	578265	1347	forward	thymidine phosphorylase	VC2349	thymidine phosphorylase		14.7426	0.099769	-2.46117	10.0232
N900_RS02770	phosphopentomutase CDS	578283	579503	1221	forward	phosphopentomutase	VC2348	MULTISPECIES: phosphopentomutase		17.703	0.353738	0.705163	2.82695
N900_RS02775	deoD CDS	579586	580311	726	forward	purine-nucleoside phosphorylase	VC2347	MULTISPECIES: purine-nucleoside phosphorylase		16.0891	0.102497	0.320989	9.75636
N900_RS02780	SMP protein CDS	580391	581014	624	reverse	SMP protein	VC2346	SMP protein		14.5743	0.0635746	-1.2472	15.7296
N900_RS02785	phosphoserine phosphatase CDS	581111	582097	987	forward	phosphoserine phosphatase	VC2345	phosphoserine phosphatase		18.0396	0.505522	-0.138789	1.97815
N900_RS02790	PilZ domain-containing protein CDS	582302	584641	2340	reverse	PilZ domain-containing protein	VC2344	PilZ domain-containing protein		40.6733	0.127284	0.908113	7.85644
N900_RS02795	radA CDS	584772	586148	1377	forward	DNA repair protein RadA	VC2343	MULTISPECIES: DNA repair protein RadA		18.6931	0.22144	0.877087	4.51589
N900_RS02800	elongation factor G CDS	586419	588506	2088	forward	elongation factor G	VC2342	elongation factor G		0.00990099	0.937541	Inf	1.06662
N900_RS02805	AMP-binding protein CDS	588620	590311	1692	reverse	AMP-binding protein	VC2341	AMP-dependent synthetase		30.099	0.370109	-0.496884	2.7019
N900_RS02810	HD-GYP domain-containing protein CDS	590511	591665	1155	reverse	HD-GYP domain-containing protein	VC2340	MULTISPECIES: HD-GYP domain-containing protein		19.5743	0.608472	0.680094	1.64346
N900_RS02815	chrA CDS	591801	592943	1143	reverse	chromate efflux transporter	VC2339	chorismate-binding protein		19.2673	0.432699	0.810029	2.31108
N900_RS02820	beta-galactosidase CDS	593326	596400	3075	forward	beta-galactosidase	VC1097	beta-galactosidase		48.0198	0.00987379	-1.6819	101.278
N900_RS02825	substrate-binding domain-containing protein CDS	596412	597419	1008	reverse	substrate-binding domain-containing protein	VC2337	LacI family DNA-binding transcriptional regulator		12.1881	0.540093	-0.358524	1.85153
N900_RS02830	tRNA-binding protein CDS	597578	597922	345	forward	tRNA-binding protein	VC2336	tRNA-binding protein		7.71287	0.491188	0.699395	2.03588
N900_RS02835	gamma-glutamylcyclotransferase CDS	597919	598506	588	reverse	gamma-glutamylcyclotransferase	VC2335	gamma-glutamylcyclotransferase		5.66337	0.265288	-2.19991	3.76949
N900_RS02840	zinc transporter ZntB CDS	598490	599473	984	reverse	zinc transporter ZntB	VC2334	zinc transporter ZntB		12.8713	0.634716	-0.000772838	1.57551
N900_RS02845	RimK family protein CDS	599663	601114	1452	reverse	RimK family protein	VC2333	RimK family alpha-L-glutamate ligase		18.3663	0.247779	-1.61379	4.03586
N900_RS02850	GNAT family N-acetyltransferase CDS	601319	602410	1092	forward	GNAT family N-acetyltransferase	VC2332	GNAT family N-acetyltransferase		17.1881	0.452443	-0.178288	2.21022
N900_RS02855	short-chain dehydrogenase CDS	602513	603757	1245	forward	short-chain dehydrogenase	VC2330	short-chain dehydrogenase		17.4752	0.052962	-1.96706	18.8814
N900_RS02860	dapD CDS	603839	604870	1032	reverse	2,3,4,5-tetrahydropyridine-2,6-dicarboxylate N-succinyltransferase	VC2329	MULTISPECIES: 2,3,4,5-tetrahydropyridine-2,6-dicarboxylate N-succinyltransferase		0	NA	NA	#VALUE!
N900_RS02865	2-hydroxyacid dehydrogenase CDS	605277	605585	309	reverse	2-hydroxyacid dehydrogenase	VC2326	MULTISPECIES: 2-hydroxyacid dehydrogenase		3.58416	0.684644	1.84646	1.46061
N900_RS02870	LysR family transcriptional regulator CDS	605701	606615	915	reverse	LysR family transcriptional regulator	VC2324	LysR family transcriptional regulator		11.505	0.373989	0.11752	2.67388
N900_RS02875	TDT family transporter CDS	606726	607694	969	forward	TDT family transporter	VC2323	MULTISPECIES: C4-dicarboxylate ABC transporter		14.0891	0.0296449	-3.39029	33.7326
N900_RS02880	recC CDS	607933	611379	3447	forward	exodeoxyribonuclease V subunit gamma	VC2322	exodeoxyribonuclease V subunit gamma		1.40594	0.695172	-7.89853	1.43849
N900_RS02885	recB CDS	611644	615270	3627	forward	exodeoxyribonuclease V subunit beta	VC2320	exodeoxyribonuclease V subunit beta		1.85149	0.665216	-6.89825	1.50327
N900_RS02890	recD CDS	615267	617387	2121	forward	exodeoxyribonuclease V subunit alpha	VC2319	exodeoxyribonuclease V subunit alpha		16.7822	0.577833	-0.340478	1.7306
N900_RS02895	hypothetical protein CDS	617417	617602	186	reverse	hypothetical protein	VC2318	MULTISPECIES: hypothetical protein		2.51485	0.286714	-2.3349	3.48779
N900_RS02905	argA CDS	617829	619199	1371	reverse	amino-acid N-acetyltransferase	VC2316	amino-acid N-acetyltransferase		18.7723	0.00298266	-2.76234	335.272
N900_RS02910	DUF2850 domain-containing protein CDS	619435	619839	405	forward	DUF2850 domain-containing protein	VC2314	DUF2850 domain-containing protein		10.2178	0.387406	0.0878127	2.58127
N900_RS02915	mltA CDS	619910	621016	1107	forward	murein transglycosylase A	VC2312	murein transglycosylase		9.68317	0.401406	-0.46589	2.49124
N900_RS02920	tcdA CDS	621114	621929	816	forward	tRNA cyclic N6-threonylcarbamoyladenosine(37) synthase TcdA	VC2311	tRNA cyclic N6-threonylcarbamoyladenosine(37) synthase TcdA		6.31683	0.560115	-0.625044	1.78535
N900_RS02925	csdE CDS	621934	622368	435	forward	cysteine desulfurase sulfur acceptor subunit CsdE	VC2310	cysteine desulfurase sulfur acceptor subunit CsdE		2.43564	0.459568	-3.25527	2.17596
N900_RS02930	csdA CDS	622438	623649	1212	reverse	cysteine desulfurase CsdA	VC2309	cysteine desulfurase		16.901	0.0084704	-4.00923	118.058
N900_RS02935	DJ-1/PfpI family protein CDS	623636	624253	618	reverse	DJ-1/PfpI family protein	VC2308	DJ-1 family protein		5.40594	0.0457043	-4.84245	21.8798
N900_RS02940	panE CDS	624238	625128	891	reverse	2-dehydropantoate 2-reductase	VC2307	2-dehydropantoate 2-reductase		1.92079	0.458946	-7.4767	2.17891
N900_RS02945	membrane protein CDS	625267	626067	801	reverse	membrane protein	VC2305	membrane protein		22.4653	0.182717	-0.977815	5.47295
N900_RS02950	ATP-dependent protease CDS	626395	626976	582	forward	ATP-dependent protease	VC2303	MULTISPECIES: ATP-dependent protease		8.74257	0.539942	1.25628	1.85205
N900_RS02955	RNA polymerase sigma factor CDS	627067	627651	585	forward	RNA polymerase sigma factor	VC2302	MULTISPECIES: RNA polymerase sigma factor		16.2673	0.452881	0.693178	2.20809
N900_RS02960	transcriptional regulator CDS	627648	628328	681	forward	transcriptional regulator	VC2301	transcriptional regulator		5.35644	0.543912	-1.89882	1.83853
N900_RS02965	MFS transporter CDS	628416	629804	1389	reverse	MFS transporter	VC2300	MFS transporter		23.6832	0.506387	-0.665532	1.97477
N900_RS02970	peptidyl-prolyl cis-trans isomerase CDS	629873	630457	585	reverse	peptidyl-prolyl cis-trans isomerase	VC2299	MULTISPECIES: peptidyl-prolyl cis-trans isomerase		8.45545	0.497732	1.42536	2.00911
N900_RS02975	hypothetical protein CDS	630414	630989	576	reverse	hypothetical protein	VC2298	MULTISPECIES: hypothetical protein		6.26733	0.48327	1.21078	2.06924
N900_RS02980	class I SAM-dependent methyltransferase CDS	631031	632161	1131	reverse	class I SAM-dependent methyltransferase	VC2297	ribosomal RNA large subunit methyltransferase G		21.802	0.076659	-0.450604	13.0448
N900_RS02985	BolA/IbaG family iron-sulfur metabolism protein CDS	632326	632646	321	forward	BolA/IbaG family iron-sulfur metabolism protein	VC2296	protein BolA		5.52475	0.461522	0.783244	2.16674
N900_RS02990	Na(+)-translocating NADH-quinone reductase subunit A CDS	633131	634471	1341	forward	Na(+)-translocating NADH-quinone reductase subunit A	VC2295	Na(+)-translocating NADH-quinone reductase subunit A		1.39604	0.123508	-2.40947	8.09664
N900_RS02995	NADH:ubiquinone reductase (Na(+)-transporting) subunit B CDS	634477	635724	1248	forward	NADH:ubiquinone reductase (Na(+)-transporting) subunit B	VC2294	MULTISPECIES: NADH:ubiquinone reductase (Na(+)-transporting) subunit B		1.29703	0.32902	-2.2934	3.03932
N900_RS03000	Na(+)-translocating NADH-quinone reductase subunit C CDS	635711	636484	774	forward	Na(+)-translocating NADH-quinone reductase subunit C	VC2293	NADH:ubiquinone reductase (Na(+)-transporting) subunit C		0.316832	0.122182	0.35675	8.1845
N900_RS03005	NADH:ubiquinone reductase (Na(+)-transporting) subunit D CDS	636484	637116	633	forward	NADH:ubiquinone reductase (Na(+)-transporting) subunit D	VC2292	MULTISPECIES: NADH:ubiquinone reductase (Na(+)-transporting) subunit D		0.158416	0.426405	-3.98934	2.34519
N900_RS03010	nqrE CDS	637124	637720	597	forward	NADH:ubiquinone reductase (Na(+)-transporting) subunit E	VC2291	MULTISPECIES: NADH:ubiquinone reductase (Na(+)-transporting) subunit E		0.29703	0.384765	-4.98977	2.59899
N900_RS03015	nqrF CDS	637754	638980	1227	forward	NADH:ubiquinone reductase (Na(+)-transporting) subunit F	VC2290	NADH:ubiquinone reductase (Na(+)-transporting) subunit F		0.257426	0.461604	-4.33122	2.16636
N900_RS03020	FAD:protein FMN transferase CDS	639126	640130	1005	forward	FAD:protein FMN transferase	VC2289	FAD:protein FMN transferase		1.84158	0.645657	0.232799	1.54881
N900_RS03025	nqrM CDS	640147	640380	234	forward	(Na+)-NQR maturation NqrM	VC2288	MULTISPECIES: (Na+)-NQR maturation NqrM		1.68317	0.459312	-0.94813	2.17717
N900_RS03030	dinB CDS	640489	641571	1083	forward	DNA polymerase IV	VC2287	DNA polymerase IV		19.1188	0.209892	-0.662041	4.76435
N900_RS03035	DUF2884 family protein CDS	641817	642587	771	forward	DUF2884 family protein	VC2286	DUF2884 family protein		13.6337	0.289314	-0.0653153	3.45645
N900_RS03050	IS256 family transposase CDS	643284	644495	1212	reverse	IS256 family transposase	VC0188	IS256 family transposase		24.0792	0.01767	0.0782637	56.5931
N900_RS03055	diguanylate cyclase CDS	644489	645481	993	forward	diguanylate cyclase	VC2285	diguanylate cyclase		14.3564	0.49813	-1.52884	2.00751
N900_RS03060	sodium-dependent transporter CDS	645638	646993	1356	forward	sodium-dependent transporter	VC2283	sodium-dependent transporter		24.2178	0.476944	-0.113591	2.09668
N900_RS03065	succinylglutamate desuccinylase/aspartoacylase family protein CDS	647062	648150	1089	reverse	succinylglutamate desuccinylase/aspartoacylase family protein	VC2282	deacylase		13.9604	0.489544	0.431264	2.04272
N900_RS03070	rimK CDS	648110	649015	906	reverse	30S ribosomal protein S6--L-glutamate ligase	VC2281	MULTISPECIES: 30S ribosomal protein S6--L-glutamate ligase		10.5545	0.515667	1.4332	1.93924
N900_RS03075	ATP-dependent zinc protease CDS	649012	649455	444	reverse	ATP-dependent zinc protease	VC2280	MULTISPECIES: ATP-dependent zinc protease		5.68317	0.177923	-5.63944	5.62042
N900_RS03080	aminoacyl-histidine dipeptidase CDS	649689	651161	1473	reverse	aminoacyl-histidine dipeptidase	VC2279	aminoacyl-histidine dipeptidase		20.5743	0.471132	0.857224	2.12255
N900_RS03085	NCS2 family permease CDS	652040	653332	1293	forward	NCS2 family permease	VC2278	MULTISPECIES: NCS2 family permease		22.1683	0.0934527	0.0809627	10.7006
N900_RS03090	xanthine phosphoribosyltransferase CDS	653370	653834	465	forward	xanthine phosphoribosyltransferase	VC2277	MULTISPECIES: xanthine phosphoribosyltransferase		10.0297	0.0824472	-0.502656	12.129
N900_RS03095	frsA CDS	653931	655178	1248	forward	esterase FrsA	VC2276	esterase FrsA		7.36634	0.383761	-2.29937	2.60579
N900_RS03100	sigma factor-binding protein Crl CDS	655312	655701	390	forward	sigma factor-binding protein Crl	VC2275	sigma factor-binding protein Crl		6.21782	0.574729	0.233149	1.73995
N900_RS03105	proB CDS	655822	656955	1134	forward	glutamate 5-kinase	VC2274	glutamate 5-kinase		9.9802	0.303719	-0.743408	3.29251
N900_RS03110	glutamate-5-semialdehyde dehydrogenase CDS	656964	658217	1254	forward	glutamate-5-semialdehyde dehydrogenase	VC2273	glutamate-5-semialdehyde dehydrogenase		16.2574	0.0529114	-1.5892	18.8995
N900_RS03115	nrdR CDS	658317	658766	450	forward	transcriptional regulator NrdR	VC2272	MULTISPECIES: transcriptional regulator NrdR		4.22772	0.485739	-0.891783	2.05872
N900_RS03120	ribD CDS	658792	659895	1104	forward	bifunctional diaminohydroxyphosphoribosylaminopyrimidine deaminase/5-amino-6-(5-phosphoribosylamino)uracil reductase RibD	VC2271	bifunctional diaminohydroxyphosphoribosylaminopyrimidine deaminase/5-amino-6-(5-phosphoribosylamino)uracil reductase RibD		8.27723	6.24593e-07	3.1172	1.60104e+06
N900_RS03125	riboflavin synthase CDS	659900	660553	654	forward	riboflavin synthase	VC2270	MULTISPECIES: riboflavin synthase		7.39604	4.66399e-06	2.75723	214409
N900_RS03130	bifunctional 3,4-dihydroxy-2-butanone-4-phosphate synthase/GTP cyclohydrolase II CDS	660594	661703	1110	forward	bifunctional 3,4-dihydroxy-2-butanone-4-phosphate synthase/GTP cyclohydrolase II	VC2269	MULTISPECIES: bifunctional 3,4-dihydroxy-2-butanone-4-phosphate synthase/GTP cyclohydrolase II		10.604	0.582832	-1.45414	1.71576
N900_RS03135	ribE CDS	661968	662438	471	forward	6,7-dimethyl-8-ribityllumazine synthase	VC2268	MULTISPECIES: 6,7-dimethyl-8-ribityllumazine synthase		0.435644	0.369163	-5.57452	2.70883
N900_RS03140	nusB CDS	662438	662908	471	forward	transcription antitermination factor NusB	VC2267	MULTISPECIES: N utilization substance protein B		2.50495	0.33055	-7.29973	3.02526
N900_RS03145	thiL CDS	662969	663973	1005	forward	thiamine-phosphate kinase	VC2266	thiamine-phosphate kinase		0.267327	0.467413	-4.89592	2.13943
N900_RS03150	pgpA CDS	663970	664479	510	forward	phosphatidylglycerophosphatase A	VC2265	phosphatidylglycerophosphatase A		0	NA	NA	#VALUE!
N900_RS03155	DUF3461 family protein CDS	664520	664903	384	reverse	DUF3461 family protein	VC2264	MULTISPECIES: DUF3461 family protein		4.61386	0.571875	-0.988093	1.74863
N900_RS03160	glnD CDS	665179	667824	2646	reverse	bifunctional uridylyltransferase/uridylyl-removing protein GlnD	VC2262	MULTISPECIES: bifunctional uridylyltransferase/uridylyl-removing protein		12.1188	0.197851	-0.051307	5.05432
N900_RS03165	map CDS	667914	668756	843	reverse	type I methionyl aminopeptidase	VC2261	MULTISPECIES: type I methionyl aminopeptidase		0.257426	0.685308	-3.54637	1.4592
N900_RS03170	rpsB CDS	669097	669825	729	forward	30S ribosomal protein S2	VC2260	MULTISPECIES: 30S ribosomal protein S2		0	NA	NA	#VALUE!
N900_RS03175	tsf CDS	669957	670799	843	forward	elongation factor Ts	VC2259	MULTISPECIES: elongation factor Ts		0.0990099	0.644477	1.46606	1.55165
N900_RS03180	pyrH CDS	670987	671718	732	forward	UMP kinase	VC2258	MULTISPECIES: UMP kinase		0	NA	NA	#VALUE!
N900_RS03185	ribosome recycling factor CDS	671772	672329	558	forward	ribosome recycling factor	VC2257	MULTISPECIES: ribosome-recycling factor		0.00990099	0.937541	Inf	1.06662
N900_RS03190	uppS CDS	672403	673173	771	forward	di-trans,poly-cis-decaprenylcistransferase	VC2256	di-trans,poly-cis-decaprenylcistransferase		0.049505	0.937541	-2.58398	1.06662
N900_RS03195	phosphatidate cytidylyltransferase CDS	673191	674033	843	forward	phosphatidate cytidylyltransferase	VC2255	phosphatidate cytidylyltransferase		0	NA	NA	#VALUE!
N900_RS03200	ispC CDS	674082	675290	1209	forward	1-deoxy-D-xylulose-5-phosphate reductoisomerase	VC2254	1-deoxy-D-xylulose-5-phosphate reductoisomerase		0.19802	0.253578	-3.00965	3.94355
N900_RS03205	rseP CDS	675287	676645	1359	forward	sigma E protease regulator RseP	VC2253	zinc metalloprotease		0.029703	0.623062	-0.693443	1.60498
N900_RS03210	bamA CDS	676694	679105	2412	forward	outer membrane protein assembly factor BamA	VC2252	outer membrane protein assembly factor BamA		0.653465	0.487561	0.639809	2.05102
N900_RS03215	molecular chaperone CDS	679120	679629	510	forward	molecular chaperone	VC2251	molecular chaperone		0.544554	0.437094	-5.84602	2.28784
N900_RS03220	lpxD CDS	679639	680694	1056	forward	UDP-3-O-(3-hydroxymyristoyl)glucosamine N-acyltransferase	VC2250	UDP-3-O-(3-hydroxymyristoyl)glucosamine N-acyltransferase		0.683168	0.365539	-6.49488	2.73569
N900_RS03225	fabZ CDS	680770	681231	462	forward	3-hydroxyacyl-ACP dehydratase FabZ	VC2249	beta-hydroxyacyl-ACP dehydratase		0	NA	NA	#VALUE!
N900_RS03230	lpxA CDS	681233	682021	789	forward	acyl-ACP--UDP-N-acetylglucosamine O-acyltransferase	VC2248	MULTISPECIES: acyl		0.0594059	0.937541	-2.57746	1.06662
N900_RS03235	lpxB CDS	682182	683321	1140	forward	lipid-A-disaccharide synthase	VC2247	lipid-A-disaccharide synthase		0.524752	0.937541	-5.02898	1.06662
N900_RS03240	rnhB CDS	683346	683966	621	forward	ribonuclease HII	VC2246	ribonuclease HII		3.59406	0.533332	-0.277625	1.87501
N900_RS03245	dnaE CDS	684005	687486	3482	forward	DNA polymerase III subunit alpha	#N/A	0		0.0891089	0.533355	-0.852515	1.87492
N900_RS03250	accA CDS	687541	688500	960	forward	acetyl-CoA carboxylase carboxyl transferase subunit alpha	VC2244	MULTISPECIES: acetyl-CoA carboxylase carboxyl transferase subunit alpha		0.950495	0.554483	0.5565	1.80348
N900_RS03255	tilS CDS	688640	689962	1323	forward	tRNA lysidine(34) synthetase TilS	VC2242	tRNA lysidine(34) synthetase TilS		0.148515	0.937541	-4.07626	1.06662
N900_RS03260	cytochrome c CDS	689998	690321	324	forward	cytochrome c	VC2241	cytochrome c		4.59406	0.482338	-0.130864	2.07323
N900_RS03265	phenolic acid decarboxylase CDS	690698	691222	525	forward	phenolic acid decarboxylase	VC2240	MULTISPECIES: phenolic acid decarboxylase		12.505	0.192084	0.52299	5.20607
N900_RS03270	glnB CDS	691376	691720	345	forward	nitrogen regulatory protein P-II	VC2239	MULTISPECIES: nitrogen regulatory protein P-II		4.22772	0.666128	0.442985	1.50121
N900_RS03275	endonuclease/exonuclease/phosphatase family protein CDS	691788	692633	846	forward	endonuclease/exonuclease/phosphatase family protein	VC2238	endonuclease/exonuclease/phosphatase family protein		15.3465	0.495835	-0.098793	2.0168
N900_RS03280	LysM peptidoglycan-binding domain-containing protein CDS	692650	694248	1599	reverse	LysM peptidoglycan-binding domain-containing protein	VC2237	LysM peptidoglycan-binding domain-containing protein		26.7129	0.0607937	-1.55664	16.4491
N900_RS03285	gloB CDS	694320	695078	759	reverse	hydroxyacylglutathione hydrolase	VC2236	hydroxyacylglutathione hydrolase		10.6832	0.419102	0.307252	2.38605
N900_RS03290	class I SAM-dependent methyltransferase CDS	695116	695853	738	forward	class I SAM-dependent methyltransferase	VC2235	class I SAM-dependent methyltransferase		16.4752	0.161238	-0.618735	6.20203
N900_RS03295	rnhA CDS	695924	696394	471	reverse	ribonuclease HI	VC2234	ribonuclease HI		0.732673	0.60561	-5.86225	1.65123
N900_RS03300	dnaQ CDS	696451	697194	744	forward	DNA polymerase III subunit epsilon	VC2233	DNA polymerase III subunit epsilon		1.18812	0.878316	-1.0758	1.13854
N900_RS03305	TIGR03503 family protein CDS	697203	698462	1260	forward	TIGR03503 family protein	VC2232	MULTISPECIES: TIGR03503 family protein		26.0099	0.00355164	-2.09566	281.56
N900_RS03310	acyl-CoA dehydrogenase CDS	698609	701053	2445	reverse	acyl-CoA dehydrogenase	VC2231	acyl-CoA dehydrogenase		40.396	0.0577205	-0.247901	17.3249
N900_RS03315	lpcA CDS	701371	701946	576	forward	D-sedoheptulose 7-phosphate isomerase	VC2230	MULTISPECIES: phosphoheptose isomerase		0.158416	0.663418	-1.34209	1.50735
N900_RS03320	class II glutamine amidotransferase CDS	702009	702854	846	forward	class II glutamine amidotransferase	VC2229	class II glutamine amidotransferase		8.70297	0.386173	-1.48013	2.58952
N900_RS03325	purN CDS	702995	703633	639	reverse	phosphoribosylglycinamide formyltransferase	VC2227	phosphoribosylglycinamide formyltransferase		7.9901	0.502028	-0.276531	1.99192
N900_RS03330	purM CDS	703636	704676	1041	reverse	phosphoribosylformylglycinamidine cyclo-ligase	VC2226	MULTISPECIES: phosphoribosylformylglycinamidine cyclo-ligase		12.5644	0.0092488	-3.0103	108.122
N900_RS03335	uracil phosphoribosyltransferase CDS	704843	705469	627	forward	uracil phosphoribosyltransferase	VC2225	MULTISPECIES: uracil phosphoribosyltransferase		7.56436	0.313153	-0.193073	3.19333
N900_RS03340	GGDEF domain-containing protein CDS	705700	707238	1539	forward	GGDEF domain-containing protein	VC2224	MULTISPECIES: GGDEF domain-containing protein		32.4356	0.491078	0.0784402	2.03634
N900_RS03345	rluF CDS	707336	708358	1023	reverse	23S rRNA pseudouridine(2604) synthase RluF	VC2223	23S rRNA pseudouridine(2604) synthase RluF		14.4554	0.396101	0.271094	2.52461
N900_RS03350	smrA CDS	708388	708966	579	reverse	DNA endonuclease SmrA	VC2222	DNA endonuclease SmrA		10.9505	0.117149	0.0821031	8.53614
N900_RS03355	DUF3149 domain-containing protein CDS	709148	709288	141	reverse	DUF3149 domain-containing protein	VC2221	MULTISPECIES: DUF3149 domain-containing protein		4.26733	0.717439	1.90018	1.39385
N900_RS03365	hypothetical protein CDS	709769	710665	897	reverse	hypothetical protein	VC2220	hypothetical protein		10.5545	0.571296	0.578406	1.7504
N900_RS03370	beta-N-acetylhexosaminidase CDS	711082	713733	2652	forward	beta-N-acetylhexosaminidase	VC2217	beta-N-acetylhexosaminidase		40.7228	0.435693	1.02438	2.29519
N900_RS03375	DUF411 domain-containing protein CDS	713870	714322	453	reverse	DUF411 domain-containing protein	VC2216	MULTISPECIES: DUF411 domain-containing protein		8.38614	0.580489	-0.278158	1.72268
N900_RS03380	heavy metal translocating P-type ATPase CDS	714319	717066	2748	reverse	heavy metal translocating P-type ATPase	VC2215	copper-exporting P-type ATPase A		38.8812	0.038051	-1.58156	26.2805
N900_RS03385	gltX CDS	717240	718664	1425	forward	glutamate--tRNA ligase	VC2214	glutamate--tRNA ligase		1.06931	0.43107	-7.30069	2.31981
N900_RS03390	OmpA family protein CDS	718960	719925	966	forward	OmpA family protein	VC2213	membrane protein		20.6634	0.486814	0.689923	2.05417
N900_RS03395	Fe3+-citrate ABC transporter substrate-binding protein CDS	720014	720712	699	reverse	Fe3+-citrate ABC transporter substrate-binding protein	VC2212	Fe3+-citrate ABC transporter substrate-binding protein		18.4356	0.487609	-0.11141	2.05082
N900_RS03400	TonB-dependent siderophore receptor CDS	721132	723195	2064	forward	TonB-dependent siderophore receptor	VC2211	TonB-dependent siderophore receptor		29.5545	0.185317	0.956033	5.39617
N900_RS03405	siderophore-interacting protein CDS	723499	724314	816	forward	siderophore-interacting protein	VC2210	NADPH-dependent ferric siderophore reductase		9.86139	0.478542	0.265033	2.08968
N900_RS03410	non-ribosomal peptide synthetase CDS	724572	731813	7242	forward	non-ribosomal peptide synthetase	VC2209	non-ribosomal peptide synthetase		95.8317	0.175667	-0.398876	5.69258
N900_RS03415	hypothetical protein CDS	731943	733076	1134	reverse	hypothetical protein	VC2208	hypothetical protein		21.7822	2.63107e-05	-5.52592	38007.3
N900_RS03420	membrane protein CDS	733237	733872	636	forward	membrane protein	VC2207	MULTISPECIES: membrane protein		4.0396	0.263465	-2.3457	3.79557
N900_RS03425	hypothetical protein CDS	733880	734317	438	forward	hypothetical protein	VC2206	hypothetical protein		1.61386	0.554575	-0.342175	1.80318
N900_RS03430	molecular chaperone CDS	734427	734858	432	reverse	molecular chaperone	VC2205	molecular chaperone		7.45545	0.0597275	-6.33535	16.7427
N900_RS03435	flgM CDS	734956	735279	324	reverse	flagellar biosynthesis anti-sigma factor FlgM	VC2204	MULTISPECIES: flagellar biosynthesis anti-sigma factor FlgM		1.12871	0.269384	-7.32793	3.71218
N900_RS03440	flgA CDS	735410	736177	768	reverse	flagellar basal body P-ring formation protein FlgA	VC2203	MULTISPECIES: flagella basal body P-ring formation protein FlgA		10.1386	0.0560094	-0.878158	17.8542
N900_RS03445	chemotaxis protein CheV CDS	736234	737160	927	forward	chemotaxis protein CheV	VC2202	MULTISPECIES: chemotaxis protein CheV		18.0495	0.00149281	3.58418	669.875
N900_RS03450	chemotaxis protein methyltransferase 1 CDS	737171	737998	828	forward	chemotaxis protein methyltransferase 1	VC2201	MULTISPECIES: chemotaxis protein methyltransferase 1	cheR	21.2178	1.37986e-14	6.44603	7.24711e+13
N900_RS03455	flgB CDS	738218	738613	396	forward	flagellar basal body rod protein FlgB	VC2200	flagellar basal body rod protein FlgB		6.0297	0.465172	-1.66692	2.14974
N900_RS03460	flgC CDS	738618	739034	417	forward	flagellar basal body rod protein FlgC	VC2199	flagellar basal body rod protein FlgC		10.4851	0.0331196	-2.64127	30.1936
N900_RS03465	flgD CDS	739052	739759	708	forward	flagellar hook assembly protein FlgD	VC2198	MULTISPECIES: flagellar hook assembly protein FlgD		6.93069	0.421673	-1.11045	2.37151
N900_RS03470	flgE CDS	739788	741092	1305	forward	flagellar hook protein FlgE	VC2197	MULTISPECIES: flagellar hook protein FlgE		26.802	0.000319239	-2.88953	3132.45
N900_RS03475	flgF CDS	741275	742024	750	forward	flagellar basal-body rod protein FlgF	VC2196	MULTISPECIES: flagellar basal-body rod protein FlgF		7.61386	0.0458708	-3.11239	21.8004
N900_RS03480	flgG CDS	742044	742832	789	forward	flagellar basal-body rod protein FlgG	VC2195	MULTISPECIES: flagellar basal-body rod protein FlgG		12.7525	0.00450953	-3.10073	221.753
N900_RS03485	flgH CDS	742847	743632	786	forward	flagellar basal body L-ring protein FlgH	VC2194	MULTISPECIES: flagellar basal body L-ring protein FlgH		10.9208	0.00478813	-5.62875	208.85
N900_RS03490	flagellar basal body P-ring protein FlgI CDS	743723	744808	1086	forward	flagellar basal body P-ring protein FlgI	VC2193	flagellar P-ring protein		10.2574	0.026526	-4.48783	37.6988
N900_RS03495	flgJ CDS	744819	745757	939	forward	flagellar assembly peptidoglycan hydrolase FlgJ	VC2192	flagellar assembly peptidoglycan hydrolase FlgJ		10.3663	0.0270371	-2.33423	36.9863
N900_RS03500	flgK CDS	745937	747811	1875	forward	flagellar hook-associated protein FlgK	VC2191	flagellar hook-associated protein FlgK		21.7327	5.14995e-05	-6.01148	19417.7
N900_RS03505	flgL CDS	747824	749017	1194	forward	flagellar hook-associated protein FlgL	VC2190	flagellar hook-associated protein FlgL		20.495	0.000370614	-3.866	2698.23
N900_RS03515	flagellin CDS	749425	750564	1140	forward	flagellin	VC2188	flagellin A		11.8416	0.00640009	1.80024	156.248
N900_RS03520	flagellin CDS	751119	752252	1134	forward	flagellin	VC2187	flagellin C		13.8218	0.505091	0.404237	1.97984
N900_RS03550	ychF CDS	753341	754432	1092	reverse	redox-regulated ATPase YchF	VC2185	redox-regulated ATPase YchF		2.71287	0.0887459	-8.20301	11.2681
N900_RS03555	aminoacyl-tRNA hydrolase CDS	754443	755033	591	reverse	aminoacyl-tRNA hydrolase	VC2184	peptidyl-tRNA hydrolase		0.643564	0.688541	-0.775433	1.45235
N900_RS03560	ribose-phosphate pyrophosphokinase CDS	755202	756146	945	reverse	ribose-phosphate pyrophosphokinase	VC2183	MULTISPECIES: ribose-phosphate pyrophosphokinase		0.673267	0.476036	-6.54551	2.10068
N900_RS03565	ispE CDS	756177	757064	888	reverse	4-(cytidine 5'-diphospho)-2-C-methyl-D-erythritol kinase	VC2182	4-diphosphocytidyl-2C-methyl-D-erythritol kinase		0.386139	0.419945	-5.30897	2.38127
N900_RS03570	lolB CDS	757046	757663	618	reverse	lipoprotein localization protein LolB	VC2181	lipoprotein localization protein LolB		0	NA	NA	#VALUE!
N900_RS03575	hemA CDS	757822	759081	1260	forward	glutamyl-tRNA reductase	VC2180	glutamyl-tRNA reductase		0.623762	0.937541	-6.134	1.06662
N900_RS03580	prfA CDS	759111	760199	1089	forward	peptide chain release factor 1	VC2179	MULTISPECIES: peptide chain release factor 1		0.029703	0.623062	-0.438627	1.60498
N900_RS03585	prmC CDS	760203	761063	861	forward	peptide chain release factor N(5)-glutamine methyltransferase	VC2178	peptide chain release factor N(5)-glutamine methyltransferase		1.70297	0.648187	-0.101577	1.54276
N900_RS03590	hypothetical protein CDS	761063	761446	384	forward	hypothetical protein	VC2177	MULTISPECIES: hypothetical protein		5.45545	0.491202	0.825101	2.03582
N900_RS03595	tetratricopeptide repeat protein CDS	761462	762274	813	forward	tetratricopeptide repeat protein	VC2176	hypothetical protein		20.5545	0.167254	0.420715	5.97894
N900_RS03600	kdsA CDS	762294	763145	852	forward	3-deoxy-8-phosphooctulonate synthase	VC2175	2-dehydro-3-deoxyphosphooctonate aldolase		0.356436	0.937541	-5.37926	1.06662
N900_RS03605	bifunctional UDP-sugar hydrolase/5'-nucleotidase CDS	763686	765347	1662	forward	bifunctional UDP-sugar hydrolase/5'-nucleotidase	VC2174	bifunctional UDP-sugar hydrolase/5\'-nucleotidase		28.5644	0.582565	0.760814	1.71655
N900_RS03610	ybaK CDS	765481	765963	483	forward	Cys-tRNA(Pro) deacylase	VC2172	MULTISPECIES: Cys-tRNA(Pro) deacylase		4.22772	0.528411	-2.47511	1.89247
N900_RS03615	uracil-xanthine permease CDS	766034	767287	1254	reverse	uracil-xanthine permease	VC2171	uracil-xanthine permease		17.0099	0.433812	-1.30665	2.30515
N900_RS03620	DUF2066 domain-containing protein CDS	767508	768656	1149	forward	DUF2066 domain-containing protein	VC2168	DUF2066 domain-containing protein		13.604	0.42441	-0.568767	2.35621
N900_RS03625	DUF2069 domain-containing protein CDS	768863	769300	438	reverse	DUF2069 domain-containing protein	VC2167	MULTISPECIES: DUF2069 domain-containing protein		6.73267	0.630897	-0.024607	1.58504
N900_RS03630	wrbA CDS	769303	769863	561	reverse	NAD(P)H:quinone oxidoreductase	VC2166	NAD(P)H:quinone oxidoreductase		11.1188	0.432396	-0.162551	2.3127
N900_RS03635	arsC CDS	769860	770210	351	reverse	arsenate reductase (glutaredoxin)	VC2165	MULTISPECIES: arsenate reductase (glutaredoxin)		3.44554	0.470959	-1.14427	2.12333
N900_RS03640	M48 family metallopeptidase CDS	770233	771687	1455	reverse	M48 family metallopeptidase	VC2164	MULTISPECIES: hypothetical protein		10.901	0.148349	-1.27073	6.74084
N900_RS03645	hypothetical protein CDS	771871	772107	237	forward	hypothetical protein	VC2163	MULTISPECIES: hypothetical protein		5.50495	0.240847	-2.41738	4.15202
N900_RS03650	AI-2E family transporter CDS	772100	773164	1065	forward	AI-2E family transporter	VC2162	MULTISPECIES: AI-2E family transporter		15.2475	0.504793	-0.227643	1.98101
N900_RS03655	methyl-accepting chemotaxis protein CDS	773355	775226	1872	forward	methyl-accepting chemotaxis protein	VC2161	methyl-accepting chemotaxis protein		29.9604	0.349175	0.881222	2.8639
N900_RS03660	thioredoxin-dependent thiol peroxidase CDS	775328	775795	468	reverse	thioredoxin-dependent thiol peroxidase	VC2160	thioredoxin-dependent thiol peroxidase		3.61386	0.372748	-0.954549	2.68278
N900_RS03665	glycine cleavage system protein R CDS	775810	776352	543	reverse	glycine cleavage system protein R	VC2159	MULTISPECIES: glycine cleavage system transcriptional regulator		9	0.484444	-0.771672	2.06422
N900_RS03670	dapA CDS	776630	777508	879	forward	4-hydroxy-tetrahydrodipicolinate synthase	VC2157	4-hydroxy-tetrahydrodipicolinate synthase		0.782178	0.354528	-6.44692	2.82065
N900_RS03675	bamC CDS	777566	778585	1020	forward	outer membrane protein assembly factor BamC	VC2156	MULTISPECIES: outer membrane protein assembly factor BamC		5.64356	0.512553	-0.898596	1.95102
N900_RS03680	DUF2897 family protein CDS	778678	778902	225	reverse	DUF2897 family protein	VC2154	DUF2897 family protein		2.43564	0.534834	-1.652	1.86974
N900_RS03685	M15 family metallopeptidase CDS	778892	779641	750	reverse	M15 family metallopeptidase	VC2153	D-alanyl-D-alanine carboxypeptidase family protein		0.405941	0.544494	-5.38016	1.83657
N900_RS03690	dapE CDS	779569	780702	1134	reverse	succinyl-diaminopimelate desuccinylase	VC2152	succinyl-diaminopimelate desuccinylase		0	NA	NA	#VALUE!
N900_RS03695	ArsC family reductase CDS	780733	781128	396	reverse	ArsC family reductase	VC2150	ArsC family reductase		5.0396	0.322677	0.641893	3.09908
N900_RS03700	helix-turn-helix domain-containing protein CDS	781331	781618	288	forward	helix-turn-helix domain-containing protein	VC2149	MULTISPECIES: hypothetical protein		3.47525	0.129957	-7.5271	7.69484
N900_RS03705	DUF2956 domain-containing protein CDS	781685	782041	357	reverse	DUF2956 domain-containing protein	VC2147	DUF2956 domain-containing protein		6.9802	0.297111	-2.48782	3.36575
N900_RS03710	DUF2919 domain-containing protein CDS	782185	782649	465	forward	DUF2919 domain-containing protein	VC2146	DUF2919 domain-containing protein		8.58416	0.187233	-2.1101	5.34094
N900_RS03715	Dyp-type peroxidase CDS	782715	783623	909	forward	Dyp-type peroxidase	VC2145	MULTISPECIES: Dyp-type peroxidase		12.2673	0.26896	-2.18504	3.71803
N900_RS03720	flagellin CDS	783747	784883	1137	forward	flagellin	VC2144	flagellin E		14.5446	0.465624	0.956961	2.14765
N900_RS03725	flagellin CDS	785173	786306	1134	forward	flagellin	VC2143	flagellin D		18.4554	0.621584	1.51084	1.60879
N900_RS03730	flagellin CDS	786542	787672	1131	forward	flagellin	VC2142	flagellin B		15.7327	0.136817	-1.33162	7.30901
N900_RS03735	flaG CDS	787746	788207	462	forward	flagellar protein FlaG	VC2141	protein FlaG		5.72277	0.0297479	-8.16906	33.6158
N900_RS03740	fliD CDS	788229	790229	2001	forward	flagellar filament capping protein FliD	VC2140	flagellar hook-associated protein 2		20.7624	0.000242648	-4.31189	4121.19
N900_RS03745	flagellar protein FliT CDS	790222	790536	315	forward	flagellar protein FliT	VC2139	MULTISPECIES: flagellar protein FliT		5.70297	0.12067	-5.35069	8.28707
N900_RS03750	fliS CDS	790547	790957	411	forward	flagellar export chaperone FliS	VC2138	MULTISPECIES: flagellar protein FliS		6.16832	0.103257	-6.75808	9.68454
N900_RS03755	sigma-54-dependent Fis family transcriptional regulator CDS	791189	792655	1467	forward	sigma-54-dependent Fis family transcriptional regulator	VC2137	sigma-54-dependent Fis family transcriptional regulator		21.4059	0.00019103	-5.60807	5234.78
N900_RS03760	PAS domain-containing protein CDS	792767	793822	1056	forward	PAS domain-containing protein	VC2136	PAS domain-containing sensor histidine kinase		14.4455	0.00379724	-2.92728	263.349
N900_RS03765	sigma-54-dependent Fis family transcriptional regulator CDS	793819	795258	1440	forward	sigma-54-dependent Fis family transcriptional regulator	VC2135	sigma-54-dependent Fis family transcriptional regulator		26	1.57594e-05	-3.35113	63454.3
N900_RS03770	fliE CDS	795334	795645	312	forward	flagellar hook-basal body complex protein FliE	VC2134	MULTISPECIES: flagellar hook-basal body complex protein FliE		5.66337	0.0234702	-6.76628	42.6073
N900_RS03775	fliF CDS	795661	797403	1743	forward	flagellar basal body M-ring protein FliF	VC2133	flagellar basal body M-ring protein FliF		19.8515	0.000113283	-6.43439	8827.45
N900_RS03780	fliG CDS	797396	798442	1047	forward	flagellar motor switch protein FliG	VC2132	flagellar motor switch protein FliG		11.0891	0.00846765	-4.19138	118.096
N900_RS03785	fliH CDS	798523	799335	813	forward	flagellar assembly protein FliH	VC2131	flagellar assembly protein FliH		5.82178	0.0818678	-8.26124	12.2148
N900_RS03790	fliI CDS	799339	800658	1320	forward	flagellar protein export ATPase FliI	VC2130	flagellar protein export ATPase FliI		16.9109	5.21747e-05	-5.49866	19166.4
N900_RS03795	fliJ CDS	800622	801116	495	forward	flagella biosynthesis chaperone FliJ	VC2129	flagella biosynthesis chaperone FliJ		5.53465	0.0496374	-4.47123	20.1461
N900_RS03800	flagellar hook-length control protein FliK CDS	801280	803304	2025	forward	flagellar hook-length control protein FliK	VC2128	flagellar hook-length control protein FliK		16.1287	0.00138993	-2.39719	719.461
N900_RS03805	fliL CDS	803339	803842	504	forward	flagellar basal body-associated protein FliL	VC2127	MULTISPECIES: flagellar basal body-associated protein FliL		3.32673	0.266896	-5.90783	3.74678
N900_RS03810	fliM CDS	803850	804899	1050	forward	flagellar motor switch protein FliM	VC2126	flagellar motor switch protein FliM		9.9505	0.152419	-0.474059	6.56086
N900_RS03815	fliN CDS	804970	805380	411	forward	flagellar motor switch protein FliN	VC2125	MULTISPECIES: flagellar motor switch protein FliN		2.43564	0.331307	-7.71004	3.01835
N900_RS03820	fliO CDS	805384	805773	390	forward	flagellar biosynthetic protein FliO	VC2124	MULTISPECIES: flagellar biosynthetic protein FliO		2.92079	0.551646	-1.38093	1.81276
N900_RS03825	fliP CDS	805751	806650	900	forward	flagellar type III secretion system pore protein FliP	VC2123	MULTISPECIES: flagellar biosynthetic protein FliP		10.5347	0.00322989	-4.09109	309.608
N900_RS03830	fliQ CDS	806663	806932	270	forward	flagellar biosynthesis protein FliQ	VC2122	flagellar biosynthetic protein FliQ		4.42574	0.070409	-9.14618	14.2027
N900_RS03835	fliR CDS	806941	807723	783	forward	flagellar type III secretion system protein FliR	VC2121	MULTISPECIES: flagellar type III secretion system protein FliR		10.3069	0.00686385	-4.79917	145.691
N900_RS03840	flhB CDS	807733	808863	1131	forward	flagellar biosynthesis protein FlhB	VC2120	flagellar biosynthesis protein FlhB		15.396	0.0428119	-1.03168	23.358
N900_RS03845	smrB CDS	808871	809431	561	reverse	endonuclease SmrB	VC2119	endonuclease SmrB		4.35644	0.43438	-0.291443	2.30213
N900_RS03850	prmB CDS	809498	810430	933	forward	50S ribosomal protein L3 N(5)-glutamine methyltransferase	VC2118	MULTISPECIES: 50S ribosomal protein L3 N(5)-glutamine methyltransferase		11.505	0.496758	1.60833	2.01305
N900_RS03855	hypothetical protein CDS	810338	810562	225	reverse	hypothetical protein	VC2490	hypothetical protein		2.19802	0.722404	1.06458	1.38427
N900_RS03860	aroC CDS	810660	811745	1086	forward	chorismate synthase	VC2116	chorismate synthase		7.67327	0.00925692	-5.15331	108.027
N900_RS03865	trimeric intracellular cation channel family protein CDS	811827	812450	624	reverse	trimeric intracellular cation channel family protein	VC2115	MULTISPECIES: trimeric intracellular cation channel family protein		8.0297	0.498491	-0.0330658	2.00605
N900_RS03870	elongation factor P hydroxylase CDS	812814	813344	531	forward	elongation factor P hydroxylase	VC2113	elongation factor P hydroxylase		6.21782	0.603933	1.68214	1.65581
N900_RS03875	YfcL family protein CDS	813383	813646	264	forward	YfcL family protein	VC2112	MULTISPECIES: YfcL family protein		1.90099	0.528635	-1.32159	1.89166
N900_RS03880	NAD(P)H-dependent oxidoreductase CDS	813854	814381	528	forward	NAD(P)H-dependent oxidoreductase	VC2111	MULTISPECIES: NAD(P)H-dependent oxidoreductase		9.64356	0.426109	-1.0308	2.34681
N900_RS03885	mnmC CDS	814460	816484	2025	reverse	bifunctional tRNA (5-methylaminomethyl-2-thiouridine)(34)-methyltransferase MnmD/FAD-dependent 5-carboxymethylaminomethyl-2-thiouridine(34) oxidoreductase MnmC	VC2110	bifunctional tRNA (5-methylaminomethyl-2-thiouridine)(34)-methyltransferase MnmD/FAD-dependent 5-carboxymethylaminomethyl-2-thiouridine(34) oxidoreductase MnmC		14.7525	0.37218	-0.988502	2.68687
N900_RS03890	fabB CDS	816602	817813	1212	forward	beta-ketoacyl-ACP synthase I	VC2019	MULTISPECIES: beta-ketoacyl-ACP synthase I		0.227723	0.68622	-1.37174	1.45726
N900_RS03895	4-phosphoerythronate dehydrogenase CDS	817999	819162	1164	forward	4-phosphoerythronate dehydrogenase	VC2108	4-phosphoerythronate dehydrogenase		1.9505	0.688254	-2.67156	1.45295
N900_RS03900	Aspartate-semialdehyde dehydrogenase 2 CDS	819146	820159	1014	forward	Aspartate-semialdehyde dehydrogenase 2	VC2107	MULTISPECIES: Aspartate-semialdehyde dehydrogenase 2		15.6535	0.487471	1.63969	2.05141
N900_RS03905	fur CDS	820241	820693	453	reverse	ferric iron uptake transcriptional regulator	VC2106	MULTISPECIES: transcriptional repressor		1.18812	0.593003	-6.59489	1.68633
N900_RS03910	DUF4442 domain-containing protein CDS	821059	821559	501	forward	DUF4442 domain-containing protein	VC2609	DUF4442 domain-containing protein		8.87129	0.510888	-1.73756	1.95738
N900_RS03915	LysR family transcriptional regulator CDS	821563	822441	879	reverse	LysR family transcriptional regulator	VC2103	LysR family transcriptional regulator		14.1089	0.384373	-1.45561	2.60164
N900_RS03920	CidA/LrgA family protein CDS	822557	822997	441	forward	CidA/LrgA family protein	VC2101	CidA/LrgA family protein		6.32673	0.380048	-1.8897	2.63125
N900_RS03925	LrgB family protein CDS	823003	823692	690	forward	LrgB family protein	VC2100	LrgB family protein		10.9307	0.259172	-1.21441	3.85844
N900_RS03930	fldA CDS	823766	824293	528	reverse	flavodoxin FldA	VC2099	MULTISPECIES: flavodoxin FldA		0.435644	0.937541	2.20469	1.06662
N900_RS03935	DUF2788 domain-containing protein CDS	824342	824563	222	reverse	DUF2788 domain-containing protein	VC2098	MULTISPECIES: DUF2788 domain-containing protein		3.54455	0.547294	1.16618	1.82717
N900_RS03940	alpha/beta fold hydrolase CDS	824659	825432	774	reverse	alpha/beta fold hydrolase	VC2097	alpha/beta fold hydrolase		12.6931	0.104391	-1.19665	9.5794
N900_RS03945	seqA CDS	825525	826058	534	forward	replication initiation negative regulator SeqA	VC2096	replication initiation regulator SeqA		0	NA	NA	#VALUE!
N900_RS03950	pgm CDS	826167	827813	1647	forward	phosphoglucomutase (alpha-D-glucose-1,6-bisphosphate-dependent)	VC2095	phosphoglucomutase (alpha-D-glucose-1,6-bisphosphate-dependent)		29.396	0.181328	-0.440276	5.51488
N900_RS03955	DUF1853 family protein CDS	827863	828636	774	reverse	DUF1853 family protein	VC2094	DUF1853 family protein		8.75248	0.553669	-0.612563	1.80613
N900_RS03960	Nif3-like dinuclear metal center hexameric protein CDS	828689	829459	771	forward	Nif3-like dinuclear metal center hexameric protein	VC2093	Nif3-like dinuclear metal center hexameric protein		15.1782	0.300373	0.180888	3.3292
N900_RS03965	citrate synthase CDS	829511	830800	1290	reverse	citrate synthase	VC2092	MULTISPECIES: citrate synthase		9.61386	0.281585	-0.60101	3.55132
N900_RS03970	sdhC CDS	831196	831588	393	forward	succinate dehydrogenase cytochrome b556 subunit	VC2091	succinate dehydrogenase cytochrome b556 subunit		1.16832	0.599362	-6.98795	1.66844
N900_RS03975	sdhD CDS	831582	831926	345	forward	succinate dehydrogenase, hydrophobic membrane anchor protein	VC2090	MULTISPECIES: succinate dehydrogenase, hydrophobic membrane anchor protein		4.60396	0.363776	-1.29669	2.74894
N900_RS03980	sdhA CDS	831927	833693	1767	forward	succinate dehydrogenase flavoprotein subunit	VC2089	succinate dehydrogenase flavoprotein subunit		8.45545	0.304806	-1.50024	3.28077
N900_RS03985	succinate dehydrogenase iron-sulfur subunit CDS	833708	834418	711	forward	succinate dehydrogenase iron-sulfur subunit	VC2088	MULTISPECIES: succinate dehydrogenase iron-sulfur subunit		4.93069	0.485292	-3.0297	2.06061
N900_RS03990	sucA CDS	834507	837317	2811	forward	2-oxoglutarate dehydrogenase E1 component	VC2087	MULTISPECIES: 2-oxoglutarate dehydrogenase E1 component		0.980198	0.492886	-5.7606	2.02887
N900_RS03995	odhB CDS	837346	838560	1215	forward	2-oxoglutarate dehydrogenase complex dihydrolipoyllysine-residue succinyltransferase	VC2086	2-oxoglutarate dehydrogenase complex dihydrolipoyllysine-residue succinyltransferase		0.643564	0.840469	-6.1189	1.18981
N900_RS04000	sucC CDS	838728	839894	1167	forward	ADP-forming succinate--CoA ligase subunit beta	VC2085	MULTISPECIES: succinyl-CoA ligase subunit beta		12.5149	0.459191	-1.39631	2.17774
N900_RS04005	sucD CDS	839894	840766	873	forward	succinate--CoA ligase subunit alpha	VC2084	MULTISPECIES: succinate--CoA ligase subunit alpha		7.9703	0.417058	-0.523322	2.39775
N900_RS04010	znuB CDS	840873	841655	783	reverse	zinc ABC transporter permease subunit ZnuB	VC2083	MULTISPECIES: zinc ABC transporter permease subunit ZnuB		10.5743	0.26341	-2.58561	3.79636
N900_RS04015	znuC CDS	841648	842436	789	reverse	zinc ABC transporter ATP-binding protein ZnuC	VC2082	Mn2+/Zn2+ABC transporter ATP-binding protein		11.0792	0.457657	-0.378463	2.18504
N900_RS04020	znuA CDS	842511	843404	894	forward	zinc ABC transporter substrate-binding protein ZnuA	VC2081	zinc ABC transporter substrate-binding protein ZnuA		20.3564	0.262975	-1.0754	3.80264
N900_RS04025	AraC family transcriptional regulator CDS	843586	846951	3366	forward	AraC family transcriptional regulator	VC2080	AraC family transcriptional regulator		76.7228	0.0253125	-0.698917	39.5062
N900_RS04030	ferrous iron transport protein A CDS	847723	847953	231	forward	ferrous iron transport protein A	VC2078	MULTISPECIES: iron transporter FeoA		1.92079	0.513393	-2.19512	1.94782
N900_RS04035	feoB CDS	847950	850226	2277	forward	Fe(2+) transporter permease subunit FeoB	VC2077	Fe(2+) transporter permease subunit FeoB		51.4059	0.057116	-0.890371	17.5082
N900_RS04040	iron transporter FeoC CDS	850223	850453	231	forward	iron transporter FeoC	VC2076	iron transporter FeoC		4.54455	0.525175	-0.249508	1.90413
N900_RS04045	HIT domain-containing protein CDS	850715	851158	444	reverse	HIT domain-containing protein	VC2075	HIT domain-containing protein		7.73267	0.350907	-2.26601	2.84976
N900_RS04050	argS CDS	851249	852982	1734	reverse	arginine--tRNA ligase	VC2074	arginine--tRNA ligase		0.376238	0.734203	2.67119	1.36202
N900_RS04055	VOC family protein CDS	853182	853778	597	forward	VOC family protein	VC2073	VOC family protein		6.42574	0.308585	-1.79387	3.2406
N900_RS04060	insulinase family protein CDS	853775	856594	2820	reverse	insulinase family protein	VC2072	insulinase family protein		47.7624	0.0572372	0.00200913	17.4711
N900_RS04065	sixA CDS	856738	857211	474	forward	phosphohistidine phosphatase SixA	VC2070	MULTISPECIES: phosphohistidine phosphatase SixA		3.83168	0.596084	1.71605	1.67762
N900_RS04070	flhA CDS	857543	859636	2094	forward	flagellar biosynthesis protein FlhA	VC2069	flagellar biosynthesis protein FlhA		24.5644	3.43593e-05	-5.83856	29104.2
N900_RS04075	flhF CDS	859671	861158	1488	forward	flagellar biosynthesis protein FlhF	VC2068	flagellar biosynthesis protein FlhF		13.6337	0.423838	-2.44518	2.35939
N900_RS04080	MinD/ParA family protein CDS	861118	862059	942	forward	MinD/ParA family protein	VC2067	MULTISPECIES: MinD/ParA family protein		3.35644	0.408532	-4.17118	2.44779
N900_RS04085	RNA polymerase sigma factor FliA CDS	862052	862786	735	forward	RNA polymerase sigma factor FliA	VC2066	MULTISPECIES: RNA polymerase sigma factor FliA		16.505	0.00127892	1.4728	781.911
N900_RS04090	cheY CDS	862832	863200	369	forward	chemotaxis protein CheY	VC2065	MULTISPECIES: chemotaxis protein CheY		8.9703	9.076e-06	6.29294	110181
N900_RS04095	protein phosphatase CheZ CDS	863256	863975	720	forward	protein phosphatase CheZ	VC2064	protein phosphatase CheZ		8.73267	0.167821	-2.20922	5.95873
N900_RS04100	chemotaxis protein CheA CDS	863985	866342	2358	forward	chemotaxis protein CheA	VC2063	chemotaxis protein CheA		50.5842	9.56074e-23	5.08948	1.04594e+22
N900_RS04105	chemotaxis response regulator protein-glutamate methylesterase CDS	866369	867502	1134	forward	chemotaxis response regulator protein-glutamate methylesterase	VC2062	chemotaxis response regulator protein-glutamate methylesterase		18.4554	0.269652	0.988946	3.70848
N900_RS04110	ParA family protein CDS	867512	868288	777	forward	ParA family protein	VC2061	ParA family protein		17.5248	0.578038	0.773488	1.72999
N900_RS04115	chemotaxis protein CheW CDS	868281	869297	1017	forward	chemotaxis protein CheW	VC2060	chemotaxis protein CheW		17.0594	0.566645	0.997323	1.76477
N900_RS04120	chemotaxis protein CheW CDS	869336	869830	495	forward	chemotaxis protein CheW	VC2059	chemotaxis protein CheW		12.0594	0.0119269	3.76473	83.8438
N900_RS04125	DUF2802 domain-containing protein CDS	869806	870309	504	forward	DUF2802 domain-containing protein	VC2058	DUF2802 domain-containing protein		3.51485	0.349808	-5.00599	2.85871
N900_RS04130	ccmA CDS	870683	871306	624	forward	cytochrome c biogenesis heme-transporting ATPase CcmA	VC2057	MULTISPECIES: cytochrome c biogenesis ATP-binding export protein CcmA		2.25743	0.105278	-2.08988	9.49862
N900_RS04135	ccmB CDS	871303	871971	669	forward	heme exporter protein CcmB	VC2056	heme exporter protein CcmB		3.0099	0.2069	-0.402183	4.83326
N900_RS04140	heme ABC transporter permease CDS	872062	872814	753	forward	heme ABC transporter permease	VC2055	heme ABC transporter permease		5.13861	0.420566	-3.16559	2.37775
N900_RS04145	ccmD CDS	872814	873020	207	forward	heme exporter protein CcmD	VC2054	MULTISPECIES: heme exporter protein CcmD		1.45545	0.537694	-7.29398	1.85979
N900_RS04150	ccmE CDS	873017	873499	483	forward	cytochrome c maturation protein CcmE	VC2053	cytochrome c maturation protein CcmE		3.73267	0.534868	-4.80175	1.86962
N900_RS04155	heme lyase CcmF/NrfE family subunit CDS	873496	875451	1956	forward	heme lyase CcmF/NrfE family subunit	VC2052	heme lyase CcmF/NrfE family subunit		11.1089	0.0332972	-1.88166	30.0325
N900_RS04160	thiol:disulfide interchange protein DsbE CDS	875452	876006	555	forward	thiol:disulfide interchange protein DsbE	VC2051	thiol:disulfide interchange protein DsbE		4.12871	0.524789	-3.13769	1.90553
N900_RS04165	cytochrome c-type biogenesis protein CcmH CDS	876003	876479	477	forward	cytochrome c-type biogenesis protein CcmH	VC2050	cytochrome c-type biogenesis protein CcmH		2.09901	0.47976	-3.52365	2.08437
N900_RS04170	ccmI CDS	876482	877696	1215	forward	c-type cytochrome biogenesis protein CcmI	VC2049	c-type cytochrome biogenesis protein CcmI		12.7723	0.270476	-2.78286	3.69719
N900_RS04175	VacJ family lipoprotein CDS	877767	878513	747	forward	VacJ family lipoprotein	VC2048	VacJ family lipoprotein		22.7921	0.487433	1.39826	2.05157
N900_RS04180	SDR family oxidoreductase CDS	878526	879206	681	reverse	SDR family oxidoreductase	VC2047	short chain dehydrogenase		10.2079	0.28847	-1.4975	3.46656
N900_RS04185	hypothetical protein CDS	879575	880111	537	reverse	hypothetical protein	VC2046	hypothetical protein		14.0792	0.0863567	-1.46353	11.5799
N900_RS04190	sodB CDS	880193	880777	585	reverse	superoxide dismutase [Fe]	VC2045	MULTISPECIES: superoxide dismutase		2.20792	0.385552	-7.88744	2.59368
N900_RS04195	Grx4 family monothiol glutaredoxin CDS	881029	881361	333	forward	Grx4 family monothiol glutaredoxin	VC2044	MULTISPECIES: Grx4 family monothiol glutaredoxin		3.24752	0.41921	-2.29512	2.38544
N900_RS04200	DNA topoisomerase III CDS	881446	883389	1944	forward	DNA topoisomerase III	VC2043	DNA topoisomerase III		27.9109	0.0757239	-1.60876	13.2059
N900_RS04205	histone deacetylase CDS	883410	884330	921	forward	histone deacetylase	VC2042	histone deacetylase		14.5149	0.0362272	-2.21331	27.6035
N900_RS04220	DUF3413 domain-containing protein CDS	884788	886590	1803	reverse	DUF3413 domain-containing protein	VC2041	MULTISPECIES: DUF3413 domain-containing protein		9.20792	0.178149	-0.0208756	5.61327
N900_RS04225	DUF1414 domain-containing protein CDS	886625	886840	216	reverse	DUF1414 domain-containing protein	VC2040	MULTISPECIES: DUF1414 domain-containing protein		0.653465	0.360386	-6.2938	2.77481
N900_RS04230	nucleoid-associated protein YejK CDS	886925	887926	1002	forward	nucleoid-associated protein YejK	VC2039	MULTISPECIES: nucleoid-associated protein		14.1683	0.486205	0.00462747	2.05675
N900_RS04235	Hpt domain-containing protein CDS	888089	889294	1206	forward	Hpt domain-containing protein	VC2038	sensor histidine kinase		14.5149	0.577472	-0.698586	1.73169
N900_RS04240	nhaC CDS	889329	890774	1446	reverse	Na+/H+ antiporter NhaC	VC2037	Na+/H+ antiporter NhaC		27.4356	0.166346	-0.567261	6.01157
N900_RS04245	Aspartate-semialdehyde dehydrogenase 1 CDS	891199	892311	1113	forward	Aspartate-semialdehyde dehydrogenase 1	VC2036	MULTISPECIES: Aspartate-semialdehyde dehydrogenase 1		14.6832	0.10938	-1.56291	9.14245
N900_RS04250	YchE family NAAT transporter CDS	892401	893039	639	reverse	YchE family NAAT transporter	VC2035	MULTISPECIES: MarC family protein		11.4653	0.249886	0.663241	4.00183
N900_RS04255	adhE CDS	893666	896350	2685	forward	bifunctional acetaldehyde-CoA/alcohol dehydrogenase	VC2033	bifunctional acetaldehyde-CoA/alcohol dehydrogenase		45.198	0.164209	0.166895	6.0898
N900_RS04260	DMT family transporter CDS	896460	897335	876	reverse	DMT family transporter	VC2032	DMT family transporter		12.9208	0.176061	-0.645613	5.67985
N900_RS04265	SulP family inorganic anion transporter CDS	897453	899012	1560	reverse	SulP family inorganic anion transporter	VC2031	SulP family inorganic anion transporter		21.9406	0.0765066	-0.617318	13.0708
N900_RS04270	ribonuclease E CDS	899366	902524	3159	reverse	ribonuclease E	VC2030	ribonuclease E		15.1584	0.484664	-1.29831	2.06329
N900_RS04275	hypothetical protein CDS	902710	903018	309	forward	hypothetical protein	VC2373	hypothetical protein		4.55446	0.0463702	-5.53647	21.5656
N900_RS04280	hypothetical protein CDS	902983	903222	240	reverse	hypothetical protein	VC2245	hypothetical protein		1.82178	0.415938	-6.85075	2.40421
N900_RS04285	rluC CDS	903136	904083	948	forward	23S rRNA pseudouridine(955/2504/2580) synthase RluC	VC2028	ribosomal large subunit pseudouridine synthase C		17.7822	0.00758534	-3.39739	131.833
N900_RS04290	septum formation inhibitor Maf CDS	904184	904765	582	reverse	septum formation inhibitor Maf	VC2027	MULTISPECIES: maf-like protein		10.6436	0.437437	-0.352787	2.28604
N900_RS04295	yceD CDS	904913	905437	525	forward	23S rRNA accumulation protein YceD	VC2026	MULTISPECIES: 23S rRNA accumulation protein YceD		1.71287	0.158094	-7.52094	6.32535
N900_RS04300	rpmF CDS	905472	905642	171	forward	50S ribosomal protein L32	VC2025	MULTISPECIES: 50S ribosomal protein L32		0.871287	0.294461	-6.58754	3.39604
N900_RS04305	plsX CDS	905652	906677	1026	forward	phosphate acyltransferase PlsX	VC2024	MULTISPECIES: phosphate acyltransferase		8.83168	0.0278558	-3.7555	35.8992
N900_RS04310	ketoacyl-ACP synthase III CDS	906683	907633	951	forward	ketoacyl-ACP synthase III	VC2023	3-oxoacyl-ACP synthase III		0.435644	0.389416	-0.226683	2.56795
N900_RS04315	fabD CDS	907703	908626	924	forward	ACP S-malonyltransferase	VC2022	[acyl-carrier-protein] S-malonyltransferase [Vibrio cholerae]		0.00990099	0.937541	Inf	1.06662
N900_RS04320	fabG CDS	908654	909388	735	forward	3-oxoacyl-ACP reductase FabG	VC2021	MULTISPECIES: beta-ketoacyl-ACP reductase		0.118812	0.937541	-3.79618	1.06662
N900_RS04325	acpP CDS	909624	909860	237	forward	acyl carrier protein	VC2020	MULTISPECIES: acyl carrier protein		0	NA	NA	#VALUE!
N900_RS04330	fabF CDS	909949	911193	1245	forward	beta-ketoacyl-ACP synthase II	VC2019	beta-ketoacyl		19.1683	0.144678	-0.925564	6.91188
N900_RS04335	pabC CDS	911271	912074	804	forward	aminodeoxychorismate lyase	VC2018	4-amino-4-deoxychorismate lyase		17.4653	0.0655363	-2.17994	15.2587
N900_RS04340	mltG CDS	912071	913087	1017	forward	endolytic transglycosylase MltG	VC2017	endolytic transglycosylase MltG		8.33663	0.249509	-1.43562	4.00787
N900_RS04345	dTMP kinase CDS	913084	913722	639	forward	dTMP kinase	VC2016	MULTISPECIES: thymidylate kinase		0	NA	NA	#VALUE!
N900_RS04350	DNA polymerase III subunit delta' CDS	913715	914689	975	forward	DNA polymerase III subunit delta'	VC2015	DNA polymerase III subunit delta\'		0.950495	0.789734	-3.44715	1.26625
N900_RS04355	YchF/TatD family DNA exonuclease CDS	914680	915447	768	forward	YchF/TatD family DNA exonuclease	VC2014	YchF/TatD family DNA exonuclease		11.6139	0.644842	1.02974	1.55077
N900_RS04360	ptsG CDS	915819	917321	1503	forward	PTS glucose transporter subunit IIBC	VC2013	PTS glucose transporter subunit IIBC		25.8812	0.303356	-0.487346	3.29646
N900_RS04365	sodium-dependent transporter CDS	917534	918994	1461	reverse	sodium-dependent transporter	VC2012	MULTISPECIES: sodium-dependent transporter		28.4653	0.259845	-1.10679	3.84845
N900_RS04370	porin family protein CDS	919501	920091	591	reverse	porin family protein	VC2011	hypothetical protein		9.44554	0.356895	-1.20419	2.80194
N900_RS04375	patatin family protein CDS	920323	921492	1170	forward	patatin family protein	VC2009	patatin family protein		24.5743	0.0389158	-0.676161	25.6965
N900_RS04380	pyk CDS	921534	922979	1446	reverse	pyruvate kinase	VC2008	pyruvate kinase		18.9505	0.434096	-0.15814	2.30364
N900_RS04385	ROK family protein CDS	923424	924641	1218	forward	ROK family protein	VC2007	ROK family protein		21.604	0.290676	-0.279566	3.44026
N900_RS04390	chemotaxis protein CheV CDS	924746	925690	945	forward	chemotaxis protein CheV	VC2006	MULTISPECIES: chemotaxis protein CheV		21.5842	0.167876	-0.552101	5.95676
N900_RS04395	hypothetical protein CDS	925764	926120	357	reverse	hypothetical protein	VC2005	MULTISPECIES: hypothetical protein		7.43564	0.0922495	-2.04368	10.8402
N900_RS04400	ChaN family lipoprotein CDS	926260	927237	978	reverse	ChaN family lipoprotein	VC2004	hypothetical protein		13.495	0.344652	-1.29801	2.90148
N900_RS04405	rlmA CDS	927258	928076	819	reverse	23S rRNA (guanine(745)-N(1))-methyltransferase	VC2003	23S rRNA (guanine(745)-N(1))-methyltransferase		13.099	0.0508714	-1.93917	19.6574
N900_RS04410	DUF2860 domain-containing protein CDS	928231	929235	1005	reverse	DUF2860 domain-containing protein	VC2002	DUF2860 domain-containing protein		19.3861	0.161275	-2.02777	6.20058
N900_RS04415	D-hexose-6-phosphate mutarotase CDS	929670	930560	891	reverse	D-hexose-6-phosphate mutarotase	VC2001	MULTISPECIES: D-hexose-6-phosphate mutarotase		14.8614	0.473284	0.139877	2.1129
N900_RS04420	gap CDS	930708	931703	996	reverse	type I glyceraldehyde-3-phosphate dehydrogenase	VC2000	MULTISPECIES: type I glyceraldehyde-3-phosphate dehydrogenase		1.07921	0.508586	-0.561728	1.96624
N900_RS04425	msrB CDS	932003	932446	444	forward	peptide-methionine (R)-S-oxide reductase MsrB	VC1998	peptide-methionine (R)-S-oxide reductase		6.55446	0.412699	-1.13408	2.42307
N900_RS04430	DUF2989 domain-containing protein CDS	932607	933431	825	reverse	DUF2989 domain-containing protein	VC1997	MULTISPECIES: DUF2989 domain-containing protein		13.3168	0.60822	0.0412946	1.64414
N900_RS04435	DUF1315 family protein CDS	933535	933822	288	forward	DUF1315 family protein	VC1996	MULTISPECIES: DUF1315 family protein		8.40594	0.620191	1.01434	1.61241
N900_RS04440	ansA CDS	933920	934933	1014	reverse	asparaginase	VC1995	MULTISPECIES: L-asparaginase 1		14.2376	0.174634	-0.48768	5.72627
N900_RS04445	sppA CDS	935050	936900	1851	reverse	signal peptide peptidase SppA	VC1994	signal peptide peptidase SppA		19.0099	0.470667	-0.0490332	2.12465
N900_RS04450	NADPH-dependent 2,4-dienoyl-CoA reductase CDS	937130	939130	2001	forward	NADPH-dependent 2,4-dienoyl-CoA reductase	VC1993	NADPH-dependent 2,4-dienoyl-CoA reductase		20.6139	0.173671	-1.0283	5.75801
N900_RS04455	purU CDS	939204	940037	834	reverse	formyltetrahydrofolate deformylase	VC1992	MULTISPECIES: formyltetrahydrofolate deformylase		15.9406	0.171983	-0.362667	5.81452
N900_RS04465	ATP-dependent DNA helicase CDS	940602	942542	1941	forward	ATP-dependent DNA helicase	VC1990	ATP-dependent DNA helicase		20.2475	0.146666	-0.322997	6.81819
N900_RS04470	tsaB CDS	942539	943252	714	forward	tRNA (adenosine(37)-N6)-threonylcarbamoyltransferase complex dimerization subunit type 1 TsaB	VC1989	tRNA (adenosine(37)-N6)-threonylcarbamoyltransferase complex dimerization subunit type 1 TsaB		0.158416	0.617075	-3.98558	1.62055
N900_RS04475	hypothetical protein CDS	943312	943617	306	forward	hypothetical protein	VC1988	MULTISPECIES: hypothetical protein		5.18812	0.433929	-0.903829	2.30453
N900_RS04480	Slp family lipoprotein CDS	943634	944191	558	forward	Slp family lipoprotein	VC1987	starvation lipoprotein Slp		9.63366	0.0587369	-2.36049	17.0251
N900_RS04485	alpha/beta hydrolase CDS	944188	945042	855	forward	alpha/beta hydrolase	VC1986	alpha/beta hydrolase		12.7228	0.177499	0.524511	5.63382
N900_RS04490	fadD CDS	945167	946867	1701	forward	long-chain-fatty-acid--CoA ligase FadD	VC1985	long-chain-fatty-acid--CoA ligase FadD		19.7129	0.00858836	-3.57947	116.437
N900_RS04495	rnd CDS	946953	948098	1146	forward	ribonuclease D	VC1984	ribonuclease D		12.4059	0.407686	-0.978352	2.45287
N900_RS04500	peptidase CDS	948311	950158	1848	forward	peptidase	VC1983	peptidase		32.3366	0.20166	-0.349092	4.95885
N900_RS04505	rrtA CDS	950234	950785	552	reverse	rhombosortase	VC1981	rhombosortase		1.31683	0.589032	-0.449522	1.6977
N900_RS04510	DTW domain-containing protein CDS	950789	951391	603	forward	DTW domain-containing protein	VC1980	DTW domain-containing protein		5.82178	0.645883	0.969539	1.54827
N900_RS04515	deoxyguanosinetriphosphate triphosphohydrolase family protein CDS	951385	952710	1326	reverse	deoxyguanosinetriphosphate triphosphohydrolase family protein	VC1979	deoxyguanosinetriphosphate triphosphohydrolase family protein		16.5347	0.326023	0.18962	3.06726
N900_RS04520	5'-deoxynucleotidase CDS	952767	953351	585	reverse	5'-deoxynucleotidase	VC1978	5\'-deoxynucleotidase		4.59406	0.0669494	-7.33889	14.9366
N900_RS04525	pyridoxal phosphate-dependent aminotransferase CDS	953504	954718	1215	reverse	pyridoxal phosphate-dependent aminotransferase	VC1977	pyridoxal phosphate-dependent aminotransferase		20.8416	0.251491	-0.33385	3.97629
N900_RS04530	isochorismate synthase MenF CDS	954933	956240	1308	forward	isochorismate synthase MenF	VC1976	isochorismate synthase		14.6436	0.591467	1.28276	1.69071
N900_RS04535	2-succinyl-5-enolpyruvyl-6-hydroxy-3- cyclohexene-1-carboxylic-acid synthase CDS	956237	957949	1713	forward	2-succinyl-5-enolpyruvyl-6-hydroxy-3- cyclohexene-1-carboxylic-acid synthase	VC1975	2-succinyl-5-enolpyruvyl-6-hydroxy-3-cyclohexene-1-carboxylate synthase		19.4158	0.5331	1.06738	1.87582
N900_RS04540	menH CDS	957939	958730	792	forward	2-succinyl-6-hydroxy-2, 4-cyclohexadiene-1-carboxylate synthase	VC1974	2-succinyl-6-hydroxy-2,4-cyclohexadiene-1-carboxylate synthase		13.4851	0.264835	-1.14305	3.77594
N900_RS04545	menB CDS	958755	959621	867	forward	1,4-dihydroxy-2-naphthoyl-CoA synthase	VC1973	MULTISPECIES: 1,4-dihydroxy-2-naphthoyl-CoA synthase		9.53465	0.46658	0.627275	2.14325
N900_RS04550	menC CDS	959709	960707	999	forward	o-succinylbenzoate synthase	VC1972	o-succinylbenzoate synthase		13.6832	0.390056	1.48226	2.56374
N900_RS04555	menE CDS	960683	962113	1431	forward	o-succinylbenzoate--CoA ligase	VC1971	o-succinylbenzoate--CoA ligase		18.3069	0.224042	-0.289234	4.46345
N900_RS04560	benzoate/H(+) symporter BenE family transporter CDS	962142	963305	1164	reverse	benzoate/H(+) symporter BenE family transporter	VC1970	benzoate transporter		15.4356	0.467195	0.397533	2.14043
N900_RS04565	helix-turn-helix domain-containing protein CDS	963393	963938	546	forward	helix-turn-helix domain-containing protein	VC1968	XRE family transcriptional regulator		5.89109	0.38542	-0.136441	2.59457
N900_RS04570	methyl-accepting chemotaxis protein CDS	963991	966045	2055	reverse	methyl-accepting chemotaxis protein	VC1967	methyl-accepting chemotaxis protein		43.4554	0.179454	0.0841938	5.57247
N900_RS04580	MFS transporter CDS	966221	968101	1881	reverse	MFS transporter	VC1966	MFS transporter		26.2079	0.535352	-0.0169447	1.86793
N900_RS04585	TetR/AcrR family transcriptional regulator CDS	968105	968695	591	reverse	TetR/AcrR family transcriptional regulator	VC1965	TetR/AcrR family transcriptional regulator		11.099	0.542625	1.25282	1.84289
N900_RS04590	Tim44 domain-containing protein CDS	968889	969764	876	forward	Tim44 domain-containing protein	VC1964	MULTISPECIES: DUF1517 domain-containing protein		11.0891	0.548466	0.405392	1.82327
N900_RS04595	DUF1244 domain-containing protein CDS	969919	970242	324	forward	DUF1244 domain-containing protein	VC1963	MULTISPECIES: DUF1244 domain-containing protein		3.31683	0.589229	3.00583	1.69713
N900_RS04600	lipoprotein CDS	970309	970800	492	reverse	lipoprotein	VC1962	lipoprotein		6.63366	0.190225	-0.416727	5.25693
N900_RS04605	minE CDS	971089	971352	264	reverse	cell division topological specificity factor MinE	VC1961	MULTISPECIES: cell division topological specificity factor		0.623762	0.472343	-6.11608	2.1171
N900_RS04610	minD CDS	971357	972169	813	reverse	septum site-determining protein MinD	VC1960	MULTISPECIES: septum site-determining protein MinD		5.09901	0.469238	-2.35755	2.13111
N900_RS04615	minC CDS	972190	972852	663	reverse	septum site-determining protein MinC	VC1959	septum site-determining protein MinC		8.90099	0.276276	-0.409265	3.61957
N900_RS04620	hypothetical protein CDS	973052	973330	279	forward	hypothetical protein	VC1957	hypothetical protein		4.45545	0.617562	0.925964	1.61927
N900_RS04625	lytic murein transglycosylase CDS	973355	974326	972	forward	lytic murein transglycosylase	VC1956	lytic murein transglycosylase		20.1386	0.582947	0.242482	1.71542
N900_RS04630	LysR family transcriptional regulator CDS	974490	975437	948	forward	LysR family transcriptional regulator	VC1955	LysR family transcriptional regulator		11.396	0.287976	0.154126	3.47251
N900_RS04635	NupC/NupG family nucleoside CNT transporter CDS	975768	976985	1218	forward	NupC/NupG family nucleoside CNT transporter	VC1953	NupC/NupG family nucleoside CNT transporter		17.0693	0.0922653	-0.397237	10.8383
N900_RS04640	chitinase CDS	977249	979789	2541	forward	chitinase	VC1952	chitinase		41.1683	0.0781745	-0.69374	12.7919
N900_RS04645	cytochrome c CDS	980044	981150	1107	forward	cytochrome c	VC1951	cytochrome c		21.9208	0.0757816	-0.590573	13.1958
N900_RS04650	molybdopterin guanine dinucleotide-containing S/N-oxide reductase CDS	981173	983620	2448	forward	molybdopterin guanine dinucleotide-containing S/N-oxide reductase	VC1950	molybdopterin guanine dinucleotide-containing S/N-oxide reductase		32.7525	0.299788	-0.609357	3.33569
N900_RS04655	L-tyrosine/L-tryptophan isonitrile synthase family protein CDS	983710	985536	1827	reverse	L-tyrosine/L-tryptophan isonitrile synthase family protein	VC1949	hypothetical protein		33	0.00543699	-2.17503	183.925
N900_RS04660	LysR family transcriptional regulator CDS	985856	986785	930	forward	LysR family transcriptional regulator	VC1947	MULTISPECIES: LysR family transcriptional regulator		21.7723	0.450576	0.0694836	2.21938
N900_RS04665	FAD-binding protein CDS	986916	988379	1464	reverse	FAD-binding protein	VC1945	FAD-binding protein		22.3168	0.175151	-0.562096	5.70937
N900_RS04670	TauD/TfdA family dioxygenase CDS	988364	989227	864	reverse	TauD/TfdA family dioxygenase	VC1944	TauD/TfdA family dioxygenase		17.099	0.348612	0.474225	2.86852
N900_RS04675	folD CDS	989510	990445	936	reverse	bifunctional methylenetetrahydrofolate dehydrogenase/methenyltetrahydrofolate cyclohydrolase FolD	VC1942	bifunctional methylenetetrahydrofolate dehydrogenase/methenyltetrahydrofolate cyclohydrolase FolD		0.861386	0.289958	-6.51126	3.44877
N900_RS04685	acyltransferase family protein CDS	991000	992295	1296	forward	acyltransferase family protein	VC1941	MULTISPECIES: membrane protein		29.8515	0.0911631	-0.893795	10.9694
N900_RS04690	HAD-IB family hydrolase CDS	992608	993270	663	forward	HAD-IB family hydrolase	VC1940	MULTISPECIES: HAD-IB family hydrolase		9.77228	0.15173	-2.71914	6.59067
N900_RS04695	LysE family translocator CDS	993317	993937	621	reverse	LysE family translocator	VC1939	MULTISPECIES: LysE family translocator		11.6931	0.474142	0.0165141	2.10907
N900_RS04700	acyl-CoA thioesterase CDS	994231	994680	450	reverse	acyl-CoA thioesterase	VC1938	acyl-CoA thioesterase		7.72277	0.554988	-0.545958	1.80184
N900_RS04705	1-acyl-sn-glycerol-3-phosphate acyltransferase CDS	994770	995441	672	reverse	1-acyl-sn-glycerol-3-phosphate acyltransferase	VC1937	MULTISPECIES: 1-acyl-sn-glycerol-3-phosphate acyltransferase		9.80198	0.446343	1.49838	2.24043
N900_RS04710	phosphatidate cytidylyltransferase CDS	995449	996381	933	reverse	phosphatidate cytidylyltransferase	VC1936	phosphatidate cytidylyltransferase		21.9505	0.502636	0.155199	1.98951
N900_RS04715	CDP-alcohol phosphatidyltransferase family protein CDS	996384	997076	693	reverse	CDP-alcohol phosphatidyltransferase family protein	VC1935	CDP-alcohol phosphatidyltransferase family protein		11.6832	0.244536	-1.94376	4.08937
N900_RS04720	bifunctional diguanylate cyclase/phosphodiesterase CDS	997221	999188	1968	reverse	bifunctional diguanylate cyclase/phosphodiesterase	VC1934	bifunctional diguanylate cyclase/phosphodiesterase		39.5842	0.550457	-0.0175101	1.81667
N900_RS04725	hypothetical protein CDS	999152	999622	471	reverse	hypothetical protein	VC1933	hypothetical protein		10.9109	0.0678419	-3.09896	14.7401
N900_RS04730	hypothetical protein CDS	999784	999954	171	forward	hypothetical protein	VC1932	MULTISPECIES: hypothetical protein		6.27723	0.312052	-2.28005	3.20459
N900_RS04735	YdiU family protein CDS	1000125	1001651	1527	forward	YdiU family protein	VC1931	YdiU family protein		18.6436	0.542108	0.107719	1.84465
N900_RS04740	DctP family TRAP transporter solute-binding subunit CDS	1001883	1002881	999	forward	DctP family TRAP transporter solute-binding subunit	VC1929	MULTISPECIES: C4-dicarboxylate ABC transporter		7.81188	0.59271	0.650604	1.68717
N900_RS04745	TRAP transporter small permease CDS	1002913	1003611	699	forward	TRAP transporter small permease	VC1928	C4-dicarboxylate ABC transporter permease		13.0297	0.265665	-0.167988	3.76414
N900_RS04750	TRAP transporter large permease CDS	1003615	1004976	1362	forward	TRAP transporter large permease	VC1927	MULTISPECIES: C4-dicarboxylate ABC transporter permease		20.9802	0.365505	0.23022	2.73594
N900_RS04755	sigma-54-dependent Fis family transcriptional regulator CDS	1005092	1006432	1341	reverse	sigma-54-dependent Fis family transcriptional regulator	VC1926	sigma-54-dependent Fis family transcriptional regulator		15.8911	0.445408	-0.180621	2.24513
N900_RS04760	sensor histidine kinase CDS	1006435	1008228	1794	reverse	sensor histidine kinase	VC1925	sensor histidine kinase		22.5941	0.137387	-0.071088	7.2787
N900_RS04765	hypothetical protein CDS	1008201	1008620	420	reverse	hypothetical protein	VC1924	hypothetical protein		4.0396	0.516299	-1.35714	1.93686
N900_RS04770	trigger factor CDS	1008727	1010028	1302	forward	trigger factor	VC1923	trigger factor		5.65347	0.224353	-2.16209	4.45726
N900_RS04775	clpP CDS	1010134	1010760	627	forward	ATP-dependent Clp endopeptidase proteolytic subunit ClpP	VC1922	MULTISPECIES: ATP-dependent Clp endopeptidase proteolytic subunit ClpP		0.712871	0.579881	-0.576187	1.72449
N900_RS04780	ATP-dependent protease ATP-binding subunit ClpX CDS	1010840	1012120	1281	forward	ATP-dependent protease ATP-binding subunit ClpX	VC1921	MULTISPECIES: ATP-dependent Clp protease ATP-binding subunit ClpX		1.33663	0.607807	-3.14329	1.64526
N900_RS04785	endopeptidase La CDS	1012243	1014603	2361	forward	endopeptidase La	VC1920	MULTISPECIES: endopeptidase La		21.5743	0.528361	-0.0142292	1.89264
N900_RS04790	DNA-binding protein HU-beta CDS	1014787	1015059	273	forward	DNA-binding protein HU-beta	VC1919	MULTISPECIES: DNA-binding protein HU-beta		4.47525	0.0964738	-4.93916	10.3655
N900_RS04795	ppiD CDS	1015212	1017071	1860	forward	peptidylprolyl isomerase	VC1918	peptidylprolyl isomerase		15.8515	0.421057	-3.09793	2.37497
N900_RS04800	ComEA family DNA-binding protein CDS	1017206	1017517	312	forward	ComEA family DNA-binding protein	VC1917	MULTISPECIES: ComEA family DNA-binding protein		5.0297	0.48503	-0.619097	2.06173
N900_RS04805	(d)CMP kinase CDS	1017700	1018377	678	forward	(d)CMP kinase	VC1916	MULTISPECIES: (d)CMP kinase		0.821782	0.463401	-6.70188	2.15796
N900_RS04810	rpsA CDS	1018486	1020156	1671	forward	30S ribosomal protein S1	VC1915	MULTISPECIES: 30S ribosomal protein S1		0.138614	0.218833	-2.14353	4.56969
N900_RS04815	ihfB CDS	1020444	1020722	279	forward	integration host factor subunit beta	VC1914	MULTISPECIES: integration host factor subunit beta		0.891089	0.506406	-6.24237	1.9747
N900_RS04820	LapA family protein CDS	1020861	1021142	282	forward	LapA family protein	VC1913	MULTISPECIES: LapA family protein		0	NA	NA	#VALUE!
N900_RS04825	lapB CDS	1021154	1022323	1170	forward	lipopolysaccharide assembly protein LapB	VC1912	MULTISPECIES: lipopolysaccharide assembly protein LapB		0.0594059	0.617075	-2.57238	1.62055
N900_RS04830	pyrF CDS	1022396	1023091	696	forward	orotidine-5'-phosphate decarboxylase	VC1911	orotidine-5\'-phosphate decarboxylase		5	0.448034	0.260958	2.23197
N900_RS04835	tRNA isopentenyl-2-thiomethyl-A-37 hydroxylase MiaE CDS	1023149	1023919	771	reverse	tRNA isopentenyl-2-thiomethyl-A-37 hydroxylase MiaE	VC1910	tRNA-(m		12.4059	0.404462	0.369635	2.47242
N900_RS04840	hypothetical protein CDS	1023987	1024751	765	reverse	hypothetical protein	VC1909	hypothetical protein	motV	19.505	5.56538e-11	6.34379	1.79682e+10
N900_RS04845	cysB CDS	1025040	1026014	975	forward	HTH-type transcriptional regulator CysB	VC1907	MULTISPECIES: HTH-type transcriptional regulator CysB		0.188119	0.486282	-0.919474	2.05642
N900_RS04850	methyltransferase CDS	1026076	1027272	1197	forward	methyltransferase	VC1906	methyltransferase		15.3465	0.49769	0.000535205	2.00928
N900_RS04855	ald CDS	1027314	1028438	1125	reverse	alanine dehydrogenase	VC1905	MULTISPECIES: alanine dehydrogenase		23.1584	0.531473	0.4481	1.88156
N900_RS04860	lrp CDS	1028595	1029089	495	forward	leucine-responsive transcriptional regulator Lrp	VC1904	MULTISPECIES: leucine-responsive transcriptional regulator Lrp		0.00990099	0.937541	0.00964938	1.06662
N900_RS04865	DNA translocase FtsK CDS	1029267	1032149	2883	forward	DNA translocase FtsK	VC1903	DNA translocase FtsK		0.693069	0.224165	-1.61522	4.461
N900_RS04870	dsbB CDS	1032225	1032746	522	reverse	disulfide bond formation protein DsbB	VC1902	disulfide bond formation protein B		10.6436	0.149026	-3.00003	6.71023
N900_RS04875	nhaB CDS	1032826	1034418	1593	reverse	Na(+)/H(+) antiporter NhaB	VC1901	Na+/H+ antiporter NhaB		21.2376	0.555274	-0.495422	1.80091
N900_RS04880	fadR CDS	1035063	1035902	840	forward	fatty acid metabolism transcriptional regulator FadR	VC1900	MULTISPECIES: fatty acid metabolism transcriptional regulator FadR		0.346535	0.712794	0.619285	1.40293
N900_RS04885	DUF1887 family protein CDS	1036137	1037288	1152	reverse	DUF1887 family protein	VC1899	DUF1887 family protein		13.3267	0.153078	-1.08196	6.5326
N900_RS04890	methyl-accepting chemotaxis protein CDS	1037458	1039476	2019	reverse	methyl-accepting chemotaxis protein	VC1898	methyl-accepting chemotaxis protein		28.5248	0.112232	-1.08118	8.91014
N900_RS04895	hinT CDS	1039709	1040059	351	forward	purine nucleoside phosphoramidase	VC1897	MULTISPECIES: purine nucleoside phosphoramidase		3.39604	0.639512	1.19515	1.56369
N900_RS04900	hypothetical protein CDS	1040072	1041490	1419	forward	hypothetical protein	VC1896	hypothetical protein		32.5446	0.0551896	-0.581181	18.1194
N900_RS04905	DUF1425 domain-containing protein CDS	1041490	1041879	390	forward	DUF1425 domain-containing protein	VC1895	DUF1425 domain-containing protein		11.1287	0.0457874	-2.99623	21.8401
N900_RS04910	lpoB CDS	1041932	1042522	591	forward	penicillin-binding protein activator LpoB	VC1894	MULTISPECIES: penicillin-binding protein activator LpoB		7.33663	0.529729	-2.05405	1.88776
N900_RS04915	phosphotransferase CDS	1042550	1043410	861	forward	phosphotransferase	VC1893	thiamine kinase		11.0693	0.0637893	-4.25	15.6766
N900_RS04920	alpha/beta hydrolase CDS	1043590	1044129	540	forward	alpha/beta hydrolase	VC1892	MULTISPECIES: hypothetical protein		7.68317	0.311808	-3.4367	3.2071
N900_RS04925	NAD(P)/FAD-dependent oxidoreductase CDS	1044487	1045776	1290	forward	NAD(P)/FAD-dependent oxidoreductase	VC1890	MULTISPECIES: NAD(P)/FAD-dependent oxidoreductase		13.1881	0.490607	-1.21916	2.03829
N900_RS04930	GNAT family N-acetyltransferase CDS	1045889	1046425	537	reverse	GNAT family N-acetyltransferase	VC1889	MULTISPECIES: N-acetyltransferase		6.49505	0.562866	1.15383	1.77662
N900_RS04935	hemolysin CDS	1046710	1048785	2076	reverse	hemolysin	VC1888	hemolysin		43.2178	0.00924497	-1.21962	108.167
N900_RS04940	hypothetical protein CDS	1049120	1049920	801	reverse	hypothetical protein	VC1887	hypothetical protein		0.653465	0.466345	-6.29301	2.14433
N900_RS04945	transcription-repair coupling factor CDS	1050060	1053527	3468	reverse	transcription-repair coupling factor	VC1886	transcription-repair coupling factor		41.3168	0.0159413	-1.82428	62.7302
N900_RS04950	PilZ domain-containing protein CDS	1053530	1054105	576	reverse	PilZ domain-containing protein	VC1885	hypothetical protein		5.47525	0.0799275	-4.79562	12.5113
N900_RS04955	lolC CDS	1054269	1055489	1221	forward	lipoprotein-releasing ABC transporter permease subunit LolC	VC1884	lipoprotein-releasing ABC transporter permease subunit LolC		0.118812	0.937541	-0.019467	1.06662
N900_RS04960	lolD CDS	1055482	1056168	687	forward	lipoprotein-releasing ABC transporter ATP-binding protein LolD	VC1883	MULTISPECIES: lipoprotein-releasing system ATP-binding protein LolD		0.00990099	0.937541	Inf	1.06662
N900_RS04965	lolE CDS	1056169	1057413	1245	forward	lipoprotein-releasing ABC transporter permease subunit LolE	VC1882	lipoprotein-releasing ABC transporter permease subunit LolE		1.07921	0.680728	-1.70414	1.46902
N900_RS04970	DUF2062 domain-containing protein CDS	1057528	1058058	531	reverse	DUF2062 domain-containing protein	VC1880	MULTISPECIES: DUF2062 domain-containing protein		3.08911	0.516881	-1.72988	1.93468
N900_RS04975	DNA internalization-related competence protein ComEC/Rec2 CDS	1058052	1060310	2259	forward	DNA internalization-related competence protein ComEC/Rec2	VC1879	DNA internalization-related competence protein ComEC/Rec2		37.8713	0.0868312	-0.469125	11.5166
N900_RS04980	msbA CDS	1060341	1062089	1749	forward	lipid A ABC transporter ATP-binding protein/permease MsbA	VC1878	lipid A export ATP-binding/permease MsbA		0	NA	NA	#VALUE!
N900_RS04985	lpxK CDS	1062089	1063099	1011	forward	tetraacyldisaccharide 4'-kinase	VC1877	tetraacyldisaccharide 4\'-kinase		0.663366	0.440825	-6.63203	2.26847
N900_RS04990	Trm112 family protein CDS	1063080	1063259	180	forward	Trm112 family protein	VC1876	MULTISPECIES: Trm112 family protein		0.960396	0.316736	-6.82122	3.1572
N900_RS04995	kdsB CDS	1063259	1064017	759	forward	3-deoxy-manno-octulosonate cytidylyltransferase	VC1875	3-deoxy-manno-octulosonate cytidylyltransferase		0.891089	0.819097	-1.88045	1.22086
N900_RS05000	SpoVR family protein CDS	1064102	1065652	1551	reverse	SpoVR family protein	VC1874	SpoVR family protein		23.8911	0.104809	-0.815109	9.54115
N900_RS05005	YeaH/YhbH family protein CDS	1065665	1066936	1272	reverse	YeaH/YhbH family protein	VC1873	MULTISPECIES: YeaH/YhbH family protein		14.6832	0.612684	0.0897355	1.63216
N900_RS05010	PrkA family serine protein kinase CDS	1067081	1069015	1935	reverse	PrkA family serine protein kinase	VC1872	MULTISPECIES: PrkA family serine protein kinase		28.3762	0.108833	-0.667105	9.1884
N900_RS05015	YfbU family protein CDS	1069256	1069756	501	reverse	YfbU family protein	VC1871	MULTISPECIES: YfbU family protein		5.46535	0.240452	-4.86534	4.15884
N900_RS05020	membrane protein CDS	1069877	1070539	663	reverse	membrane protein	VC1870	membrane protein		10.0198	0.309068	-1.02559	3.23554
N900_RS05025	pflA CDS	1070605	1071345	741	reverse	pyruvate formate lyase 1-activating protein	VC1869	MULTISPECIES: pyruvate formate lyase 1-activating protein		6.84158	0.38789	-1.99476	2.57805
N900_RS05030	methyl-accepting chemotaxis protein CDS	1071678	1073558	1881	forward	methyl-accepting chemotaxis protein	VC1868	methyl-accepting chemotaxis protein		22.0594	0.196502	-1.70972	5.089
N900_RS05035	lipid A deacylase LpxR family protein CDS	1073576	1074604	1029	reverse	lipid A deacylase LpxR family protein	VC1867	lipid A deacylase LpxR family protein		18.4455	0.113176	-1.51084	8.83581
N900_RS05040	pflB CDS	1074740	1077016	2277	reverse	formate C-acetyltransferase	VC1866	formate C-acetyltransferase		49.3465	0.0120992	-0.143442	82.6502
N900_RS05045	DUF3360 domain-containing protein CDS	1077282	1078835	1554	reverse	DUF3360 domain-containing protein	VC1865	DUF3360 domain-containing protein		28.0891	0.000842393	-1.66113	1187.09
N900_RS05050	ABC transporter ATP-binding protein CDS	1079540	1080310	771	forward	ABC transporter ATP-binding protein	VC1864	MULTISPECIES: histidine/lysine/arginine/ornithine ABC transporter ATP-binding protein HisP		7.72277	0.349318	-2.1747	2.86272
N900_RS05055	ABC transporter substrate-binding protein CDS	1080489	1081271	783	forward	ABC transporter substrate-binding protein	VC1863	ABC transporter substrate-binding protein		16.099	0.0939925	-2.29256	10.6391
N900_RS05060	ABC transporter permease CDS	1081419	1082159	741	forward	ABC transporter permease	VC1862	ABC transporter permease subunit		16.5941	0.169349	0.196943	5.90497
N900_RS05065	ABC transporter permease CDS	1082162	1082839	678	forward	ABC transporter permease	VC1861	MULTISPECIES: ABC transporter permease subunit		15.5941	0.244457	-0.860596	4.0907
N900_RS05070	xthA CDS	1082898	1083704	807	reverse	exodeoxyribonuclease III	VC1860	exodeoxyribonuclease III		6.56436	0.474628	-0.360749	2.10691
N900_RS05075	methyl-accepting chemotaxis protein CDS	1083902	1086022	2121	forward	methyl-accepting chemotaxis protein	VC1859	methyl-accepting chemotaxis protein		26.5842	0.0495073	-0.516783	20.199
N900_RS05080	DUF2496 domain-containing protein CDS	1086046	1086258	213	reverse	DUF2496 domain-containing protein	VC1858	DUF2496 domain-containing protein		1.58416	0.261494	2.53934	3.82417
N900_RS05085	prepilin peptidase CDS	1086259	1086822	564	reverse	prepilin peptidase	VC1857	prepilin peptidase		5.39604	0.56194	-0.871992	1.77955
N900_RS05090	TSUP family transporter CDS	1086807	1087586	780	reverse	TSUP family transporter	VC1856	MULTISPECIES: membrane protein		9.45545	0.475562	0.638368	2.10277
N900_RS05095	dinG CDS	1087624	1089699	2076	reverse	ATP-dependent DNA helicase DinG	VC1855	ATP-dependent DNA helicase DinG		29.099	0.0694409	-0.71069	14.4007
N900_RS05100	ompT CDS	1090207	1091241	1035	forward	porin OmpT	VC1854	porin		32.495	0.0456649	0.135339	21.8987
N900_RS05105	DUF2057 domain-containing protein CDS	1091360	1092034	675	forward	DUF2057 domain-containing protein	VC1853	DUF2057 domain-containing protein		15.0396	0.364121	-1.76793	2.74634
N900_RS05110	YchJ family protein CDS	1092066	1092521	456	reverse	YchJ family protein	VC1852	hypothetical protein		6.11881	0.497945	0.461903	2.00825
N900_RS05115	EAL domain-containing protein CDS	1092583	1093797	1215	reverse	EAL domain-containing protein	VC1851	MULTISPECIES: EAL domain-containing protein		17.2079	0.0626835	-1.75234	15.9532
N900_RS05120	lpxH CDS	1093893	1094633	741	reverse	UDP-2,3-diacylglucosamine diphosphatase	#N/A	0		0.861386	0.269017	-6.55886	3.71724
N900_RS05125	peptidyl-prolyl cis-trans isomerase CDS	1094674	1095168	495	reverse	peptidyl-prolyl cis-trans isomerase	VC1849	MULTISPECIES: peptidyl-prolyl cis-trans isomerase		3.83168	0.45076	-1.58895	2.21848
N900_RS05130	cysS CDS	1095314	1096693	1380	forward	cysteine--tRNA ligase	VC1848	cysteine--tRNA ligase		1.56436	0.542552	-8.10093	1.84314
N900_RS05135	ruvC CDS	1096781	1097302	522	forward	crossover junction endodeoxyribonuclease RuvC	VC1847	crossover junction endodeoxyribonuclease RuvC		2.62376	0.283595	-1.63366	3.52616
N900_RS05140	ruvA CDS	1097399	1098013	615	forward	Holliday junction branch migration protein RuvA	VC1846	Holliday junction branch migration protein RuvA		1.38614	0.563005	-2.14546	1.77618
N900_RS05145	ruvB CDS	1098069	1099073	1005	forward	Holliday junction branch migration DNA helicase RuvB	VC1845	MULTISPECIES: Holliday junction branch migration DNA helicase RuvB		2.45545	0.263037	-0.127356	3.80174
N900_RS05150	cydA CDS	1099493	1101118	1626	forward	cytochrome ubiquinol oxidase subunit I	VC1844	cytochrome bd-I ubiquinol oxidase subunit CydA		0.237624	0.590914	-3.99948	1.69229
N900_RS05155	cydB CDS	1101136	1102272	1137	forward	cytochrome d ubiquinol oxidase subunit II	VC1843	cytochrome d ubiquinol oxidase subunit II		0.39604	0.604229	-0.708035	1.655
N900_RS05160	cydX CDS	1102285	1102392	108	forward	cytochrome bd-I oxidase subunit CydX	VC1842	MULTISPECIES: cytochrome bd-I oxidase subunit CydX		0.940594	0.443347	-0.393685	2.25557
N900_RS05165	ybgE CDS	1102385	1102702	318	forward	cyd operon protein YbgE	VC1841	cyd operon protein YbgE		10.505	0.234991	-0.728654	4.25547
N900_RS05170	ybgC CDS	1102811	1103278	468	forward	tol-pal system-associated acyl-CoA thioesterase	VC1840	MULTISPECIES: tol-pal system-associated acyl-CoA thioesterase		7.28713	0.460133	-1.08483	2.17328
N900_RS05175	tolQ CDS	1103268	1103951	684	forward	protein TolQ	VC1839	protein TolQ		0.00990099	0.937541	Inf	1.06662
N900_RS05180	ExbD/TolR family protein CDS	1103954	1104394	441	forward	ExbD/TolR family protein	VC1838	MULTISPECIES: ExbD/TolR family protein		1.05941	0.716999	-5.22281	1.3947
N900_RS05185	tolA CDS	1104412	1105482	1071	forward	cell envelope integrity protein TolA	VC1837	MULTISPECIES: cell envelope integrity protein TolA		0.0792079	0.937541	-2.98948	1.06662
N900_RS05190	tolB CDS	1105497	1106849	1353	forward	Tol-Pal system protein TolB	VC1836	MULTISPECIES: protein TolB		0.0990099	0.537011	-1.52493	1.86216
N900_RS05195	pal CDS	1106881	1107399	519	forward	peptidoglycan-associated lipoprotein Pal	VC1835	peptidoglycan-associated lipoprotein Pal		0.267327	0.617075	-4.74356	1.62055
N900_RS05200	ybgF CDS	1107415	1108179	765	forward	tol-pal system protein YbgF	VC1834	tol-pal system protein YbgF		7.79208	0.248364	-2.89501	4.02635
N900_RS05205	nadA CDS	1108353	1109414	1062	forward	quinolinate synthase NadA	VC1833	quinolinate synthase		17.9604	0.338584	-0.909316	2.95348
N900_RS05210	YecA family protein CDS	1109488	1110060	573	reverse	YecA family protein	VC1832	MULTISPECIES: YecA family protein		9.17822	0.187225	-1.2917	5.34117
N900_RS05215	response regulator CDS	1110268	1112478	2211	forward	response regulator	VC1831	response regulator		33.9208	0.335301	-0.653154	2.9824
N900_RS05220	L-alanine exporter AlaE CDS	1112814	1113266	453	forward	L-alanine exporter AlaE	VC1828	L-alanine exporter AlaE		8.69307	0.243943	0.153944	4.09932
N900_RS05225	manA CDS	1113386	1114552	1167	reverse	mannose-6-phosphate isomerase, class I	VC1827	mannose-6-phosphate isomerase, class I		17.0297	0.238661	-0.949888	4.19004
N900_RS05230	PTS fructose transporter subunit IIC CDS	1114668	1116569	1902	reverse	PTS fructose transporter subunit IIC	VC1826	PTS fructose transporter subunit IIC		18.6634	0.281807	-0.89023	3.54853
N900_RS05235	helix-turn-helix transcriptional regulator CDS	1116941	1117780	840	forward	helix-turn-helix transcriptional regulator	VC1825	AraC family transcriptional regulator		16.4455	0.324011	-0.270992	3.08631
N900_RS05240	PTS fructose transporter subunit IIA CDS	1117772	1118551	780	reverse	PTS fructose transporter subunit IIA	VC1824	PTS fructose transporter subunit IIA		6.16832	0.292976	-3.48632	3.41325
N900_RS05245	PTS fructose transporter subunit IIB CDS	1118560	1118859	300	reverse	PTS fructose transporter subunit IIB	VC1823	MULTISPECIES: PTS fructose transporter subunit IIB		5.22772	0.285836	-1.33353	3.49851
N900_RS05250	PTS fructose transporter subunit IIA CDS	1119076	1120941	1866	forward	PTS fructose transporter subunit IIA	VC1822	PTS fructose transporter subunit IIA		24.0099	0.363685	-0.725808	2.74964
N900_RS05255	PTS fructose transporter subunit IIC CDS	1121016	1122419	1404	reverse	PTS fructose transporter subunit IIC	VC1821	PTS fructose transporter subunit IIC		21.5545	0.270465	1.08589	3.69734
N900_RS05260	PTS fructose transporter subunit IIA CDS	1122431	1122871	441	reverse	PTS fructose transporter subunit IIA	VC1820	PTS fructose transporter subunit IIA		4.24752	0.535979	0.651233	1.86575
N900_RS05265	aldehyde dehydrogenase CDS	1123204	1124724	1521	reverse	aldehyde dehydrogenase	VC1819	aldehyde dehydrogenase		19.1188	0.193693	-0.70998	5.16282
N900_RS05270	sigma-54-dependent Fis family transcriptional regulator CDS	1125005	1126768	1764	forward	sigma-54-dependent Fis family transcriptional regulator	VC1817	sigma-54-dependent Fis family transcriptional regulator		23.6634	0.22194	-0.860905	4.50572
N900_RS05275	DNA-binding protein VF530 CDS	1126865	1127080	216	forward	DNA-binding protein VF530	VC1816	MULTISPECIES: DNA-binding protein VF530		4.94059	0.222284	-3.11701	4.49875
N900_RS05280	SDR family oxidoreductase CDS	1127091	1127798	708	reverse	SDR family oxidoreductase	VC1815	SDR family oxidoreductase		12.6139	0.0759664	-0.50059	13.1637
N900_RS05285	DASH family cryptochrome CDS	1127795	1129180	1386	reverse	DASH family cryptochrome	VC1814	cryptochrome DASH		20.6535	0.202046	0.0616084	4.94938
N900_RS05290	thiol-disulfide oxidoreductase DCC family protein CDS	1129297	1129716	420	forward	thiol-disulfide oxidoreductase DCC family protein	VC1812	thiol-disulfide oxidoreductase DCC family protein		7.23762	0.234078	-1.51965	4.27208
N900_RS05295	NYN domain-containing protein CDS	1129840	1130313	474	forward	NYN domain-containing protein	VC1811	NYN domain-containing protein		8.0495	0.37336	-0.723876	2.67838
N900_RS05300	DUF2986 domain-containing protein CDS	1130305	1130508	204	reverse	DUF2986 domain-containing protein	VC1810	DUF2986 domain-containing protein		2.29703	0.754842	-0.47954	1.32478
N900_RS05305	AlpA family transcriptional regulator CDS	1131108	1131338	231	forward	AlpA family transcriptional regulator	VC1809	MULTISPECIES: AlpA family transcriptional regulator		4.56436	0.663411	-0.254337	1.50736
N900_RS05310	hypothetical protein CDS	1131453	1132298	846	reverse	hypothetical protein	VC1808	hypothetical protein		6.65347	0.503393	-0.603253	1.98652
N900_RS05315	GTPase family protein CDS	1133263	1134249	987	reverse	GTPase family protein	VC1806	GTPase family protein		18.5743	0.0350032	-2.1252	28.5688
N900_RS05320	DUF2787 domain-containing protein CDS	1134356	1134802	447	reverse	DUF2787 domain-containing protein	VC1805	DUF2787 domain-containing protein		10.4851	0.266528	0.0333755	3.75195
N900_RS05330	hypothetical protein CDS	1135945	1136181	237	forward	hypothetical protein	VC1802	hypothetical protein		0	NA	NA	#VALUE!
N900_RS05335	hypothetical protein CDS	1136144	1136506	363	forward	hypothetical protein	VC1801	hypothetical protein		0.0792079	0.617075	-2.99151	1.62055
N900_RS05340	helix-turn-helix domain-containing protein CDS	1136511	1136843	333	forward	helix-turn-helix domain-containing protein	VC0596	IclR family transcriptional regulator		3.07921	0.539719	-0.579963	1.85281
N900_RS05345	hypothetical protein CDS	1136845	1137816	972	forward	hypothetical protein	VC1800	hypothetical protein		10.3861	0.201643	-2.26537	4.95926
N900_RS05350	DDE-type integrase/transposase/recombinase CDS	1137823	1139580	1758	forward	DDE-type integrase/transposase/recombinase	VC1799	MULTISPECIES: transposase		18.099	0.154101	-0.398606	6.48924
N900_RS05355	AAA family ATPase CDS	1139510	1140661	1152	forward	AAA family ATPase	VC1798	MULTISPECIES: ATPase AAA		24.3168	0.330674	0.355094	3.02413
N900_RS05360	hypothetical protein CDS	1140664	1141125	462	forward	hypothetical protein	VC1797	hypothetical protein		10.505	0.428608	-1.68943	2.33314
N900_RS05365	hypothetical protein CDS	1141122	1141355	234	forward	hypothetical protein	VC1904	hypothetical protein		4.20792	0.228459	-1.66829	4.37716
N900_RS05370	middle operon regulator CDS	1141935	1142309	375	forward	middle operon regulator	VC1796	middle operon regulator		9.89109	0.0698968	-2.02616	14.3068
N900_RS05375	transcriptional regulator CDS	1142296	1142616	321	forward	transcriptional regulator	VC1795	transcriptional regulator		5.77228	0.560454	0.897795	1.78427
N900_RS05380	hypothetical protein CDS	1142635	1143213	579	forward	hypothetical protein	VC1794	hypothetical protein		12.5545	0.159308	-2.15962	6.27714
N900_RS05385	hypothetical protein CDS	1143268	1143645	378	forward	hypothetical protein	VC1793	MULTISPECIES: hypothetical protein		10.2673	0.192899	0.121308	5.18407
N900_RS05390	hypothetical protein CDS	1143694	1144053	360	forward	hypothetical protein	VC1792	MULTISPECIES: hypothetical protein		8.25743	0.229789	1.37688	4.35181
N900_RS05395	tape measure protein CDS	1144188	1145228	1041	forward	tape measure protein	VC1791	phage tail tape measure protein		23.7426	0.086388	-1.1772	11.5757
N900_RS05405	IS3-like element ISVch4 family transposase CDS	1145271	1146448	1179	forward	IS3-like element ISVch4 family transposase	#N/A	0		27.7327	0.0236014	0.0311195	42.3704
N900_RS05410	hypothetical protein CDS	1146445	1147140	696	forward	hypothetical protein	VC1788	hypothetical protein		15.4752	0.444317	-0.157198	2.25065
N900_RS05415	radC CDS	1147370	1147846	477	reverse	DNA repair protein RadC	VC1786	DNA repair protein RadC		10.7426	0.294984	-0.569377	3.39001
N900_RS05420	AlpA family transcriptional regulator CDS	1147960	1148166	207	forward	AlpA family transcriptional regulator	VC1785	MULTISPECIES: AlpA family transcriptional regulator		1.20792	0.674676	-0.482874	1.48219
N900_RS05425	sialidase CDS	1148313	1150736	2424	reverse	sialidase	VC1784	sialidase		41.3465	0.11317	-0.401514	8.8363
N900_RS05430	nagA CDS	1151082	1152218	1137	reverse	N-acetylglucosamine-6-phosphate deacetylase	VC1783	N-acetylglucosamine-6-phosphate deacetylase		17.0396	0.101303	-0.687602	9.87138
N900_RS05435	N-acetylmannosamine kinase CDS	1152222	1153085	864	reverse	N-acetylmannosamine kinase	VC1782	N-acetylmannosamine kinase		18.3267	0.0618536	-2.62221	16.1672
N900_RS05440	N-acetylmannosamine-6-phosphate 2-epimerase CDS	1153073	1153795	723	reverse	N-acetylmannosamine-6-phosphate 2-epimerase	VC1781	N-acetylmannosamine-6-phosphate 2-epimerase		0	NA	NA	#VALUE!
N900_RS05445	hypothetical protein CDS	1153686	1153979	294	reverse	hypothetical protein	VC1780	MULTISPECIES: hypothetical protein		0.356436	0.390261	-5.34385	2.56239
N900_RS05450	DctP family TRAP transporter solute-binding subunit CDS	1154010	1154975	966	forward	DctP family TRAP transporter solute-binding subunit	VC1779	sialic acid-binding protein		17.9604	0.0344215	-2.00598	29.0516
N900_RS05455	TRAP transporter small permease CDS	1155026	1155547	522	forward	TRAP transporter small permease	VC1778	C4-dicarboxylate ABC transporter permease		13.0099	0.230821	-1.71151	4.33237
N900_RS05460	TRAP transporter large permease CDS	1155555	1156838	1284	forward	TRAP transporter large permease	VC1777	TRAP transporter large permease		27.9703	0.190994	0.461872	5.23578
N900_RS05465	N-acetylneuraminate lyase CDS	1156876	1157772	897	forward	N-acetylneuraminate lyase	VC1776	N-acetylneuraminate lyase		22.2673	0.0866315	0.766702	11.5431
N900_RS05470	MurR/RpiR family transcriptional regulator CDS	1157901	1158737	837	forward	MurR/RpiR family transcriptional regulator	VC1775	MurR/RpiR family transcriptional regulator		2.91089	0.56587	-0.841421	1.76719
N900_RS05475	N-acetylneuraminate epimerase CDS	1158919	1160073	1155	forward	N-acetylneuraminate epimerase	VC1774	N-acetylneuraminate epimerase		23.0297	0.436221	0.708376	2.29242
N900_RS05480	YjhT family mutarotase CDS	1160088	1161158	1071	forward	YjhT family mutarotase	VC1773	kelch domain-containing protein		24.5941	0.210609	-0.748031	4.74814
N900_RS05485	YafY family transcriptional regulator CDS	1161223	1162083	861	reverse	YafY family transcriptional regulator	VC1772	YafY family transcriptional regulator		16.198	0.557361	1.19225	1.79417
N900_RS05490	hypothetical protein CDS	1162111	1165773	3663	forward	hypothetical protein	VC1771	hypothetical protein		96.9109	0.000650798	0.0196903	1536.58
N900_RS05495	hypothetical protein CDS	1165755	1167818	2064	forward	hypothetical protein	VC1770	hypothetical protein		43.802	0.409486	-0.364575	2.44209
N900_RS05500	SAM-dependent DNA methyltransferase CDS	1167959	1170340	2382	forward	SAM-dependent DNA methyltransferase	VC1769	SAM-dependent DNA methyltransferase		42.7723	0.0654635	-0.684513	15.2757
N900_RS05505	restriction endonuclease subunit S CDS	1170297	1171685	1389	forward	restriction endonuclease subunit S	VC1768	restriction endonuclease subunit S		33.8812	0.385706	-0.413009	2.59265
N900_RS05510	DUF262 domain-containing protein CDS	1171686	1173098	1413	forward	DUF262 domain-containing protein	VC1767	DUF262 domain-containing protein		25.1683	0.285093	0.560504	3.50763
N900_RS05515	DUF262 domain-containing protein CDS	1173091	1175082	1992	forward	DUF262 domain-containing protein	VC1766	DUF262 domain-containing protein		38.1485	0.0655016	-1.28952	15.2668
N900_RS05520	type I restriction endonuclease subunit R CDS	1175110	1178178	3069	forward	type I restriction endonuclease subunit R	VC1765	type I restriction endonuclease subunit R		62.4752	0.0673838	0.136891	14.8404
N900_RS05525	anti-phage defense ZorAB system ZorA CDS	1178223	1180343	2121	forward	anti-phage defense ZorAB system ZorA	VC1764	hypothetical protein		37.7327	0.14194	-0.084537	7.04523
N900_RS05530	flagellar motor protein MotB CDS	1180336	1181070	735	forward	flagellar motor protein MotB	VC1763	chemotaxis protein MotB		17.6733	0.516831	-0.166269	1.93487
N900_RS05535	transcriptional regulator CDS	1181067	1182518	1452	forward	transcriptional regulator	VC1762	transcriptional regulator		31.0792	0.0397892	0.284194	25.1324
N900_RS05540	helicase CDS	1182509	1185958	3450	forward	helicase	VC2506	helicase		84.6535	0.0166642	-0.877983	60.0089
N900_RS05545	tyrosine-type recombinase/integrase CDS	1186089	1186544	456	reverse	tyrosine-type recombinase/integrase	VC0847	integrase		6.87129	0.410706	2.74214	2.43483
N900_RS05550	tyrosine-type recombinase/integrase CDS	1186640	1187875	1236	reverse	tyrosine-type recombinase/integrase	VC1758	DUF4102 domain-containing protein		22.1584	0.114449	-1.07864	8.73752
N900_RS05560	vexD CDS	1188487	1191537	3051	reverse	efflux RND transporter permease subunit VexD	VC1757	AcrB/AcrD/AcrF family protein		40.3861	0.0344332	-0.76052	29.0418
N900_RS05565	vexC CDS	1191537	1192631	1095	reverse	multidrug efflux RND transporter periplasmic adaptor subunit VexC	VC1756	multidrug efflux RND transporter periplasmic adaptor subunit VexC		12.099	0.051879	-2.39909	19.2756
N900_RS05570	membrane integrity-associated transporter subunit PqiC CDS	1192847	1193425	579	reverse	membrane integrity-associated transporter subunit PqiC	VC1755	hypothetical protein		8.10891	0.29689	0.379793	3.36825
N900_RS05575	pqiB CDS	1193422	1195065	1644	reverse	intermembrane transport protein PqiB	VC1754	intermembrane transport protein PqiB		30.5644	0.247152	0.0408625	4.04609
N900_RS05580	paraquat-inducible protein A CDS	1195062	1196366	1305	reverse	paraquat-inducible protein A	VC1753	paraquat-inducible protein A		21.9307	0.233627	-1.5632	4.28033
N900_RS05585	mechanosensitive ion channel CDS	1196588	1198297	1710	forward	mechanosensitive ion channel	VC1751	mechanosensitive ion channel protein MscS		35.6535	0.195171	-0.257578	5.1237
N900_RS05590	DUF4056 domain-containing protein CDS	1198313	1199434	1122	reverse	DUF4056 domain-containing protein	VC1750	DUF4056 domain-containing protein		29.6337	0.0626045	-0.0752596	15.9733
N900_RS05595	BamA/TamA family outer membrane protein CDS	1199445	1200671	1227	reverse	BamA/TamA family outer membrane protein	VC1749	hypothetical protein		20.7129	0.174935	1.11619	5.71642
N900_RS05600	hypothetical protein CDS	1200571	1201395	825	reverse	hypothetical protein	VC1748	hypothetical protein		15.1881	0.0494982	-0.991809	20.2027
N900_RS05605	hypothetical protein CDS	1201472	1201696	225	reverse	hypothetical protein	VC0864	hypothetical protein		4.0198	0.668185	-0.66296	1.49659
N900_RS05610	TetR/AcrR family transcriptional regulator CDS	1201622	1202251	630	forward	TetR/AcrR family transcriptional regulator	VC1746	TetR/AcrR family transcriptional regulator		6.70297	0.3025	-1.69463	3.30578
N900_RS05615	NAD-dependent succinate-semialdehyde dehydrogenase CDS	1202269	1203735	1467	forward	NAD-dependent succinate-semialdehyde dehydrogenase	VC1745	NAD-dependent succinate-semialdehyde dehydrogenase		19.9802	0.0967179	-1.50202	10.3393
N900_RS05620	DUF1496 domain-containing protein CDS	1203716	1203997	282	reverse	DUF1496 domain-containing protein	VC1744	DUF1496 domain-containing protein		6.0099	0.0625142	-6.50715	15.9964
N900_RS05625	1-aminocyclopropane-1-carboxylate deaminase/D-cysteine desulfhydrase CDS	1204042	1204953	912	reverse	1-aminocyclopropane-1-carboxylate deaminase/D-cysteine desulfhydrase	VC1743	1-aminocyclopropane-1-carboxylate deaminase/D-cysteine desulfhydrase		19.5842	0.0349309	0.404916	28.6279
N900_RS05630	TetR/AcrR family transcriptional regulator CDS	1205438	1206112	675	forward	TetR/AcrR family transcriptional regulator	VC1741	MULTISPECIES: TetR/AcrR family transcriptional regulator		11.8911	0.162722	-1.34058	6.14547
N900_RS05635	acyl-CoA dehydrogenase CDS	1206168	1208450	2283	forward	acyl-CoA dehydrogenase	VC1740	MULTISPECIES: acyl-CoA dehydrogenase		38.8515	0.0149655	-0.478462	66.8205
N900_RS05640	trans-2-enoyl-CoA reductase family protein CDS	1208649	1209854	1206	forward	trans-2-enoyl-CoA reductase family protein	VC0108	MULTISPECIES: enoyl		0.29703	0.937541	-4.98818	1.06662
N900_RS05645	infA CDS	1210158	1210376	219	reverse	translation initiation factor IF-1	VC1737	MULTISPECIES: translation initiation factor IF-1		0.00990099	0.937541	Inf	1.06662
N900_RS05650	arginyltransferase CDS	1210460	1211161	702	reverse	arginyltransferase	VC1736	MULTISPECIES: arginyl-tRNA-protein transferase		10.5941	0.490856	-0.713795	2.03726
N900_RS05655	leucyl/phenylalanyl-tRNA--protein transferase CDS	1211165	1211896	732	reverse	leucyl/phenylalanyl-tRNA--protein transferase	VC1735	leucyl/phenylalanyl-tRNA--protein transferase		4.71287	0.256271	-2.96901	3.90211
N900_RS05660	hypothetical protein CDS	1211956	1212159	204	reverse	hypothetical protein	VC1733	MULTISPECIES: hypothetical protein		1.48515	0.610875	1.36905	1.637
N900_RS05665	aroA CDS	1212163	1213443	1281	forward	3-phosphoshikimate 1-carboxyvinyltransferase	VC1732	3-phosphoshikimate 1-carboxyvinyltransferase		12.3663	0.000390198	-4.59845	2562.8
N900_RS05670	DUF2498 family protein CDS	1213534	1213782	249	reverse	DUF2498 family protein	VC1731	MULTISPECIES: DUF2498 family protein		3.58416	0.148614	-5.17018	6.72884
N900_RS05675	type I DNA topoisomerase CDS	1214119	1216749	2631	forward	type I DNA topoisomerase	VC1730	DNA topoisomerase 1		0.564356	0.403882	-6.23624	2.47597
N900_RS05680	glgC CDS	1217418	1218635	1218	forward	glucose-1-phosphate adenylyltransferase	VC1727	MULTISPECIES: glucose-1-phosphate adenylyltransferase		22.5446	0.534273	1.07389	1.8717
N900_RS05685	glgA CDS	1218637	1220091	1455	forward	glycogen synthase GlgA	VC1726	glycogen synthase		4.56436	0.381	-3.72161	2.62467
N900_RS05690	alpha/beta hydrolase CDS	1220279	1221097	819	forward	alpha/beta hydrolase	VC1725	MULTISPECIES: alpha/beta hydrolase		15.8713	0.0804342	-1.88436	12.4325
N900_RS05695	DUF2007 domain-containing protein CDS	1221102	1221413	312	reverse	DUF2007 domain-containing protein	VC1724	DUF2007 domain-containing protein		0.316832	0.472731	-5.07556	2.11537
N900_RS05700	TVP38/TMEM64 family protein CDS	1221447	1222136	690	reverse	TVP38/TMEM64 family protein	VC1723	TVP38/TMEM64 family protein		9.52475	0.42079	0.429183	2.37648
N900_RS05705	TfoX/Sxy family DNA transformation protein CDS	1222491	1223078	588	reverse	TfoX/Sxy family DNA transformation protein	VC1722	DNA transformation protein		11.0198	0.107315	-1.35445	9.31834
N900_RS05710	purR CDS	1223437	1224447	1011	reverse	HTH-type transcriptional repressor PurR	VC1721	MULTISPECIES: HTH-type transcriptional repressor PurR		10.4752	0.51614	-1.24414	1.93746
N900_RS05715	torD CDS	1224854	1225516	663	reverse	molecular chaperone TorD	VC1720	molecular chaperone TorD		7.29703	0.323617	-1.42879	3.09007
N900_RS05720	torR CDS	1225741	1226445	705	forward	two-component system response regulator TorR	VC1719	MULTISPECIES: two-component system response regulator TorR		13.3168	0.169628	-1.58306	5.89524
N900_RS05725	elyC CDS	1226545	1227393	849	reverse	envelope biogenesis factor ElyC	VC1718	envelope biogenesis factor ElyC		20.0396	0.0476006	-1.26814	21.0081
N900_RS05730	cmoM CDS	1227483	1228265	783	forward	tRNA uridine 5-oxyacetic acid(34) methyltransferase CmoM	VC1717	tRNA uridine 5-oxyacetic acid(34) methyltransferase CmoM		6.93069	0.286035	-1.284	3.49607
N900_RS05735	mukF CDS	1228277	1229614	1338	forward	chromosome partition protein MukF	VC1716	chromosome partition protein MukF		1.39604	0.20319	-7.22651	4.92151
N900_RS05740	mukE CDS	1229574	1230317	744	forward	chromosome partition protein MukE	VC1715	MULTISPECIES: chromosome partition protein MukE		1.90099	0.460834	-6.31524	2.16998
N900_RS05745	mukB CDS	1230314	1234789	4476	forward	chromosome partition protein MukB	VC1714	chromosome partition protein MukB		2.69307	0.489673	3.12928	2.04218
N900_RS05750	Lrp/AsnC family transcriptional regulator CDS	1234871	1235314	444	reverse	Lrp/AsnC family transcriptional regulator	VC1713	MULTISPECIES: Lrp/AsnC family transcriptional regulator		6.45545	0.419166	-1.19755	2.38569
N900_RS05755	LysE family translocator CDS	1235392	1236006	615	forward	LysE family translocator	VC1712	LysE family translocator		6.9604	0.227579	-4.02988	4.39407
N900_RS05760	YgiQ family radical SAM protein CDS	1236054	1238423	2370	reverse	YgiQ family radical SAM protein	VC1711	YgiQ family radical SAM protein		27.8911	0.111811	-1.53195	8.94367
N900_RS05765	EAL domain-containing protein CDS	1238703	1241159	2457	forward	EAL domain-containing protein	VC1710	EAL domain-containing protein		33.8218	0.459425	-0.0841079	2.17663
N900_RS05770	insulinase family protein CDS	1241293	1244061	2769	reverse	insulinase family protein	VC1709	insulinase family protein		44.9307	0.0174714	-1.09225	57.2365
N900_RS05775	hypothetical protein CDS	1244285	1244971	687	forward	hypothetical protein	VC1708	hypothetical protein		13.8812	0.11919	0.393143	8.38999
N900_RS05780	DUF4250 domain-containing protein CDS	1245088	1245288	201	forward	DUF4250 domain-containing protein	VC1707	MULTISPECIES: DUF4250 domain-containing protein		4.39604	0.154821	-3.51992	6.45905
N900_RS05785	metR CDS	1245295	1246212	918	reverse	HTH-type transcriptional regulator MetR	VC1706	HTH-type transcriptional regulator MetR		6.55446	0.529424	-0.44666	1.88885
N900_RS05790	metE CDS	1246608	1248893	2286	forward	5-methyltetrahydropteroyltriglutamate-- homocysteine S-methyltransferase	VC1704	5-methyltetrahydropteroyltriglutamate--homocysteine S-methyltransferase		31.0693	0.103892	-0.878935	9.62535
N900_RS05795	hypothetical protein CDS	1249168	1249659	492	reverse	hypothetical protein	VC1703	hypothetical protein		2.20792	0.652167	2.06888	1.53335
N900_RS05800	YciI family protein CDS	1249568	1249864	297	reverse	YciI family protein	VC1702	MULTISPECIES: YciI family protein		2.31683	0.743912	1.5559	1.34424
N900_RS05805	yciA CDS	1249939	1250379	441	reverse	acyl-CoA thioester hydrolase YciA	VC1701	MULTISPECIES: acyl-CoA thioester hydrolase YciA		5.87129	0.161747	-2.6651	6.18251
N900_RS05810	septation protein A CDS	1250517	1251062	546	reverse	septation protein A	VC1700	intracellular septation protein A		10.9208	0.346671	-0.98116	2.88458
N900_RS05815	hypothetical protein CDS	1251295	1251564	270	reverse	hypothetical protein	VC1699	MULTISPECIES: hypothetical protein		6.32673	0.540374	2.00094	1.85057
N900_RS05820	YdcF family protein CDS	1251697	1252344	648	reverse	YdcF family protein	VC1698	YdcF family protein		9.51485	0.318855	0.0788915	3.13622
N900_RS05825	NAD(P)H-binding protein CDS	1252337	1253167	831	reverse	NAD(P)H-binding protein	VC1697	NAD-dependent epimerase/dehydratase family protein		13.6337	0.0811357	-0.465933	12.325
N900_RS05830	TIGR02647 family protein CDS	1253271	1253504	234	reverse	TIGR02647 family protein	VC1696	MULTISPECIES: TIGR02647 family protein		4.38614	0.677393	-0.305043	1.47625
N900_RS05835	focA CDS	1253856	1254698	843	forward	formate transporter FocA	VC1695	MULTISPECIES: formate transporter FocA		14.5149	0.483869	-0.163272	2.06667
N900_RS05840	hypothetical protein CDS	1254762	1254998	237	reverse	hypothetical protein	VC1211	hypothetical protein		1.65347	0.461662	1.82951	2.16609
N900_RS05845	torE CDS	1255378	1255560	183	forward	trimethylamine N-oxide reductase system protein TorE	VC1694	MULTISPECIES: trimethylamine N-oxide reductase system protein TorE		0.554455	0.47789	-6.30898	2.09253
N900_RS05850	torC CDS	1255607	1256791	1185	forward	pentaheme c-type cytochrome TorC	VC1693	pentaheme c-type cytochrome TorC		9.10891	0.522096	0.0720924	1.91536
N900_RS05855	torA CDS	1256815	1259277	2463	forward	trimethylamine-N-oxide reductase TorA	VC1692	trimethylamine-N-oxide reductase TorA		35.7822	0.00144218	-1.47811	693.397
N900_RS05860	alpha-galactosidase CDS	1259523	1260608	1086	forward	alpha-galactosidase	VC1833	alpha-galactosidase, partial		16.0792	0.242401	-1.55596	4.12539
N900_RS05865	hypothetical protein CDS	1260660	1261115	456	forward	hypothetical protein	VC2523	hypothetical protein		5.56436	0.56758	1.35245	1.76187
N900_RS05870	hypothetical protein CDS	1261284	1262531	1248	reverse	hypothetical protein	VC1688	hypothetical protein		14.6337	0.149085	-0.816407	6.70759
N900_RS05875	manganese-dependent inorganic pyrophosphatase CDS	1262678	1263583	906	forward	manganese-dependent inorganic pyrophosphatase	VC1687	MULTISPECIES: manganese-dependent inorganic pyrophosphatase		7.86139	0.475744	-0.495351	2.10197
N900_RS05880	DUF2750 domain-containing protein CDS	1263718	1264107	390	forward	DUF2750 domain-containing protein	VC1686	MULTISPECIES: DUF2750 domain-containing protein		2.82178	0.536716	-1.39279	1.86318
N900_RS05885	DUF2927 domain-containing protein CDS	1264144	1264914	771	reverse	DUF2927 domain-containing protein	VC1685	DUF2927 domain-containing protein		9.14851	0.282119	0.257386	3.5446
N900_RS05890	ATP-binding cassette domain-containing protein CDS	1264915	1265703	789	reverse	ATP-binding cassette domain-containing protein	VC1684	ABC transporter ATP-binding protein		1.86139	0.490262	-3.19062	2.03972
N900_RS05895	ATP-binding cassette domain-containing protein CDS	1265700	1266695	996	reverse	ATP-binding cassette domain-containing protein	VC1683	MULTISPECIES: ABC transporter ATP-binding protein		0.356436	0.576458	-5.44667	1.73473
N900_RS05900	sapC CDS	1266695	1267582	888	reverse	peptide ABC transporter permease SapC	VC1682	MULTISPECIES: peptide ABC transporter permease SapC		0.0891089	0.937541	-3.30608	1.06662
N900_RS05905	ABC transporter permease subunit CDS	1267569	1268531	963	reverse	ABC transporter permease subunit	VC1681	antimicrobial peptide ABC transporter permease SapB		0.821782	0.847275	0.174375	1.18025
N900_RS05910	ABC transporter substrate-binding protein CDS	1268531	1270153	1623	reverse	ABC transporter substrate-binding protein	VC1680	ABC transporter substrate-binding protein		4.17822	0.506014	-4.41414	1.97623
N900_RS05915	pspF CDS	1270267	1271283	1017	reverse	phage shock protein operon transcriptional activator	VC1679	MULTISPECIES: phage shock protein operon transcriptional activator		13.8218	0.100742	0.640101	9.92638
N900_RS05920	pspA CDS	1271493	1272161	669	forward	phage shock protein PspA	VC1678	phage shock protein PspA		2.50495	0.291224	-6.119	3.43379
N900_RS05925	pspB CDS	1272175	1272408	234	forward	envelope stress response membrane protein PspB	VC1677	MULTISPECIES: envelope stress response membrane protein PspB		0.841584	0.681782	1.42162	1.46674
N900_RS05930	pspC CDS	1272374	1272790	417	forward	envelope stress response membrane protein PspC	VC1676	MULTISPECIES: envelope stress response membrane protein PspC		6.55446	0.449633	-0.931923	2.22403
N900_RS05935	efflux RND transporter periplasmic adaptor subunit CDS	1272962	1273993	1032	forward	efflux RND transporter periplasmic adaptor subunit	VC1675	efflux RND transporter periplasmic adaptor subunit		16.6337	0.0802451	-1.52267	12.4618
N900_RS05940	efflux RND transporter periplasmic adaptor subunit CDS	1273965	1275074	1110	forward	efflux RND transporter periplasmic adaptor subunit	VC1674	efflux RND transporter periplasmic adaptor subunit		11.7129	0.369238	-1.14333	2.70828
N900_RS05945	vexK CDS	1275052	1278165	3114	forward	efflux RND transporter permease subunit VexK	VC1673	AcrB/AcrD/AcrF family protein		36.3069	0.0903177	-0.524555	11.072
N900_RS05950	DNA-3-methyladenine glycosylase I CDS	1278252	1278833	582	forward	DNA-3-methyladenine glycosylase I	VC1672	DNA-3-methyladenine glycosylase I		8.94059	0.542179	1.10983	1.84441
N900_RS05955	cystathionine beta-lyase CDS	1278920	1280110	1191	reverse	cystathionine beta-lyase	VC1671	cystathionine beta-lyase		14.099	0.0774552	-2.90662	12.9107
N900_RS05960	cls CDS	1280191	1281645	1455	reverse	cardiolipin synthase	VC1670	cardiolipin synthase		6.67327	0.47798	0.0675239	2.09214
N900_RS05965	sodium-dependent transporter CDS	1282201	1283547	1347	forward	sodium-dependent transporter	VC1669	sodium-dependent transporter		22.0495	0.22825	-1.39536	4.38116
N900_RS05970	TIGR01621 family pseudouridine synthase CDS	1283646	1284353	708	forward	TIGR01621 family pseudouridine synthase	VC1668	TIGR01621 family pseudouridine synthase		8.0495	0.161846	-3.36119	6.17871
N900_RS05975	CDP-alcohol phosphatidyltransferase family protein CDS	1284412	1285032	621	reverse	CDP-alcohol phosphatidyltransferase family protein	VC1667	CDP-alcohol phosphatidyltransferase family protein		7.75248	0.415614	-0.194002	2.40608
N900_RS05980	ATP-binding cassette domain-containing protein CDS	1285025	1285687	663	reverse	ATP-binding cassette domain-containing protein	VC1666	ATP-binding cassette domain-containing protein		3.78218	0.251217	0.978553	3.98063
N900_RS05985	ABC transporter permease CDS	1285653	1287353	1701	reverse	ABC transporter permease	VC1665	ABC transporter permease subunit		29.1881	0.0366708	-0.922865	27.2696
N900_RS05990	ABC transporter substrate-binding protein CDS	1287367	1288515	1149	reverse	ABC transporter substrate-binding protein	VC1664	ABC transporter substrate-binding protein		14.8317	0.162272	-0.485205	6.1625
N900_RS05995	META domain-containing protein CDS	1288723	1289166	444	reverse	META domain-containing protein	VC1663	MULTISPECIES: META domain-containing protein		2.9802	0.34991	-0.735625	2.85787
N900_RS06000	DUF1289 domain-containing protein CDS	1289313	1289579	267	forward	DUF1289 domain-containing protein	VC1662	MULTISPECIES: DUF1289 domain-containing protein		4.45545	0.575565	-0.281808	1.73742
N900_RS06005	hypothetical protein CDS	1289585	1289806	222	reverse	hypothetical protein	VC1661	MULTISPECIES: hypothetical protein		4.75248	0.447069	-0.546616	2.23679
N900_RS06010	ABC transporter permease CDS	1289965	1291062	1098	reverse	ABC transporter permease	VC1660	ABC transporter permease		14.1188	0.46513	0.718143	2.14994
N900_RS06015	ABC transporter ATP-binding protein CDS	1291059	1291985	927	reverse	ABC transporter ATP-binding protein	VC1660a	ABC transporter ATP-binding protein		12.6337	0.496502	-0.102278	2.01409
N900_RS06020	HlyD family efflux transporter periplasmic adaptor subunit CDS	1291995	1292942	948	reverse	HlyD family efflux transporter periplasmic adaptor subunit	VC1659	HlyD family efflux transporter periplasmic adaptor subunit		8.32673	0.650673	0.00452275	1.53687
N900_RS06025	serine transporter CDS	1293111	1294364	1254	reverse	serine transporter	VC1658	serine transporter		16.9505	0.0413326	-0.5524	24.194
N900_RS06030	DMT family transporter CDS	1294700	1295563	864	forward	DMT family transporter	VC1656	DMT family transporter		9.68317	0.514946	-0.259779	1.94195
N900_RS06035	mgtE CDS	1295646	1297001	1356	reverse	magnesium transporter	VC1655	magnesium transporter		5.61386	0.14516	-0.615661	6.88893
N900_RS06040	transporter substrate-binding domain-containing protein CDS	1297702	1301232	3531	forward	transporter substrate-binding domain-containing protein	VC1653	response regulator		56.7624	0.0996536	-0.548669	10.0348
N900_RS06045	EAL domain-containing protein CDS	1301237	1302991	1755	forward	EAL domain-containing protein	VC1652	EAL domain-containing protein		26.9109	0.216774	-0.364783	4.6131
N900_RS06050	response regulator CDS	1303003	1304664	1662	forward	response regulator	VC1651	response regulator		19.3168	0.469953	-0.510811	2.12787
N900_RS06055	collagenase CDS	1304698	1307147	2450	reverse	collagenase	#N/A	0		49.6436	0.111259	-0.682077	8.98805
N900_RS06060	vesC CDS	1307475	1309121	1647	forward	GlyGly-anchored extracellular serine protease VesC	VC1649	GlyGly-CTERM sorting domain-containing protein		30.4356	0.555963	-0.472654	1.79868
N900_RS06065	SgrR family transcriptional regulator CDS	1309202	1310965	1764	reverse	SgrR family transcriptional regulator	VC1647	SgrR family transcriptional regulator		27.3861	0.273649	-0.464566	3.65431
N900_RS06070	hypothetical protein CDS	1311156	1311359	204	forward	hypothetical protein	VC1646	MULTISPECIES: hypothetical protein		3.91089	0.316085	-3.69278	3.1637
N900_RS06075	HAD family phosphatase CDS	1311530	1312138	609	forward	HAD family phosphatase	#N/A	0		6.34653	0.453212	0.995781	2.20647
N900_RS06080	DUF3103 family protein CDS	1312255	1313499	1245	reverse	DUF3103 family protein	VC1644	DUF3103 family protein		17.4653	0.338053	-0.752286	2.95811
N900_RS06085	methyl-accepting chemotaxis protein CDS	1313831	1315621	1791	reverse	methyl-accepting chemotaxis protein	VC1643	methyl-accepting chemotaxis protein		21.2871	0.102138	-0.898553	9.79068
N900_RS06090	hypothetical protein CDS	1315642	1315836	195	forward	hypothetical protein	VC2398	hypothetical protein		4.58416	0.394756	-2.23399	2.53321
N900_RS06095	hypothetical protein CDS	1315812	1316213	402	forward	hypothetical protein	VC1642	hypothetical protein		6	0.505547	-0.42648	1.97806
N900_RS06100	EAL domain-containing protein CDS	1316305	1317078	774	forward	EAL domain-containing protein	VC1641	EAL domain-containing protein		10.5545	0.532665	-0.690481	1.87735
N900_RS06105	rplY CDS	1317228	1317506	279	reverse	50S ribosomal protein L25	VC1640	MULTISPECIES: 50S ribosomal protein L25		0.0792079	0.937541	-2.98847	1.06662
N900_RS06110	sensor histidine kinase CDS	1317664	1319052	1389	reverse	sensor histidine kinase	VC1639	sensor histidine kinase		3.64356	0.0499363	-8.75913	20.0255
N900_RS06115	response regulator transcription factor CDS	1319027	1319686	660	reverse	response regulator transcription factor	VC1638	MULTISPECIES: DNA-binding response regulator		12.2079	0.237666	-0.645901	4.20758
N900_RS06120	membrane protein CDS	1319698	1320105	408	reverse	membrane protein	VC1637	MULTISPECIES: membrane protein		1.74257	0.480312	-3.26142	2.08198
N900_RS06125	DEAD/DEAH box helicase CDS	1320370	1322154	1785	reverse	DEAD/DEAH box helicase	VC1636	ATP-dependent helicase		20.8317	0.348945	0.0363069	2.86578
N900_RS06130	rsuA CDS	1322288	1322983	696	forward	16S rRNA pseudouridine(516) synthase RsuA	VC1635	16S rRNA pseudouridine(516) synthase		6.88119	0.210894	-1.57021	4.74171
N900_RS06135	Bcr/CflA family multidrug efflux MFS transporter CDS	1323302	1324507	1206	forward	Bcr/CflA family multidrug efflux MFS transporter	VC1634	Bcr/CflA family drug resistance efflux transporter		18.8812	0.087149	0.276007	11.4746
N900_RS06140	DUF2913 family protein CDS	1324429	1325166	738	forward	DUF2913 family protein	VC1633	MULTISPECIES: DUF2913 family protein		7.23762	0.32289	-0.494143	3.09703
N900_RS06145	DUF2867 domain-containing protein CDS	1325233	1326669	1437	reverse	DUF2867 domain-containing protein	VC1632	DUF2867 domain-containing protein		21.5545	0.142442	-0.95919	7.0204
N900_RS06150	MATE family efflux transporter CDS	1326797	1328173	1377	forward	MATE family efflux transporter	VC1631	MATE family efflux transporter		15.7426	0.0921018	-2.21242	10.8575
N900_RS06155	ABC transporter ATP-binding protein CDS	1328299	1328970	672	forward	ABC transporter ATP-binding protein	VC1630	MULTISPECIES: ABC transporter ATP-binding protein		7.73267	0.513698	0.86429	1.94667
N900_RS06160	ABC transporter permease CDS	1328894	1331404	2511	forward	ABC transporter permease	VC1629	ABC transporter permease		30.9208	0.0199997	-0.579054	50.0007
N900_RS06165	hydroxyneurosporene synthase CDS	1331405	1332523	1119	forward	hydroxyneurosporene synthase	VC1628	hydroxyneurosporene synthase		17.9802	0.469141	-0.0174057	2.13155
N900_RS06170	nhaA CDS	1332802	1333950	1149	forward	Na+/H+ antiporter NhaA	VC1627	MULTISPECIES: Na+/H+ antiporter NhaA		24.505	0.0449258	0.321227	22.2589
N900_RS06175	aminotransferase class III-fold pyridoxal phosphate-dependent enzyme CDS	1334548	1337433	2886	forward	aminotransferase class III-fold pyridoxal phosphate-dependent enzyme	VC2618	aminotransferase class III-fold pyridoxal phosphate-dependent enzyme		28.3168	0.3974	-0.689061	2.51635
N900_RS06180	saccharopine dehydrogenase family protein CDS	1337447	1338691	1245	forward	saccharopine dehydrogenase family protein	VC1624	carboxynorspermidine synthase		15.2772	0.200886	-0.852468	4.97795
N900_RS06185	nspC CDS	1338927	1340090	1164	forward	carboxynorspermidine decarboxylase	VC1623	MULTISPECIES: carboxynorspermidine decarboxylase		10.1485	0.3919	-1.00952	2.55167
N900_RS06190	OmpA family protein CDS	1340226	1340864	639	reverse	OmpA family protein	VC1622	MULTISPECIES: OmpA family protein		14.0297	0.396129	-0.167769	2.52443
N900_RS06195	TolC family outer membrane protein CDS	1340866	1342203	1338	reverse	TolC family outer membrane protein	VC1621	agglutination protein		21.8515	0.506382	-0.23884	1.97479
N900_RS06200	cadherin CDS	1342600	1345590	2991	forward	cadherin	#N/A	0		40.396	0.0161521	0.227608	61.9116
N900_RS06210	type I secretion C-terminal target domain-containing protein CDS	1346816	1351300	4485	forward	type I secretion C-terminal target domain-containing protein	VC1451	type I secretion C-terminal target domain-containing protein		87.8416	0.115575	-0.155742	8.65238
N900_RS06215	DUF1415 domain-containing protein CDS	1351410	1351958	549	reverse	DUF1415 domain-containing protein	VC1619	DUF1415 domain-containing protein		3.81188	0.460702	-1.08102	2.1706
N900_RS06220	MFS transporter CDS	1352015	1353232	1218	reverse	MFS transporter	VC1618	MFS transporter		13.6238	0.58915	-0.0112185	1.69736
N900_RS06225	LysR family transcriptional regulator CDS	1353317	1354207	891	forward	LysR family transcriptional regulator	VC1617	LysR family transcriptional regulator		6.29703	0.278254	-0.587576	3.59383
N900_RS06230	glutaredoxin family protein CDS	1354238	1354471	234	reverse	glutaredoxin family protein	VC1616	MULTISPECIES: glutaredoxin family protein		5.57426	0.235581	-2.28957	4.24483
N900_RS06235	M48 family metallopeptidase CDS	1354639	1355151	513	forward	M48 family metallopeptidase	VC1615	MULTISPECIES: M48 family peptidase		10.0297	0.204575	-2.17699	4.88819
N900_RS06240	rlmF CDS	1355148	1356236	1089	forward	23S rRNA (adenine(1618)-N(6))-methyltransferase RlmF	VC1614	23S rRNA (adenine(1618)-N(6))-methyltransferase RlmF		15.7822	0.255088	0.393295	3.92021
N900_RS06245	hypothetical protein CDS	1356435	1356659	225	forward	hypothetical protein	VC1613	hypothetical protein		2.49505	0.269192	-2.37682	3.71483
N900_RS06250	pilW CDS	1356663	1357376	714	reverse	type IV pilus biogenesis/stability protein PilW	VC1612	type IV pilus biogenesis/stability protein PilW		9.71287	0.316028	-0.0552625	3.16428
N900_RS06255	metA CDS	1357585	1358544	960	reverse	homoserine O-succinyltransferase	VC1611	homoserine O-succinyltransferase		15.6139	0.225879	1.22667	4.42716
N900_RS06260	ATP-binding protein CDS	1358592	1359041	450	forward	ATP-binding protein	VC1610	ATP-binding protein		7.79208	0.412458	0.26206	2.42449
N900_RS06265	ABC transporter permease CDS	1359045	1360193	1149	reverse	ABC transporter permease	VC1609	ABC transporter permease		9.76238	0.298695	-1.14986	3.3479
N900_RS06270	ABC transporter permease CDS	1360190	1361353	1164	reverse	ABC transporter permease	VC1608	ABC transporter permease		13.8713	0.00671755	-2.82464	148.864
N900_RS06275	HlyD family secretion protein CDS	1361357	1362331	975	reverse	HlyD family secretion protein	VC1607	HlyD family secretion protein		9.50495	0.390279	-0.908037	2.56227
N900_RS06280	TolC family protein CDS	1362343	1363773	1431	reverse	TolC family protein	VC1606	TolC family protein		19.1782	0.223995	-0.708002	4.46439
N900_RS06285	hypothetical protein CDS	1363941	1364174	234	reverse	hypothetical protein	VC1605a	hypothetical protein		4.21782	0.398847	-1.2194	2.50723
N900_RS06290	sensor histidine kinase CDS	1364503	1366119	1617	forward	sensor histidine kinase	VC1605	sensor histidine kinase		19.901	0.33949	-0.595379	2.94559
N900_RS06295	response regulator CDS	1366119	1366805	687	forward	response regulator	VC1604	response regulator		8.65347	0.224578	-0.641828	4.45279
N900_RS06300	transporter substrate-binding domain-containing protein CDS	1366871	1367647	777	forward	transporter substrate-binding domain-containing protein	VC1603	amino acid ABC transporter substrate-binding protein		15.9307	0.110582	-0.302203	9.04309
N900_RS06305	chemotaxis protein CheV CDS	1367666	1368652	987	forward	chemotaxis protein CheV	VC1602	chemotaxis protein CheV		18.2178	0.240353	-1.80227	4.16055
N900_RS06310	hypothetical protein CDS	1368784	1369587	804	forward	hypothetical protein	VC1601	hypothetical protein		12.1089	0.312912	-1.296	3.19579
N900_RS06315	DUF2726 domain-containing protein CDS	1369702	1370391	690	forward	DUF2726 domain-containing protein	VC1600	MULTISPECIES: DUF2726 domain-containing protein		11.9307	0.0153623	-2.21816	65.0946
N900_RS06320	sensor domain-containing diguanylate cyclase CDS	1370394	1371455	1062	reverse	sensor domain-containing diguanylate cyclase	VC1599	sensor domain-containing diguanylate cyclase		18.0495	0.432765	-1.06796	2.31072
N900_RS06335	transporter substrate-binding domain-containing protein CDS	1372071	1372895	825	reverse	transporter substrate-binding domain-containing protein	VC1598	ABC transporter substrate-binding protein		19.7822	0.114002	-1.30425	8.77179
N900_RS06340	MFS transporter CDS	1373044	1374477	1434	forward	MFS transporter	VC1597	MULTISPECIES: MFS transporter		19.2574	0.136683	-0.372811	7.31618
N900_RS06345	UDP-glucose--hexose-1-phosphate uridylyltransferase CDS	1374921	1375985	1065	forward	UDP-glucose--hexose-1-phosphate uridylyltransferase	VC1596	UDP-glucose--hexose-1-phosphate uridylyltransferase		13.1287	0.0220057	-2.52603	45.4427
N900_RS06350	galK CDS	1375994	1377211	1218	forward	galactokinase	VC1595	galactokinase		12.5446	0.0227058	-3.41093	44.0416
N900_RS06355	galM CDS	1377241	1378272	1032	forward	galactose-1-epimerase	VC1594	galactose-1-epimerase		9.38614	0.481025	0.906882	2.0789
N900_RS06360	GGDEF domain-containing protein CDS	1378290	1379579	1290	reverse	GGDEF domain-containing protein	VC1593	GGDEF domain-containing protein		24.703	0.515467	0.303458	1.93999
N900_RS06365	EAL domain-containing protein CDS	1379662	1380516	855	reverse	EAL domain-containing protein	VC1592	MULTISPECIES: EAL domain-containing protein		12.3762	0.603345	-0.332643	1.65743
N900_RS06370	SDR family oxidoreductase CDS	1380754	1381512	759	reverse	SDR family oxidoreductase	VC1591	SDR family NAD(P)-dependent oxidoreductase		12.3861	0.108959	-1.31394	9.17773
N900_RS06375	alsS CDS	1381509	1383212	1704	reverse	acetolactate synthase AlsS	VC1590	acetolactate synthase AlsS		22.7327	0.23836	-0.0351797	4.19533
N900_RS06385	LysR family transcriptional regulator CDS	1384241	1385122	882	forward	LysR family transcriptional regulator	VC1588	LysR family transcriptional regulator		10.5347	0.226101	-1.94224	4.42279
N900_RS06390	DUF417 family protein CDS	1385298	1385738	441	reverse	DUF417 family protein	VC1587	DUF417 family protein		8.10891	0.529852	-1.52099	1.88732
N900_RS06395	catalase CDS	1386185	1387696	1512	forward	catalase	VC1585	catalase		21.4653	0.559627	-0.401008	1.7869
N900_RS06400	ankyrin repeat domain-containing protein CDS	1387760	1388326	567	forward	ankyrin repeat domain-containing protein	VC1584	ankyrin repeat domain-containing protein		14.2277	0.225728	-0.205949	4.43011
N900_RS06405	superoxide dismutase family protein CDS	1388366	1388881	516	forward	superoxide dismutase family protein	VC1583	superoxide dismutase		6.53465	0.489459	0.318903	2.04307
N900_RS06410	DUF2309 family protein CDS	1388926	1391514	2589	reverse	DUF2309 family protein	VC1582	DUF2309 family protein		10.9109	0.531229	1.86928	1.88243
N900_RS06415	NADH-quinone oxidoreductase subunit L CDS	1391439	1392989	1551	reverse	NADH-quinone oxidoreductase subunit L	VC1581	NADH-quinone oxidoreductase subunit L		10.5248	0.484331	0.539055	2.0647
N900_RS06420	LysR family transcriptional regulator CDS	1393069	1393980	912	forward	LysR family transcriptional regulator	VC1580	MULTISPECIES: LysR family transcriptional regulator		8.89109	0.516758	-1.02046	1.93514
N900_RS06425	almE CDS	1394044	1395714	1671	forward	lipid A modification system glycine--protein ligase AlmE	VC1579	lipid A modification system glycine--protein ligase AlmE		26.5842	0.0563499	-2.36461	17.7463
N900_RS06430	almF CDS	1395698	1395934	237	forward	lipid A modification system glycine carrier protein AlmF	VC1578	MULTISPECIES: lipid A modification system glycine carrier protein AlmF		2.90099	0.542579	-0.470635	1.84305
N900_RS06435	almG CDS	1395936	1396757	822	forward	glycine--lipid A transferase AlmG	VC1577	glycine--lipid A transferase AlmG		12.7525	0.485573	-0.0795718	2.05942
N900_RS06440	ASCH domain-containing protein CDS	1396913	1397230	318	forward	ASCH domain-containing protein	VC1576	ASCH domain-containing protein		5.13861	0.488635	-1.3585	2.04652
N900_RS06445	DUF2127 domain-containing protein CDS	1397260	1397718	459	forward	DUF2127 domain-containing protein	VC1575	DUF2127 domain-containing protein		10.8713	0.533338	-0.9054	1.87498
N900_RS06450	DMT family protein CDS	1397763	1398146	384	forward	DMT family protein	VC1574	MULTISPECIES: membrane protein		3.17822	0.636972	-0.927058	1.56993
N900_RS06455	class II fumarate hydratase CDS	1398291	1399676	1386	reverse	class II fumarate hydratase	VC1573	class II fumarate hydratase		9.75248	0.141685	-1.71519	7.05791
N900_RS06460	hypothetical protein CDS	1399692	1400072	381	reverse	hypothetical protein	VC1572	hypothetical protein		6.22772	0.336665	1.09771	2.97031
N900_RS06465	cytochrome ubiquinol oxidase subunit I CDS	1400595	1401932	1338	forward	cytochrome ubiquinol oxidase subunit I	VC1571	cytochrome ubiquinol oxidase subunit I		20.1584	0.119634	0.841053	8.35882
N900_RS06470	cytochrome d ubiquinol oxidase subunit II CDS	1401929	1402921	993	forward	cytochrome d ubiquinol oxidase subunit II	VC1570	cytochrome d ubiquinol oxidase subunit II		14.1386	0.126642	-0.546032	7.89628
N900_RS06475	ABC transporter ATP-binding protein CDS	1402995	1403696	702	reverse	ABC transporter ATP-binding protein	VC1568	MULTISPECIES: ABC transporter ATP-binding protein		9.49505	0.108171	-2.00298	9.24466
N900_RS06480	ABC transporter permease CDS	1403696	1404973	1278	reverse	ABC transporter permease	VC1567	ABC transporter permease		17.9406	0.0983456	0.246448	10.1682
N900_RS06485	ABC transporter permease CDS	1404977	1406191	1215	reverse	ABC transporter permease	VC1566	MULTISPECIES: ABC transporter permease		15.0594	0.166769	-0.908397	5.99632
N900_RS06490	TolC family protein CDS	1406191	1407450	1260	reverse	TolC family protein	VC1565	TolC family protein		13.9901	0.0555849	-2.90771	17.9905
N900_RS06495	efflux RND transporter periplasmic adaptor subunit CDS	1407443	1408576	1134	reverse	efflux RND transporter periplasmic adaptor subunit	VC0165	efflux RND transporter periplasmic adaptor subunit		15.4356	0.33297	0.137408	3.00328
N900_RS06500	varG CDS	1408753	1409877	1125	reverse	VarG family subclass B1-like metallo-beta-lactamase	VC1562	VarG family subclass B1-like metallo-beta-lactamase		19.3663	0.269521	0.186998	3.71028
N900_RS06505	LysR family transcriptional regulator CDS	1409989	1410918	930	forward	LysR family transcriptional regulator	VC1561	LysR family transcriptional regulator		18.2376	0.371988	0.779845	2.68826
N900_RS06510	katG CDS	1410983	1413157	2175	reverse	catalase/peroxidase HPI	VC1560	catalase-peroxidase		21.9802	0.103231	-0.760372	9.68703
N900_RS06515	6-phospho-beta-glucosidase CDS	1413570	1415006	1437	forward	6-phospho-beta-glucosidase	VC1558	6-phospho-beta-glucosidase		23.297	0.0895057	-1.86788	11.1725
N900_RS06520	LacI family DNA-binding transcriptional regulator CDS	1415042	1416076	1035	forward	LacI family DNA-binding transcriptional regulator	VC1557	LacI family DNA-binding transcriptional regulator		9.27723	0.509422	-0.395523	1.96301
N900_RS06525	RidA family protein CDS	1416211	1416573	363	forward	RidA family protein	VC1556	MULTISPECIES: RidA family protein		3.13861	0.594097	-0.623584	1.68323
N900_RS06530	DUF386 domain-containing protein CDS	1416542	1417054	513	forward	DUF386 domain-containing protein	VC1555	YhcH/YjgK/YiaL family protein		7.60396	0.497746	-0.292715	2.00906
N900_RS06535	glycerophosphoryl diester phosphodiesterase CDS	1417130	1417843	714	reverse	glycerophosphoryl diester phosphodiesterase	VC1554	glycerophosphoryl diester phosphodiesterase		8.0495	0.0972238	-3.5198	10.2856
N900_RS06540	DeoR/GlpR transcriptional regulator CDS	1417871	1418632	762	reverse	DeoR/GlpR transcriptional regulator	VC1553	DeoR/GlpR transcriptional regulator		7.21782	0.180339	-3.23346	5.54512
N900_RS06545	sn-glycerol-3-phosphate import ATP-binding protein UgpC CDS	1418657	1419838	1182	reverse	sn-glycerol-3-phosphate import ATP-binding protein UgpC	VC1552	sn-glycerol-3-phosphate import ATP-binding protein UgpC		13.3069	0.0065984	-3.6766	151.552
N900_RS06550	ugpE CDS	1419828	1420670	843	reverse	sn-glycerol-3-phosphate ABC transporter permease UgpE	VC1551	sn-glycerol-3-phosphate ABC transporter permease UgpE		11.099	0.131514	-2.99602	7.60375
N900_RS06555	ABC transporter permease subunit CDS	1420680	1421561	882	reverse	ABC transporter permease subunit	VC1550	MULTISPECIES: ABC transporter permease subunit		8.11881	0.389226	-1.07535	2.5692
N900_RS06560	extracellular solute-binding protein CDS	1421637	1422941	1305	reverse	extracellular solute-binding protein	VC1549	extracellular solute-binding protein		20.0396	0.0132522	-2.58629	75.4591
N900_RS06565	DUF3450 domain-containing protein CDS	1423260	1424018	759	forward	DUF3450 domain-containing protein	VC1548	DUF3450 domain-containing protein		6.44554	0.351296	-0.346514	2.84661
N900_RS06570	flagellar motor protein MotA CDS	1424018	1425391	1374	forward	flagellar motor protein MotA	VC1547	flagellar motor protein MotA		8.24752	0.371674	-3.28742	2.69053
N900_RS06575	MotA/TolQ/ExbB proton channel family protein CDS	1425398	1425940	543	forward	MotA/TolQ/ExbB proton channel family protein	VC1546	MULTISPECIES: MotA/TolQ/ExbB proton channel family protein		1.83168	0.29475	-3.61325	3.3927
N900_RS06580	biopolymer transporter ExbD CDS	1425937	1426341	405	forward	biopolymer transporter ExbD	VC1545	MULTISPECIES: biopolymer transporter exbD2		2.09901	0.389201	-3.56261	2.56937
N900_RS06585	energy transducer TonB CDS	1426341	1426961	621	forward	energy transducer TonB	VC1544	MULTISPECIES: energy transducer TonB		7.19802	0.47258	-1.40965	2.11605
N900_RS06590	hypothetical protein CDS	1426958	1428136	1179	forward	hypothetical protein	VC1543	hypothetical protein		9.93069	0.371302	-1.25778	2.69323
N900_RS06595	DNA ligase CDS	1428443	1429291	849	forward	DNA ligase	VC1542	DNA ligase		10.9208	0.332392	-1.29296	3.0085
N900_RS06600	DUF3080 domain-containing protein CDS	1429298	1430281	984	reverse	DUF3080 domain-containing protein	VC1541	DUF3080 domain-containing protein		13.2178	0.31628	-2.16346	3.16176
N900_RS06605	vcmA CDS	1430485	1431858	1374	reverse	sodium-coupled multidrug efflux MATE transporter VcmA	VC1540	multidrug resistance protein NorM		22.2376	0.285374	-0.501175	3.50418
N900_RS06610	CPXCG motif-containing cysteine-rich protein CDS	1432113	1432316	204	reverse	CPXCG motif-containing cysteine-rich protein	VC1539a	MULTISPECIES: CPXCG motif-containing cysteine-rich protein		1.41584	0.611149	-7.25883	1.63626
N900_RS06615	fructosamine kinase family protein CDS	1432474	1433340	867	reverse	fructosamine kinase family protein	VC1539	fructosamine kinase family protein		15.1386	0.0913548	-2.16751	10.9463
N900_RS06620	DUF3802 family protein CDS	1433863	1434204	342	forward	DUF3802 family protein	VC1538	MULTISPECIES: DUF3802 family protein		4.0198	0.531889	-1.21734	1.88009
N900_RS06625	lipoprotein NlpC CDS	1434214	1434714	501	reverse	lipoprotein NlpC	VC1537	MULTISPECIES: lipoprotein NlpC		6.35644	0.564946	0.87731	1.77008
N900_RS06630	methyl-accepting chemotaxis protein CDS	1434803	1436824	2022	forward	methyl-accepting chemotaxis protein	VC1248	methyl-accepting chemotaxis protein		25.3663	0.0775107	-1.23135	12.9014
N900_RS06635	sterol desaturase family protein CDS	1436826	1437617	792	reverse	sterol desaturase family protein	VC1534	sterol desaturase family protein		9.83168	0.297469	-1.14273	3.36169
N900_RS06640	DTW domain-containing protein CDS	1437717	1438454	738	forward	DTW domain-containing protein	VC1533	DTW domain-containing protein		15.4653	0.0117215	-1.39083	85.3136
N900_RS06645	nagK CDS	1438617	1439525	909	forward	N-acetylglucosamine kinase	VC1532	N-acetyl-D-glucosamine kinase		16.5248	0.0653257	-2.25168	15.3079
N900_RS06650	DUF2960 domain-containing protein CDS	1439732	1440007	276	reverse	DUF2960 domain-containing protein	VC1531	MULTISPECIES: DUF2960 domain-containing protein		3.32673	0.619446	-0.592746	1.61435
N900_RS06655	hypothetical protein CDS	1440051	1440212	162	forward	hypothetical protein	VC1530	hypothetical protein		5.32673	0.373593	-1.44805	2.67671
N900_RS06660	hypothetical protein CDS	1440343	1440648	306	forward	hypothetical protein	VC1067	hypothetical protein		5.44554	0.238395	-1.17432	4.19472
N900_RS06665	transporter substrate-binding domain-containing protein CDS	1440645	1441001	357	forward	transporter substrate-binding domain-containing protein	VC1487	amino acid ABC transporter		4.31683	0.531914	0.913962	1.88
N900_RS06670	bifunctional molybdopterin-guanine dinucleotide biosynthesis adaptor protein MobB/molybdopterin molybdotransferase MoeA CDS	1441091	1442911	1821	reverse	bifunctional molybdopterin-guanine dinucleotide biosynthesis adaptor protein MobB/molybdopterin molybdotransferase MoeA	VC1527	bifunctional molybdopterin-guanine dinucleotide biosynthesis adaptor protein MobB/molybdopterin molybdotransferase MoeA		17.1287	0.214847	0.0769254	4.65447
N900_RS06675	mobA CDS	1442908	1443519	612	reverse	molybdenum cofactor guanylyltransferase MobA	VC1526	molybdenum cofactor guanylyltransferase MobA		6.81188	0.392374	-1.78042	2.54859
N900_RS06680	energy-coupling factor ABC transporter ATP-binding protein CDS	1443473	1444195	723	reverse	energy-coupling factor ABC transporter ATP-binding protein	VC1525	ATP-binding cassette domain-containing protein		9.82178	0.281172	-1.88621	3.55654
N900_RS06685	ABC transporter permease subunit CDS	1444204	1444902	699	reverse	ABC transporter permease subunit	VC1524	ABC transporter permease subunit		11.5248	0.12813	-0.775856	7.80455
N900_RS06690	tungsten ABC transporter substrate-binding protein CDS	1444909	1445736	828	reverse	tungsten ABC transporter substrate-binding protein	VC1523	tungsten ABC transporter substrate-binding protein		11.4851	0.478834	-0.223971	2.08841
N900_RS06695	sigma-54-dependent Fis family transcriptional regulator CDS	1446028	1447482	1455	forward	sigma-54-dependent Fis family transcriptional regulator	VC1522	sigma-54-dependent Fis family transcriptional regulator		12.5743	0.120254	-0.266144	8.31572
N900_RS06700	HAMP domain-containing protein CDS	1447472	1449505	2034	forward	HAMP domain-containing protein	VC1521	HAMP domain-containing protein		28.9109	0.024446	-1.58258	40.9065
N900_RS06705	ABC-F family ATPase CDS	1449717	1451309	1593	forward	ABC-F family ATPase	VC1520	ABC-F family ATPase		24.5248	0.0255664	0.00919812	39.1138
N900_RS06710	fdhD CDS	1451416	1452249	834	reverse	formate dehydrogenase accessory sulfurtransferase FdhD	VC1519	formate dehydrogenase accessory sulfurtransferase FdhD		7.08911	0.473224	-0.847621	2.11317
N900_RS06715	DUF3305 domain-containing protein CDS	1452474	1452950	477	forward	DUF3305 domain-containing protein	VC1518	DUF3305 domain-containing protein		7.41584	0.15646	-1.61858	6.39141
N900_RS06720	DUF3306 domain-containing protein CDS	1452877	1453542	666	forward	DUF3306 domain-containing protein	VC1517	DUF3306 domain-containing protein		10.7327	0.225036	0.456867	4.44373
N900_RS06725	4Fe-4S dicluster domain-containing protein CDS	1453741	1455402	1662	forward	4Fe-4S dicluster domain-containing protein	VC1516	4Fe-4S dicluster domain-containing protein		26.6634	0.188772	-1.43972	5.29738
N900_RS06730	molecular chaperone CDS	1455428	1456084	657	forward	molecular chaperone	VC1515	molecular chaperone		4.42574	0.643567	-0.811691	1.55384
N900_RS06735	twin-arginine translocation signal domain-containing protein CDS	1456162	1456359	198	forward	twin-arginine translocation signal domain-containing protein	VC1514	MULTISPECIES: transcriptional initiation protein Tat		2.81188	0.552842	0.76173	1.80884
N900_RS06740	formate dehydrogenase subunit alpha CDS	1456371	1459226	2856	forward	formate dehydrogenase subunit alpha	VC1692	formate dehydrogenase		37.8515	0.0563174	-0.492921	17.7565
N900_RS06745	4Fe-4S dicluster domain-containing protein CDS	1459238	1459846	609	forward	4Fe-4S dicluster domain-containing protein	VC1512	MULTISPECIES: 4Fe-4S dicluster domain-containing protein		5.36634	0.690542	0.616208	1.44814
N900_RS06750	formate dehydrogenase subunit gamma CDS	1459847	1460920	1074	forward	formate dehydrogenase subunit gamma	VC1511	formate dehydrogenase subunit gamma		14.703	0.154948	0.132992	6.45376
N900_RS06755	hypothetical protein CDS	1460907	1461329	423	forward	hypothetical protein	VC1510	hypothetical protein		8.60396	0.38166	-0.878695	2.62013
N900_RS06760	cobB CDS	1461427	1462206	780	forward	NAD-dependent protein deacylase	VC1509	MULTISPECIES: NAD-dependent protein deacylase		9.25743	0.618242	-0.526651	1.61749
N900_RS06765	YajQ family cyclic di-GMP-binding protein CDS	1462341	1462823	483	reverse	YajQ family cyclic di-GMP-binding protein	VC1508	MULTISPECIES: YajQ family cyclic di-GMP-binding protein		2.81188	0.52874	-2.43453	1.89129
N900_RS06770	3-deoxy-7-phosphoheptulonate synthase CDS	1462835	1463896	1062	reverse	3-deoxy-7-phosphoheptulonate synthase	VC1507	3-deoxy-7-phosphoheptulonate synthase		13.1881	0.164761	-1.19116	6.06939
N900_RS06775	DUF4442 domain-containing protein CDS	1464172	1464648	477	forward	DUF4442 domain-containing protein	VC1506	DUF4442 domain-containing protein		4.36634	0.361535	1.12886	2.76598
N900_RS06780	hypothetical protein CDS	1464641	1465990	1350	reverse	hypothetical protein	VC1363	hypothetical protein		22.4158	0.00523479	-2.26373	191.03
N900_RS06785	S1 RNA-binding domain-containing protein CDS	1466092	1466925	834	forward	S1 RNA-binding domain-containing protein	VC1503	MULTISPECIES: GntR family transcriptional regulator		8.77228	0.360612	-1.31789	2.77306
N900_RS06790	rsmF CDS	1467107	1468618	1512	reverse	16S rRNA (cytosine(1407)-C(5))-methyltransferase RsmF	VC1502	16S rRNA (cytosine(1407)-C(5))-methyltransferase RsmF		7.53465	0.263164	-1.87107	3.79991
N900_RS06795	PqiB family protein CDS	1468649	1471288	2640	reverse	PqiB family protein	VC1501	MCE family protein		40.3663	0.10916	0.246833	9.16083
N900_RS06800	paraquat-inducible protein A CDS	1471298	1472557	1260	reverse	paraquat-inducible protein A	VC1500	paraquat-inducible protein A		22.198	0.562149	0.474973	1.77889
N900_RS06805	ABC transporter ATP-binding protein CDS	1472591	1474423	1833	reverse	ABC transporter ATP-binding protein	VC1499	ABC transporter ATP-binding protein		26.6931	0.119472	-1.35897	8.37017
N900_RS06810	GAF domain-containing protein CDS	1474368	1474946	579	forward	GAF domain-containing protein	VC1498	MULTISPECIES: GAF domain-containing protein		10.5842	0.113346	-3.30854	8.82252
N900_RS06815	proQ CDS	1475047	1475673	627	forward	RNA chaperone ProQ	VC1497	MULTISPECIES: RNA chaperone ProQ		3.72277	0.464301	-2.97793	2.15378
N900_RS06820	carboxy terminal-processing peptidase CDS	1475691	1477688	1998	forward	carboxy terminal-processing peptidase	VC1496	carboxy terminal-processing peptidase		28.2277	0.0141198	-1.74033	70.8224
N900_RS06825	hypothetical protein CDS	1477797	1478513	717	forward	hypothetical protein	VC1495	hypothetical protein		13.2376	0.404891	-0.124762	2.4698
N900_RS06830	pepN CDS	1478712	1481318	2607	forward	aminopeptidase N	VC1494	aminopeptidase N		32.7129	0.00233703	-0.396314	427.893
N900_RS06835	DUF2835 family protein CDS	1481352	1481588	237	forward	DUF2835 family protein	VC1493	MULTISPECIES: DUF2835 family protein		2.61386	0.623234	-0.452867	1.60453
N900_RS06840	NAD-glutamate dehydrogenase CDS	1481777	1486618	4842	forward	NAD-glutamate dehydrogenase	VC1492	NAD-glutamate dehydrogenase		49.5644	0.172557	-0.913851	5.7952
N900_RS06845	pyrD CDS	1486692	1487702	1011	forward	quinone-dependent dihydroorotate dehydrogenase	VC1491	quinone-dependent dihydroorotate dehydrogenase		6.9703	0.0464659	-4.92007	21.5212
N900_RS06850	cell division protein ZapC CDS	1487857	1488399	543	forward	cell division protein ZapC	VC1490	MULTISPECIES: cell division protein ZapC		3.82178	0.132311	-4.98731	7.55792
N900_RS06855	rlmKL CDS	1488859	1490985	2127	forward	bifunctional 23S rRNA (guanine(2069)-N(7))-methyltransferase RlmK/23S rRNA (guanine(2445)-N(2))-methyltransferase RlmL	VC1488	ribosomal RNA large subunit methyltransferase K/L		21.1287	0.00978833	-1.09229	102.162
N900_RS06860	glutaredoxin family protein CDS	1490994	1491236	243	forward	glutaredoxin family protein	VC1487	glutaredoxin family protein		3.74257	0.537021	-1.90678	1.86212
N900_RS06865	ABC transporter ATP-binding protein CDS	1491214	1493133	1920	forward	ABC transporter ATP-binding protein	VC1486	ABC transporter ATP-binding protein		21.5644	0.132836	-1.56807	7.5281
N900_RS06870	DUF3466 family protein CDS	1493139	1494833	1695	forward	DUF3466 family protein	VC1485	DUF3466 family protein		0.544554	0.681069	-5.06606	1.46828
N900_RS06875	ribosome modulation factor CDS	1495000	1495173	174	forward	ribosome modulation factor	VC1484	MULTISPECIES: ribosome modulation factor		2.18812	0.358773	-2.03791	2.78727
N900_RS06880	fabA CDS	1495256	1495774	519	reverse	bifunctional 3-hydroxydecanoyl-ACP dehydratase/trans-2-decenoyl-ACP isomerase	VC1483	MULTISPECIES: beta-hydroxydecanoyl-ACP dehydratase		0.19802	0.937541	-4.6337	1.06662
N900_RS06885	Lon protease family protein CDS	1495839	1497635	1797	reverse	Lon protease family protein	VC1482	Lon protease family protein		11.4554	0.455293	-1.86383	2.19639
N900_RS06890	matP CDS	1497652	1498101	450	forward	macrodomain Ter protein MatP	VC1481	MULTISPECIES: macrodomain Ter protein MatP		4.43564	0.441903	-3.08933	2.26294
N900_RS06895	DUF3634 family protein CDS	1498106	1498438	333	forward	DUF3634 family protein	VC1480	DUF3634 family protein		8.9703	0.331444	-0.496944	3.0171
N900_RS06900	hypothetical protein CDS	1498549	1498908	360	forward	hypothetical protein	VC1479	hypothetical protein		5.76238	0.105412	-3.64575	9.48662
N900_RS06905	IS256 family transposase CDS	1499757	1500968	1212	forward	IS256 family transposase	#N/A	IS256 family transposase		33.901	0.480252	-0.243859	2.08224
N900_RS06910	IS3-like element ISVch4 family transposase CDS	1501130	1502352	1224	reverse	IS3-like element ISVch4 family transposase	#N/A	0		37.4158	0.452659	-0.281344	2.20917
N900_RS06920	helix-turn-helix transcriptional regulator CDS	1502661	1503227	567	reverse	helix-turn-helix transcriptional regulator	VC1476	MULTISPECIES: XRE family transcriptional regulator		12.8317	0.172168	0.375261	5.80829
N900_RS06925	replication protein CDS	1503389	1504954	1566	forward	replication protein	VC1475	replication protein		27.2475	0.0255593	-2.05548	39.1247
N900_RS06930	hypothetical protein CDS	1504959	1505243	285	forward	hypothetical protein	VC1474	MULTISPECIES: hypothetical protein		5.57426	0.605758	0.200741	1.65082
N900_RS06935	helix-turn-helix transcriptional regulator CDS	1505373	1506065	693	forward	helix-turn-helix transcriptional regulator	VC1473	XRE family transcriptional regulator		14.4158	0.109239	-1.38798	9.15421
N900_RS06940	hypothetical protein CDS	1506143	1506310	168	forward	hypothetical protein	VC1472	MULTISPECIES: hypothetical protein		3.34653	0.60766	0.53721	1.64566
N900_RS06945	hypothetical protein CDS	1506303	1506470	168	forward	hypothetical protein	VC1471	MULTISPECIES: hypothetical protein		2.39604	0.4828	-2.43714	2.07125
N900_RS06950	helix-turn-helix transcriptional regulator CDS	1507509	1508075	567	reverse	helix-turn-helix transcriptional regulator	#N/A	MULTISPECIES: XRE family transcriptional regulator		13.2772	0.140444	0.289853	7.12026
N900_RS06955	DNA replication protein CDS	1508237	1509085	849	forward	DNA replication protein	VC1475	DNA replication protein		15.7525	0.0743629	-1.81363	13.4476
N900_RS06960	DNA replication protein CDS	1509057	1509800	744	forward	DNA replication protein	VC1475	DNA replication protein		10.9505	0.265845	-2.60209	3.7616
N900_RS06965	hypothetical protein CDS	1509805	1510089	285	forward	hypothetical protein	#N/A	MULTISPECIES: hypothetical protein		5.54455	0.623338	0.289762	1.60427
N900_RS06970	helix-turn-helix transcriptional regulator CDS	1510219	1510911	693	forward	helix-turn-helix transcriptional regulator	#N/A	XRE family transcriptional regulator		14.4653	0.110339	-1.45483	9.06301
N900_RS06975	hypothetical protein CDS	1510989	1511156	168	forward	hypothetical protein	#N/A	MULTISPECIES: hypothetical protein		3.46535	0.542094	0.265421	1.8447
N900_RS06980	DNA-binding protein CDS	1511149	1511733	585	forward	DNA-binding protein	VC1465	DNA-binding protein		7.53465	0.134746	-2.96066	7.42138
N900_RS06985	helix-turn-helix transcriptional regulator CDS	1512223	1512561	339	reverse	helix-turn-helix transcriptional regulator	VC1464	XRE family transcriptional regulator		6.06931	0.506443	0.473952	1.97455
N900_RS06990	hypothetical protein CDS	1512687	1513766	1080	forward	hypothetical protein	VC1463	hypothetical protein		18.8218	0.1688	-1.09578	5.92416
N900_RS06995	hypothetical protein CDS	1513744	1514118	375	forward	hypothetical protein	VC1453	hypothetical protein		3.50495	0.520587	-0.608996	1.92091
N900_RS07000	RstC protein CDS	1514212	1514436	225	forward	RstC protein	VC1452	RstC protein		3.45545	0.536088	-1.0007	1.86537
N900_RS07005	helix-turn-helix transcriptional regulator CDS	1514948	1515286	339	reverse	helix-turn-helix transcriptional regulator	#N/A	XRE family transcriptional regulator		6.40594	0.465952	0.242257	2.14614
N900_RS07010	hypothetical protein CDS	1515412	1516491	1080	forward	hypothetical protein	#N/A	hypothetical protein		18.8119	0.212715	-1.00499	4.70113
N900_RS07015	hypothetical protein CDS	1516469	1516849	381	forward	hypothetical protein	VC1462	MULTISPECIES: hypothetical protein		3.20792	0.290129	-1.96693	3.44674
N900_RS07020	colonization factor CDS	1516985	1517233	249	forward	colonization factor	VC1461	MULTISPECIES: colonization factor		4.72277	0.430761	-1.20776	2.32147
N900_RS07025	hypothetical protein CDS	1517244	1518527	1284	forward	hypothetical protein	VC1460	hypothetical protein		18.3366	0.143648	-0.8921	6.96147
N900_RS07030	DUF2523 domain-containing protein CDS	1518524	1518817	294	forward	DUF2523 domain-containing protein	VC1459	MULTISPECIES: DUF2523 domain-containing protein		5.83168	0.552663	-1.74224	1.80942
N900_RS07035	zot CDS	1518814	1520013	1200	forward	zonula occludens toxin ZOT	VC1458	Zona occludens toxin		13.1782	0.424509	-1.67711	2.35566
N900_RS07040	ctxA CDS	1520119	1520895	777	forward	cholera enterotoxin catalytic subunit CtxA	VC1457	enterotoxin		9.80198	0.265118	2.51463	3.77191
N900_RS07045	ctxB CDS	1520892	1521266	375	forward	cholera enterotoxin binding subunit CtxB	VC1456	hypothetical protein		6.26733	0.454417	-0.772562	2.20062
N900_RS07050	rtxA CDS	1521761	1535401	13641	reverse	MARTX multifunctional-autoprocessing repeats-in-toxin holotoxin RtxA	VC1451	MARTX multifunctional-autoprocessing repeats-in-toxin holotoxin RtxA		185.218	4.16653e-09	-0.822441	2.40008e+08
N900_RS07055	toxin-activating lysine-acyltransferase CDS	1535386	1535847	462	reverse	toxin-activating lysine-acyltransferase	VC1450	MULTISPECIES: toxin-activating lysine-acyltransferase RtxC		7.10891	0.0808774	-3.20237	12.3644
N900_RS07060	hypothetical protein CDS	1535873	1536232	360	reverse	hypothetical protein	VC1449	hypothetical protein		4.65347	0.437626	-1.26397	2.28506
N900_RS07065	peptidase domain-containing ABC transporter CDS	1536590	1538752	2163	forward	peptidase domain-containing ABC transporter	VC1448	peptidase domain-containing ABC transporter		29.4455	0.237481	-1.43058	4.21086
N900_RS07070	HlyD family type I secretion periplasmic adaptor subunit CDS	1538707	1540110	1404	forward	HlyD family type I secretion periplasmic adaptor subunit	VC1447	HlyD family type I secretion periplasmic adaptor subunit		15.5446	0.291669	-1.36259	3.42854
N900_RS07075	type I secretion system permease/ATPase CDS	1540113	1542278	2166	forward	type I secretion system permease/ATPase	VC1446	type I secretion system permease/ATPase		26.4356	0.327146	-1.23539	3.05674
N900_RS07080	response regulator CDS	1542339	1544057	1719	reverse	response regulator	VC1445	hybrid sensor histidine kinase/response regulator		21.7129	0.473157	0.46458	2.11346
N900_RS07085	histidine kinase CDS	1544054	1545271	1218	reverse	histidine kinase	VC1444	histidine kinase		18.1683	0.54441	0.0244657	1.83685
N900_RS07090	hypothetical protein CDS	1545340	1545720	381	reverse	hypothetical protein	VC1443	hypothetical protein		5.79208	0.568032	0.539672	1.76046
N900_RS07095	ccoN CDS	1545949	1547382	1434	forward	cytochrome-c oxidase, cbb3-type subunit I	VC1442	MULTISPECIES: cytochrome-c oxidase, cbb3-type subunit I		11.0495	0.0459234	-0.672302	21.7754
N900_RS07100	ccoO CDS	1547396	1548016	621	forward	cytochrome-c oxidase, cbb3-type subunit II	VC1441	MULTISPECIES: cytochrome-c oxidase, cbb3-type subunit II		3.42574	0.117786	-0.843429	8.48995
N900_RS07105	CcoQ/FixQ family Cbb3-type cytochrome c oxidase assembly chaperone CDS	1548028	1548192	165	forward	CcoQ/FixQ family Cbb3-type cytochrome c oxidase assembly chaperone	VC1440	CcoQ/FixQ family Cbb3-type cytochrome c oxidase assembly chaperone		1.9703	0.502343	-6.08821	1.99067
N900_RS07110	ccoP CDS	1548200	1549180	981	forward	cytochrome-c oxidase, cbb3-type subunit III	VC1439	cytochrome-c oxidase, cbb3-type subunit III		4.23762	0.510971	-0.479818	1.95706
N900_RS07115	hypothetical protein CDS	1549259	1549735	477	forward	hypothetical protein	VC1438	MULTISPECIES: hypothetical protein		2.64356	0.428115	-2.509	2.33582
N900_RS07120	cadA CDS	1549740	1552112	2373	forward	cadmium-translocating P-type ATPase	VC1437	cadmium-translocating P-type ATPase		12.703	0.000635824	-0.107518	1572.76
N900_RS07125	ccoS CDS	1552116	1552280	165	forward	cbb3-type cytochrome oxidase assembly protein CcoS	VC1436	cbb3-type cytochrome oxidase assembly protein CcoS		1.63366	0.535128	-1.63358	1.86871
N900_RS07130	sulfite exporter TauE/SafE family protein CDS	1552277	1552951	675	forward	sulfite exporter TauE/SafE family protein	VC1435	sulfite exporter TauE/SafE family protein		5.41584	0.0842805	1.38055	11.8651
N900_RS07135	FNR family transcription factor CDS	1553041	1553793	753	forward	FNR family transcription factor	VC1434	MULTISPECIES: transcriptional regulator FNR		11.7228	0.0586691	-2.05885	17.0448
N900_RS07140	uspE CDS	1553923	1554870	948	forward	universal stress protein UspE	VC1433	MULTISPECIES: universal stress protein UspE		13.5347	0.450844	-0.666309	2.21806
N900_RS07145	ttcA CDS	1554997	1555929	933	forward	tRNA 2-thiocytidine(32) synthetase TtcA	VC1432	tRNA 2-thiocytidine(32) synthetase TtcA		18.5545	0.0133806	-0.994281	74.7353
N900_RS07150	DUF2987 domain-containing protein CDS	1556006	1556665	660	reverse	DUF2987 domain-containing protein	VC1431	DUF2987 domain-containing protein		9.40594	0.353471	-2.6771	2.82909
N900_RS07155	glucosaminidase CDS	1556667	1557470	804	reverse	glucosaminidase	VC1430	glucosaminidase		8.75248	0.519304	-0.211138	1.92565
N900_RS07160	hypothetical protein CDS	1557460	1558305	846	reverse	hypothetical protein	VC1429	hypothetical protein		5.74257	0.226973	0.728282	4.40582
N900_RS07165	potA CDS	1558591	1559724	1134	forward	spermidine/putrescine ABC transporter ATP-binding protein PotA	VC1428	spermidine/putrescine ABC transporter ATP-binding protein		7.40594	0.240006	-2.58101	4.16656
N900_RS07170	potB CDS	1559705	1560565	861	forward	spermidine/putrescine ABC transporter permease PotB	VC1427	MULTISPECIES: spermidine/putrescine ABC transporter permease PotB		8.15842	0.285073	-2.79367	3.50788
N900_RS07175	potC CDS	1560565	1561335	771	forward	spermidine/putrescine ABC transporter permease PotC	VC1426	MULTISPECIES: spermidine/putrescine ABC transporter permease PotC		4.25743	0.522717	-2.34996	1.91308
N900_RS07180	extracellular solute-binding protein CDS	1561438	1562469	1032	forward	extracellular solute-binding protein	VC1425	spermidine/putrescine ABC transporter substrate-binding protein		16.7228	0.218785	-1.33369	4.5707
N900_RS07185	extracellular solute-binding protein CDS	1562581	1563618	1038	forward	extracellular solute-binding protein	VC1424	MULTISPECIES: spermidine/putrescine ABC transporter substrate-binding protein		12.2277	0.527011	-0.322005	1.89749
N900_RS07190	chromosome segregation ATPase CDS	1563765	1564499	735	reverse	chromosome segregation ATPase	VC1423	chromosome segregation ATPase		8.54455	0.00433437	-7.93823	230.714
N900_RS07195	hypothetical protein CDS	1564516	1564674	159	reverse	hypothetical protein	VC1422a	MULTISPECIES: hypothetical protein		2.49505	0.266926	-4.74268	3.74635
N900_RS07200	sodium:alanine symporter family protein CDS	1565177	1566553	1377	forward	sodium:alanine symporter family protein	VC1422	sodium:alanine symporter family protein		16.4752	0.286236	-0.809724	3.49362
N900_RS07205	LysE family translocator CDS	1566626	1567264	639	reverse	LysE family translocator	VC1421	LysE family translocator		7.59406	0.582123	0.315053	1.71785
N900_RS07210	DUF2931 family protein CDS	1567352	1568089	738	reverse	DUF2931 family protein	VC1420	DUF2931 family protein		18.505	0.496978	0.738102	2.01216
N900_RS07215	hypothetical protein CDS	1568234	1568977	744	reverse	hypothetical protein	VC1419	hypothetical protein		3.70297	0.565327	-0.827012	1.76889
N900_RS07220	lipase CDS	1568974	1570899	1926	reverse	lipase	VC1418	lipase		46.0891	0.198789	-0.649801	5.03047
N900_RS07225	DUF4123 domain-containing protein CDS	1570902	1571762	861	reverse	DUF4123 domain-containing protein	VC1417	DUF4123 domain-containing protein		19.0297	0.0814357	-1.22355	12.2796
N900_RS07230	tssI CDS	1571741	1575232	3492	reverse	type VI secretion system tip protein VgrG	VC1416	type VI secretion system tip protein VgrG		49.5842	0.0888607	-1.15782	11.2536
N900_RS07235	Hcp family type VI secretion system effector CDS	1575360	1575878	519	reverse	Hcp family type VI secretion system effector	VC1415	MULTISPECIES: Hcp family type VI secretion system effector		8.50495	0.60473	-0.0164372	1.65363
N900_RS07240	carboxypeptidase M32 CDS	1576076	1577650	1575	forward	carboxypeptidase M32	VC1414	carboxypeptidase M32		16	0.192486	-1.36083	5.19518
N900_RS07245	methyl-accepting chemotaxis protein CDS	1577872	1579608	1737	forward	methyl-accepting chemotaxis protein	VC1413	methyl-accepting chemotaxis protein		23.3663	0.0344847	-1.52472	28.9983
N900_RS07250	vceB CDS	1579683	1581218	1536	reverse	multidrug efflux MFS transporter permease subunit VceB	VC1411	multidrug efflux MFS transporter permease subunit VceB		15.4752	0.561408	-0.0398941	1.78124
N900_RS07255	vceA CDS	1581228	1582448	1221	reverse	multidrug efflux MFS transporter adaptor subunit VceA	VC1410	multidrug efflux MFS transporter adaptor subunit VceA		20.7822	0.0652519	-0.361577	15.3252
N900_RS07260	vceC CDS	1582429	1583883	1455	reverse	multidrug efflux MFS transporter outer membrane subunit VceC	VC1409	multidrug efflux MFS transporter outer membrane subunit VceC		12.1683	0.557596	-0.922833	1.79341
N900_RS07265	vceR CDS	1583990	1584592	603	forward	TetR family multidrug efflux transcriptional regulator VceR	VC1408	TetR family multidrug efflux transcriptional regulator VceR		2.41584	0.187476	1.36315	5.33402
N900_RS07270	DEAD/DEAH box helicase CDS	1584651	1585844	1194	reverse	DEAD/DEAH box helicase	VC1407	ATP-dependent helicase		9.28713	0.278251	-2.08826	3.59388
N900_RS07275	PAS domain S-box protein CDS	1586026	1587342	1317	reverse	PAS domain S-box protein	VC1406	PAS domain S-box protein		17.7129	0.195207	-1.23377	5.12275
N900_RS07280	methyl-accepting chemotaxis protein CDS	1587421	1589112	1692	reverse	methyl-accepting chemotaxis protein	VC1405	methyl-accepting chemotaxis protein		27.8119	0.0451449	-0.670294	22.1509
N900_RS07285	methyl-accepting chemotaxis protein CDS	1589704	1591629	1926	forward	methyl-accepting chemotaxis protein	VC1403	methyl-accepting chemotaxis protein		22.8911	0.24806	-0.461286	4.03128
N900_RS07290	chemotaxis protein W CDS	1591642	1593204	1563	forward	chemotaxis protein W	VC1402	chemotaxis protein W		32.3168	0.0718878	-0.877507	13.9106
N900_RS07295	chemotaxis protein CheB CDS	1593225	1594301	1077	forward	chemotaxis protein CheB	VC1401	chemotaxis response regulator protein-glutamate methylesterase		17.2277	0.0993356	-1.53327	10.0669
N900_RS07300	hypothetical protein CDS	1594288	1594944	657	forward	hypothetical protein	VC1400	hypothetical protein		9.41584	0.205498	-1.28989	4.86622
N900_RS07305	protein-glutamate O-methyltransferase CheR CDS	1594955	1595800	846	forward	protein-glutamate O-methyltransferase CheR	#N/A	0		11.2376	0.430151	-0.738585	2.32476
N900_RS07310	response regulator CDS	1595797	1596171	375	forward	response regulator	VC1398	response regulator		7.60396	0.088294	-4.49087	11.3258
N900_RS07315	chemotaxis protein CheA CDS	1596168	1598453	2286	forward	chemotaxis protein CheA	VC1397	chemotaxis protein CheA		34.5941	0.0909238	0.0390225	10.9982
N900_RS07320	hypothetical protein CDS	1598443	1598703	261	forward	hypothetical protein	VC1396	MULTISPECIES: hypothetical protein		5.59406	0.226252	-3.46814	4.41986
N900_RS07325	response regulator CDS	1598696	1599076	381	forward	response regulator	VC1398	MULTISPECIES: response regulator		5.9505	0.0484209	-6.87017	20.6523
N900_RS07330	methyl-accepting chemotaxis protein CDS	1599084	1600319	1236	forward	methyl-accepting chemotaxis protein	VC1394	methyl-accepting chemotaxis protein		17.3663	0.0426902	-2.40448	23.4246
N900_RS07335	multidrug efflux SMR transporter CDS	1600374	1600688	315	reverse	multidrug efflux SMR transporter	VC1393	QacE family quaternary ammonium compound efflux SMR transporter		1.9802	0.564091	-1.34048	1.77276
N900_RS07340	deoxyribodipyrimidine photo-lyase CDS	1600834	1602348	1515	reverse	deoxyribodipyrimidine photo-lyase	VC1392	cryptochrome-like protein cry2		16.8911	0.0673359	-2.69212	14.8509
N900_RS07345	MFS transporter CDS	1602504	1603910	1407	reverse	MFS transporter	VC1391	MFS transporter		24.1386	0.209915	0.0161305	4.76383
N900_RS07350	LysR family transcriptional regulator CDS	1603997	1604947	951	forward	LysR family transcriptional regulator	VC1390	LysR family transcriptional regulator		10.3663	0.0153323	-4.56553	65.2217
N900_RS07355	DUF2256 domain-containing protein CDS	1604925	1605104	180	reverse	DUF2256 domain-containing protein	VC1389	MULTISPECIES: DUF2256 domain-containing protein		0.960396	0.672537	-5.10893	1.48691
N900_RS07360	lipoate--protein ligase A CDS	1605340	1606356	1017	reverse	lipoate--protein ligase A	VC1388	MULTISPECIES: lipoate--protein ligase A		7.61386	0.182054	-1.97803	5.49286
N900_RS07365	yegD CDS	1606481	1607833	1353	reverse	molecular chaperone	VC1386	molecular chaperone		11.2178	0.253372	-0.148703	3.94677
N900_RS07370	porin family protein CDS	1608050	1608532	483	reverse	porin family protein	VC1384	membrane protein		8.31683	0.00961564	-4.32698	103.997
N900_RS07375	hrpA CDS	1608672	1612601	3930	reverse	ATP-dependent RNA helicase HrpA	VC1382	ATP-dependent RNA helicase HrpA		30.3465	0.530281	-0.451773	1.88579
N900_RS07380	hypothetical protein CDS	1612589	1612768	180	forward	hypothetical protein	VC0239	hypothetical protein		3.37624	0.361512	-5.07269	2.76616
N900_RS07385	hypothetical protein CDS	1612803	1613153	351	forward	hypothetical protein	VC1380	hypothetical protein		4.49505	0.543362	-0.706618	1.84039
N900_RS07390	hypothetical protein CDS	1613200	1613664	465	forward	hypothetical protein	VC1379	hypothetical protein		7.41584	0.182624	-2.12464	5.47573
N900_RS07400	exonuclease domain-containing protein CDS	1613950	1614480	531	reverse	exonuclease domain-containing protein	VC1377	MULTISPECIES: exonuclease		6.15842	0.146745	-3.34795	6.81454
N900_RS07405	diguanylate cyclase CDS	1614498	1616111	1614	reverse	diguanylate cyclase	VC1376	diguanylate cyclase		29.901	0.0046685	-1.41542	214.202
N900_RS07410	DUF2760 domain-containing protein CDS	1616619	1617251	633	forward	DUF2760 domain-containing protein	VC1375	DUF2760 domain-containing protein		3.9703	0.450368	-3.47483	2.22041
N900_RS07415	Hsp70 family protein CDS	1617251	1619146	1896	forward	Hsp70 family protein	VC1374	Hsp70 family protein		15.396	0.582352	0.581141	1.71717
N900_RS07420	hsp70 family protein CDS	1619188	1622034	2847	forward	hsp70 family protein	VC1373	molecular chaperone DnaK		24.3465	0.515684	-0.794191	1.93917
N900_RS07425	GGDEF domain-containing protein CDS	1622146	1623324	1179	reverse	GGDEF domain-containing protein	VC1372	GGDEF domain-containing protein		21.8812	0.0849065	-1.38541	11.7777
N900_RS07430	hypothetical protein CDS	1623698	1624378	681	forward	hypothetical protein	VC1371	hypothetical protein		8.40594	0.144299	-3.60161	6.93007
N900_RS07435	diguanylate cyclase CDS	1624429	1625760	1332	reverse	diguanylate cyclase	VC1370	diguanylate cyclase		21.5545	0.253012	-0.959214	3.95238
N900_RS07440	ABC transporter substrate-binding protein CDS	1625757	1626773	1017	reverse	ABC transporter substrate-binding protein	VC1369	ABC transporter substrate-binding protein		13.4257	0.100851	-1.89476	9.91558
N900_RS07445	hypothetical protein CDS	1626930	1627178	249	reverse	hypothetical protein	VC1368	MULTISPECIES: hypothetical protein		4.54455	0.189466	-2.19984	5.27799
N900_RS07450	GGDEF domain-containing protein CDS	1627349	1629352	2004	forward	GGDEF domain-containing protein	VC1367	GGDEF domain-containing protein		36.6535	0.054746	-0.737392	18.2662
N900_RS07455	queC CDS	1629324	1630019	696	reverse	7-cyano-7-deazaguanine synthase QueC	VC1366	7-cyano-7-deazaguanine synthase QueC		3.38614	0.189343	0.718786	5.28142
N900_RS07460	queE CDS	1630032	1630769	738	reverse	7-carboxy-7-deazaguanine synthase QueE	VC1365	7-carboxy-7-deazaguanine synthase QueE		5.84158	0.515788	-0.135102	1.93878
N900_RS07465	Cof-type HAD-IIB family hydrolase CDS	1631045	1631866	822	forward	Cof-type HAD-IIB family hydrolase	VC1364	Cof-type HAD-IIB family hydrolase		15.4653	0.257001	-0.805869	3.89103
N900_RS07470	siroheme synthase CDS	1631932	1632870	939	reverse	siroheme synthase	VC1363	siroheme synthase		11.4554	0.56892	0.525855	1.75772
N900_RS07475	amino acid ABC transporter substrate-binding protein CDS	1633325	1634353	1029	forward	amino acid ABC transporter substrate-binding protein	VC1362	MULTISPECIES: amino acid ABC transporter substrate-binding protein		14.7624	0.1245	0.888772	8.03215
N900_RS07480	amino acid ABC transporter permease CDS	1634479	1635684	1206	forward	amino acid ABC transporter permease	VC1361	ABC transporter permease subunit		23.1089	0.0991423	-1.23586	10.0865
N900_RS07485	amino acid ABC transporter permease CDS	1635687	1636784	1098	forward	amino acid ABC transporter permease	VC1360	MULTISPECIES: amino acid ABC transporter permease		21	0.0974815	-0.974879	10.2584
N900_RS07490	amino acid ABC transporter ATP-binding protein CDS	1636807	1637562	756	forward	amino acid ABC transporter ATP-binding protein	VC1359	amino acid ABC transporter ATP-binding protein		6.34653	0.254686	-2.05677	3.9264
N900_RS07495	Bax inhibitor-1/YccA family protein CDS	1637807	1638478	672	forward	Bax inhibitor-1/YccA family protein	VC1358	MULTISPECIES: BAX inhibitor (BI)-1/YccA family protein		0.861386	0.56917	-2.63284	1.75694
N900_RS07500	TusE/DsrC/DsvC family sulfur relay protein CDS	1638592	1638921	330	forward	TusE/DsrC/DsvC family sulfur relay protein	VC1356	MULTISPECIES: TusE/DsrC/DsvC family sulfur relay protein		0.128713	0.937541	2.43187	1.06662
N900_RS07505	acylphosphatase CDS	1638987	1639271	285	reverse	acylphosphatase	VC1355	acylphosphatase		3.84158	0.48434	-0.611671	2.06466
N900_RS07510	methyltransferase domain-containing protein CDS	1639508	1640701	1194	forward	methyltransferase domain-containing protein	VC1354	methyltransferase domain-containing protein		18.0198	0.0206148	-2.93701	48.5087
N900_RS07515	diguanylate cyclase CDS	1640743	1643673	2931	reverse	diguanylate cyclase	VC1353	diguanylate cyclase		51.1683	0.0019421	-0.686209	514.908
N900_RS07520	hypothetical protein CDS	1643916	1644110	195	forward	hypothetical protein	VC1309	MULTISPECIES: hypothetical protein		4.05941	0.437562	-1.5351	2.28539
N900_RS07525	peroxiredoxin CDS	1644324	1644797	474	forward	peroxiredoxin	VC1350	peroxiredoxin		9.0198	0.135529	-1.97143	7.37851
N900_RS07530	response regulator CDS	1644903	1648898	3996	reverse	response regulator	VC1349	hybrid sensor histidine kinase/response regulator		65.9604	0.00021871	-1.4956	4572.26
N900_RS07535	two-component system response regulator CDS	1649020	1650159	1140	forward	two-component system response regulator	VC1348	two-component system response regulator		17.0198	0.340897	0.360158	2.93343
N900_RS07540	maiA CDS	1650141	1650788	648	reverse	maleylacetoacetate isomerase	VC1347	maleylacetoacetate isomerase		6.62376	0.354999	-0.422299	2.81691
N900_RS07545	fumarylacetoacetate hydrolase family protein CDS	1650785	1651804	1020	reverse	fumarylacetoacetate hydrolase family protein	VC1346	FAA hydrolase family protein		8.27723	0.194122	-2.66437	5.15141
N900_RS07550	homogentisate 1,2-dioxygenase CDS	1651811	1652947	1137	reverse	homogentisate 1,2-dioxygenase	VC1345	homogentisate 1,2-dioxygenase		12.4554	0.0856636	-1.59837	11.6736
N900_RS07555	hppD CDS	1652940	1654013	1074	reverse	4-hydroxyphenylpyruvate dioxygenase	VC1344	MULTISPECIES: 4-hydroxyphenylpyruvate dioxygenase		15.1683	0.0286609	-2.15116	34.8908
N900_RS07560	M20/M25/M40 family metallo-hydrolase CDS	1654473	1655579	1107	forward	M20/M25/M40 family metallo-hydrolase	VC1343	M20/M25/M40 family metallo-hydrolase		12.6535	0.371949	-0.00871899	2.68854
N900_RS07565	NUDIX domain-containing protein CDS	1655645	1657042	1398	reverse	NUDIX domain-containing protein	VC1342	NUDIX domain-containing protein		16.396	0.508419	1.54893	1.96688
N900_RS07570	GNAT family N-acetyltransferase CDS	1657123	1657599	477	reverse	GNAT family N-acetyltransferase	VC1341	MULTISPECIES: GNAT family N-acetyltransferase		7.49505	0.287603	0.9322	3.47701
N900_RS07575	propionyl-CoA synthetase CDS	1657773	1659650	1878	reverse	propionyl-CoA synthetase	VC1340	acetate--CoA ligase		21	0.256323	0.430122	3.90133
N900_RS07580	prpF CDS	1659655	1660857	1203	reverse	2-methylaconitate cis-trans isomerase PrpF	VC1339	2-methylaconitate cis-trans isomerase PrpF		8.0495	0.465893	-0.595544	2.14641
N900_RS07585	acnD CDS	1660866	1663472	2607	reverse	Fe/S-dependent 2-methylisocitrate dehydratase AcnD	VC1338	Fe/S-dependent 2-methylisocitrate dehydratase AcnD		30.2277	0.153659	-0.302072	6.50792
N900_RS07590	prpC CDS	1663568	1664701	1134	reverse	2-methylcitrate synthase	VC1337	2-methylcitrate synthase		13.1782	0.0147244	-2.27004	67.9146
N900_RS07595	prpB CDS	1664877	1665803	927	reverse	methylisocitrate lyase	VC1336	MULTISPECIES: methylisocitrate lyase		6.12871	0.614213	1.46593	1.6281
N900_RS07600	GntR family transcriptional regulator CDS	1665784	1666491	708	reverse	GntR family transcriptional regulator	VC1335	GntR family transcriptional regulator		8.51485	0.208206	-1.59763	4.80295
N900_RS07605	tripartite tricarboxylate transporter substrate binding protein CDS	1667121	1668092	972	forward	tripartite tricarboxylate transporter substrate binding protein	VC1334	tripartite tricarboxylate transporter substrate binding protein		7.11881	0.29929	-1.866	3.34124
N900_RS07610	tripartite tricarboxylate transporter TctB family protein CDS	1668290	1668841	552	forward	tripartite tricarboxylate transporter TctB family protein	VC1333	tripartite tricarboxylate transporter TctB family protein		7	0.48436	0.594241	2.06458
N900_RS07615	tripartite tricarboxylate transporter permease CDS	1668851	1670380	1530	forward	tripartite tricarboxylate transporter permease	VC1332	tripartite tricarboxylate transporter permease		20.4455	0.0307814	-2.34506	32.4872
N900_RS07620	DUF1460 domain-containing protein CDS	1670531	1671358	828	reverse	DUF1460 domain-containing protein	VC1330	DUF1460 domain-containing protein		19.0495	0.240137	-0.650814	4.1643
N900_RS07625	outer membrane beta-barrel protein CDS	1671679	1672317	639	reverse	outer membrane beta-barrel protein	VC1329	hypothetical protein		15.495	0.494701	-0.443466	2.02142
N900_RS07630	mglC CDS	1672727	1673740	1014	reverse	galactose/methyl galactoside ABC transporter permease MglC	VC1328	MULTISPECIES: galactose/methyl galactoside ABC transporter permease MglC		16.5545	0.104845	0.350087	9.53785
N900_RS07635	mglA CDS	1673745	1675253	1509	reverse	galactose/methyl galactoside ABC transporter ATP-binding protein MglA	VC1327	galactose/methyl galactoside import ATP-binding protein MglA		12.2376	0.440609	-0.34265	2.26959
N900_RS07645	mglB CDS	1675459	1676433	975	reverse	galactose/glucose ABC transporter substrate-binding protein MglB	VC1325	galactose/glucose ABC transporter substrate-binding protein MglB		11.6634	0.307604	-0.883476	3.25094
N900_RS07650	hypothetical protein CDS	1676379	1676567	189	forward	hypothetical protein	VC0554	hypothetical protein		2.58416	0.102808	-8.86117	9.72689
N900_RS07655	hypothetical protein CDS	1676932	1677414	483	forward	hypothetical protein	VC1323	hypothetical protein		6.53465	0.35387	-3.4017	2.8259
N900_RS07660	nqrM CDS	1677393	1677608	216	forward	(Na+)-NQR maturation NqrM	VC1322	MULTISPECIES: (Na+)-NQR maturation NqrM		2.56436	0.577551	-4.66352	1.73145
N900_RS07665	penicillin-binding protein CDS	1677689	1680760	3072	reverse	penicillin-binding protein	VC1321	penicillin-binding protein		51.8515	0.00864037	0.855085	115.736
N900_RS07670	response regulator CDS	1681136	1681840	705	forward	response regulator	VC1320	DNA-binding response regulator		13.9406	0.210012	-1.37527	4.76163
N900_RS07675	HAMP domain-containing protein CDS	1681866	1683188	1323	forward	HAMP domain-containing protein	VC1319	HAMP domain-containing protein		31.3465	0.0608694	-0.850228	16.4286
N900_RS07680	MipA/OmpV family protein CDS	1683401	1684174	774	forward	MipA/OmpV family protein	VC1318	MipA/OmpV family protein		13.6238	0.194386	-1.78091	5.1444
N900_RS07685	DUF535 domain-containing protein CDS	1684272	1685192	921	forward	DUF535 domain-containing protein	VC1317	DUF535 domain-containing protein		8.72277	0.280549	2.15403	3.56444
N900_RS07690	response regulator CDS	1685220	1685696	477	reverse	response regulator	VC1316	response regulator		4.72277	0.352355	-0.0186291	2.83805
N900_RS07695	cyclic nucleotide-binding domain-containing protein CDS	1685665	1687014	1350	reverse	cyclic nucleotide-binding domain-containing protein	VC1315	GHKL domain-containing protein		15.6337	0.325952	-0.183272	3.06793
N900_RS07700	SLC13 family permease CDS	1687024	1688487	1464	reverse	SLC13 family permease	VC1314	SLC13 family permease		24.4059	0.331452	-0.456061	3.01703
N900_RS07705	methyl-accepting chemotaxis protein CDS	1688821	1690452	1632	forward	methyl-accepting chemotaxis protein	VC1313	methyl-accepting chemotaxis protein		15.9901	0.345032	0.327854	2.89828
N900_RS07710	alr CDS	1690564	1691787	1224	forward	alanine racemase	VC1312	alanine racemase		11.1386	0.175185	-1.44583	5.70825
N900_RS07715	DMT family transporter CDS	1691908	1692786	879	forward	DMT family transporter	VC1311	DMT family transporter		15.2376	0.50832	0.732561	1.96726
N900_RS07720	DUF2947 family protein CDS	1692854	1693327	474	reverse	DUF2947 family protein	VC1310	DUF2947 family protein		4	0.375611	-3.93879	2.66233
N900_RS07725	rimJ CDS	1693422	1693997	576	reverse	30S ribosomal protein S5 alanine N-acetyltransferase	VC1309	MULTISPECIES: 30S ribosomal protein S5 alanine N-acetyltransferase		9.24752	0.507555	1.14566	1.97023
N900_RS07730	tyrR CDS	1693997	1695538	1542	reverse	transcriptional regulator TyrR	VC1308	MULTISPECIES: transcriptional regulator TyrR		10.1287	0.468729	-2.14082	2.13343
N900_RS07735	TIGR01620 family protein CDS	1695652	1696671	1020	reverse	TIGR01620 family protein	VC1127	TIGR01620 family protein		14.8119	0.221352	-0.579694	4.51768
N900_RS07740	YcjX family protein CDS	1696668	1698041	1374	reverse	YcjX family protein	VC1306	YcjX family protein		18.3465	0.0410876	-1.27601	24.3382
N900_RS07745	hypothetical protein CDS	1698266	1698451	186	reverse	hypothetical protein	VC1305	MULTISPECIES: hypothetical protein		2.89109	0.401712	-0.0608254	2.48934
N900_RS07750	fumarate hydratase CDS	1698600	1700117	1518	reverse	fumarate hydratase	VC1304	fumarate hydratase		13.2277	0.266834	-2.80329	3.74764
N900_RS07755	pabB CDS	1700293	1701669	1377	forward	aminodeoxychorismate synthase component 1	VC1303	aminodeoxychorismate synthase component 1		16.4356	0.0021169	-4.4825	472.389
N900_RS07760	CoA pyrophosphatase CDS	1701866	1702480	615	forward	CoA pyrophosphatase	VC1302	CoA pyrophosphatase		6.30693	0.249842	-1.08051	4.00253
N900_RS07765	serine transporter CDS	1702779	1704032	1254	forward	serine transporter	VC1301	serine transporter		23.1485	0.0272213	-1.8683	36.7359
N900_RS07770	L-serine ammonia-lyase CDS	1704125	1705486	1362	forward	L-serine ammonia-lyase	VC1300	L-serine ammonia-lyase		20.7129	0.00240384	-5.4448	416.001
N900_RS07775	queD CDS	1705575	1705943	369	reverse	6-carboxytetrahydropterin synthase QueD	VC1299	MULTISPECIES: 6-carboxytetrahydropterin synthase QueD		4.32673	0.467698	-1.0408	2.13813
N900_RS07780	methyl-accepting chemotaxis protein CDS	1706341	1707972	1632	forward	methyl-accepting chemotaxis protein	VC1298	MULTISPECIES: methyl-accepting chemotaxis protein		19.7327	0.317547	-0.853202	3.14914
N900_RS07785	asnS CDS	1708119	1709519	1401	forward	asparagine--tRNA ligase	VC1297	MULTISPECIES: asparagine--tRNA ligase		0.257426	0.937541	-4.94155	1.06662
N900_RS07790	thiD CDS	1709585	1710433	849	reverse	bifunctional hydroxymethylpyrimidine kinase/phosphomethylpyrimidine kinase	VC1296	bifunctional hydroxymethylpyrimidine kinase/phosphomethylpyrimidine kinase		14.0198	0.424687	0.915651	2.35468
N900_RS07795	HD domain-containing protein CDS	1710942	1712420	1479	forward	HD domain-containing protein	VC1295	metal-dependent phosphohydrolase		23.297	0.117771	-0.130782	8.49106
N900_RS07805	aspartate/tyrosine/aromatic aminotransferase CDS	1712789	1713979	1191	forward	aspartate/tyrosine/aromatic aminotransferase	VC1293	aspartate/tyrosine/aromatic aminotransferase		10.7525	0.593546	-1.06765	1.68479
N900_RS07810	cyclic nucleotide-binding/CBS domain-containing protein CDS	1714260	1716173	1914	forward	cyclic nucleotide-binding/CBS domain-containing protein	VC1291	cyclic nucleotide-binding/CBS domain-containing protein		26.3168	0.0171605	-2.49259	58.2733
N900_RS07815	3'-5' exonuclease CDS	1716170	1716880	711	forward	3'-5' exonuclease	VC1290	3\'-5\' exonuclease		7.0099	0.515423	-0.962471	1.94015
N900_RS07820	methyl-accepting chemotaxis protein CDS	1717019	1718914	1896	reverse	methyl-accepting chemotaxis protein	VC1289	methyl-accepting chemotaxis protein		20.9109	0.00823502	-2.79687	121.433
N900_RS07825	glucan biosynthesis protein CDS	1719307	1720944	1638	forward	glucan biosynthesis protein	VC1288	glucan biosynthesis protein G		20.6436	0.531034	-0.0653972	1.88312
N900_RS07830	mdoH CDS	1720963	1723128	2166	forward	glucans biosynthesis glucosyltransferase MdoH	VC1287	glucans biosynthesis glucosyltransferase MdoH		33.6931	0.0122313	-0.526795	81.7575
N900_RS07835	LacI family DNA-binding transcriptional regulator CDS	1723274	1724296	1023	reverse	LacI family DNA-binding transcriptional regulator	VC1286	LacI family DNA-binding transcriptional regulator		11.5941	0.393839	-0.830253	2.53911
N900_RS07840	chbG CDS	1724397	1725155	759	reverse	chitin disaccharide deacetylase	VC1285	chitooligosaccharide deacetylase		10.0693	0.544817	0.0925642	1.83548
N900_RS07845	6-phospho-beta-glucosidase CDS	1725178	1726500	1323	reverse	6-phospho-beta-glucosidase	VC1284	6-phospho-beta-glucosidase		19.2079	0.16523	-2.33587	6.05217
N900_RS07850	PTS lactose/cellobiose transporter subunit IIA CDS	1726482	1726817	336	reverse	PTS lactose/cellobiose transporter subunit IIA	VC1283	PTS lactose/cellobiose transporter subunit IIA		4.44554	0.591976	2.83122	1.68926
N900_RS07855	PTS sugar transporter subunit IIC CDS	1726864	1728204	1341	reverse	PTS sugar transporter subunit IIC	VC1282	PTS sugar transporter subunit IIC		21.0594	0.219082	-1.07483	4.5645
N900_RS07860	PTS sugar transporter subunit IIB CDS	1728283	1728588	306	reverse	PTS sugar transporter subunit IIB	VC1281	MULTISPECIES: PTS sugar transporter subunit IIB		5.52475	0.271219	-2.07968	3.68706
N900_RS07865	cod CDS	1728831	1730126	1296	forward	chitin oligosaccharide deacetylase	VC1280	dehydrogenase		22.901	0.434011	-0.307678	2.30409
N900_RS07870	BCCT family transporter CDS	1730291	1731913	1623	reverse	BCCT family transporter	VC1279	BCCT family transporter		14.8911	0.52571	-0.113862	1.90219
N900_RS07875	MarR family transcriptional regulator CDS	1732270	1732749	480	forward	MarR family transcriptional regulator	VC1278	MULTISPECIES: MarR family transcriptional regulator		9.23762	0.0947373	-2.03525	10.5555
N900_RS07880	response regulator transcription factor CDS	1732751	1733401	651	reverse	response regulator transcription factor	VC1277	DNA-binding response regulator		10.9505	0.0170393	-0.623259	58.6878
N900_RS07885	sensor histidine kinase CDS	1733382	1734737	1356	reverse	sensor histidine kinase	VC1276	sensor histidine kinase		14.5644	0.237795	-1.35706	4.2053
N900_RS07890	TRAP transporter large permease subunit CDS	1734844	1736127	1284	reverse	TRAP transporter large permease subunit	#N/A	0		17.4851	0.509097	-0.10114	1.96426
N900_RS07900	ABC transporter substrate-binding protein CDS	1736772	1737890	1119	reverse	ABC transporter substrate-binding protein	VC1273	ABC transporter substrate-binding protein		18.495	0.346046	-0.612325	2.88979
N900_RS07905	hypothetical protein CDS	1738252	1738677	426	reverse	hypothetical protein	VC1272	hypothetical protein		3.9703	0.665771	-0.48752	1.50202
N900_RS07910	DUF2982 domain-containing protein CDS	1738781	1739497	717	forward	DUF2982 domain-containing protein	VC1271	MULTISPECIES: DUF2982 domain-containing protein		12.2871	0.539057	1.07562	1.85509
N900_RS07915	MBL fold metallo-hydrolase CDS	1739491	1740147	657	reverse	MBL fold metallo-hydrolase	VC1270	MBL fold metallo-hydrolase		6.22772	0.574265	-1.33581	1.74136
N900_RS07920	DUF882 domain-containing protein CDS	1740211	1740759	549	reverse	DUF882 domain-containing protein	VC1269	MULTISPECIES: DUF882 domain-containing protein		8.47525	0.58168	1.74992	1.71916
N900_RS07925	murein L,D-transpeptidase CDS	1740905	1742479	1575	reverse	murein L,D-transpeptidase	VC1268	peptidase		25.4653	0.0170262	-2.01179	58.733
N900_RS07930	DUF1513 domain-containing protein CDS	1742726	1743808	1083	reverse	DUF1513 domain-containing protein	VC1267	DUF1513 domain-containing protein		17.7426	0.104127	-1.29189	9.6037
N900_RS07935	iron-regulated protein A CDS	1743789	1744796	1008	reverse	iron-regulated protein A	VC1266	iron-regulated protein A		14.703	0.308901	-0.616405	3.23729
N900_RS07940	c-type cytochrome CDS	1744806	1746191	1386	reverse	c-type cytochrome	VC1265	thiol oxidoreductase		19.3366	0.0107824	-1.56266	92.7434
N900_RS07945	peptidase CDS	1746398	1747705	1308	reverse	peptidase	VC1264	peptidase		15.8713	0.386088	-0.294418	2.59008
N900_RS07950	GTP cyclohydrolase II CDS	1747840	1748490	651	reverse	GTP cyclohydrolase II	VC1263	MULTISPECIES: GTP cyclohydrolase II		3.47525	5.6596e-05	3.80571	17669.1
N900_RS07955	hypothetical protein CDS	1748661	1748837	177	reverse	hypothetical protein	VC1262	MULTISPECIES: hypothetical protein		1.36634	0.557237	-3.64182	1.79457
N900_RS07960	MFS transporter CDS	1749020	1750234	1215	reverse	MFS transporter	VC1261	MFS transporter		20.1584	0.535398	0.824567	1.86777
N900_RS07965	AraC family transcriptional regulator CDS	1750485	1751384	900	forward	AraC family transcriptional regulator	VC1260	AraC family transcriptional regulator		15.7426	0.26829	-1.19824	3.72731
N900_RS07970	rhodanese-related sulfurtransferase CDS	1751411	1752409	999	reverse	rhodanese-related sulfurtransferase	VC1259	rhodanese-related sulfurtransferase		17.1485	0.167349	-0.774257	5.97554
N900_RS07975	gyrA CDS	1752622	1755306	2685	reverse	DNA topoisomerase (ATP-hydrolyzing) subunit A	VC1258	DNA topoisomerase (ATP-hydrolyzing) subunit A		0.643564	0.489727	-6.66072	2.04195
N900_RS07980	bifunctional 3-demethylubiquinone 3-O-methyltransferase/2-octaprenyl-6-hydroxy phenol methylase CDS	1755658	1756395	738	forward	bifunctional 3-demethylubiquinone 3-O-methyltransferase/2-octaprenyl-6-hydroxy phenol methylase	VC1257	bifunctional 3-demethylubiquinone 3-O-methyltransferase/2-octaprenyl-6-hydroxy phenol methylase		0.108911	0.937541	-3.56681	1.06662
N900_RS07985	nrdA CDS	1756844	1759129	2286	forward	ribonucleoside-diphosphate reductase subunit alpha	VC1256	MULTISPECIES: ribonucleoside-diphosphate reductase subunit alpha		0.00990099	0.937541	Inf	1.06662
N900_RS07990	nrdB CDS	1759225	1760358	1134	forward	ribonucleotide-diphosphate reductase subunit beta	VC1255	MULTISPECIES: ribonucleotide-diphosphate reductase subunit beta		0.148515	0.660223	-2.9774	1.51464
N900_RS07995	2Fe-2S iron-sulfur cluster binding domain-containing protein CDS	1760358	1760636	279	forward	2Fe-2S iron-sulfur cluster binding domain-containing protein	VC1254	MULTISPECIES: (Fe-S)-binding protein		5.72277	0.344975	-0.178085	2.89876
N900_RS08005	CinA family nicotinamide mononucleotide deamidase-related protein CDS	1761338	1762585	1248	reverse	CinA family nicotinamide mononucleotide deamidase-related protein	VC1252	competence/damage-inducible protein A		16.6535	0.0389997	-2.42803	25.6412
N900_RS08010	DUF3943 domain-containing protein CDS	1762749	1763648	900	forward	DUF3943 domain-containing protein	VC1250	DUF3943 domain-containing protein		14.3762	0.497131	0.786243	2.01154
N900_RS08015	glycine cleavage system protein R CDS	1763914	1764426	513	forward	glycine cleavage system protein R	VC1249	transcriptional regulator		5.55446	0.591773	-0.442463	1.68984
N900_RS08020	methyl-accepting chemotaxis protein CDS	1764657	1766267	1611	forward	methyl-accepting chemotaxis protein	VC1248	methyl-accepting chemotaxis protein		18.6733	0.12634	-1.68594	7.91517
N900_RS08025	DUF2750 domain-containing protein CDS	1766315	1766710	396	forward	DUF2750 domain-containing protein	VC1247	MULTISPECIES: DUF2750 domain-containing protein		5.78218	0.274197	-1.8116	3.64701
N900_RS08030	SAM-dependent methyltransferase CDS	1766889	1767464	576	forward	SAM-dependent methyltransferase	VC1246	MULTISPECIES: SAM-dependent methyltransferase		0.257426	0.937541	-4.94227	1.06662
N900_RS08035	btuD CDS	1767849	1768604	756	reverse	vitamin B12 ABC transporter ATP-binding protein BtuD	VC1245	vitamin B12 ABC transporter ATP-binding protein BtuD		8.9802	0.625237	1.65588	1.59939
N900_RS08040	btuC CDS	1768591	1769598	1008	reverse	vitamin B12 ABC transporter permease BtuC	VC1244	vitamin B12 ABC transporter permease BtuC		9.61386	0.496275	-1.16145	2.01501
N900_RS08045	succinylglutamate desuccinylase CDS	1769667	1770695	1029	reverse	succinylglutamate desuccinylase	VC1242	succinylglutamate desuccinylase		12.0396	0.208274	-2.07168	4.80136
N900_RS08050	alpha-ribazole-5'-phosphate phosphatase CDS	1771011	1771613	603	reverse	alpha-ribazole-5'-phosphate phosphatase	VC1240	alpha-ribazole-5\'-phosphate phosphatase		8.55446	0.530863	-0.397992	1.88373
N900_RS08055	cobU CDS	1771620	1772159	540	reverse	bifunctional adenosylcobinamide kinase/adenosylcobinamide-phosphate guanylyltransferase	VC1239	bifunctional adenosylcobinamide kinase/adenosylcobinamide-phosphate guanylyltransferase		6.94059	0.297914	-0.173027	3.35668
N900_RS08060	adenosylcobinamide-GDP ribazoletransferase CDS	1772168	1772953	786	reverse	adenosylcobinamide-GDP ribazoletransferase	VC1238	adenosylcobinamide-GDP ribazoletransferase		12.0396	0.217424	-0.592701	4.59931
N900_RS08065	cobT CDS	1772953	1774062	1110	reverse	nicotinate-nucleotide--dimethylbenzimidazole phosphoribosyltransferase	VC1237	MULTISPECIES: nicotinate-nucleotide--dimethylbenzimidazole phosphoribosyltransferase		12.6832	0.0439563	-2.08066	22.7498
N900_RS08070	msrB CDS	1774589	1775035	447	reverse	peptide-methionine (R)-S-oxide reductase MsrB	VC1236	MULTISPECIES: peptide-methionine (R)-S-oxide reductase		8.21782	0.193046	-0.295928	5.18012
N900_RS08075	L-cystine transporter CDS	1775339	1776754	1416	forward	L-cystine transporter	VC1235	MULTISPECIES: L-cystine transporter		13.4851	0.346215	2.13259	2.88838
N900_RS08080	sbcB CDS	1776900	1778324	1425	forward	exodeoxyribonuclease I	VC1234	exodeoxyribonuclease I		18.4851	0.0650356	-1.03249	15.3762
N900_RS08085	membrane protein CDS	1778341	1778730	390	forward	membrane protein	VC1233	MULTISPECIES: membrane protein		5.29703	0.473021	-0.593531	2.11407
N900_RS08090	LrgB family protein CDS	1778721	1779395	675	forward	LrgB family protein	VC1232	LrgB family protein		12.5347	0.601949	1.40296	1.66127
N900_RS08095	cdd CDS	1779565	1780452	888	forward	cytidine deaminase	VC1231	cytidine deaminase		12.8416	0.153191	0.0647233	6.52781
N900_RS08100	AEC family transporter CDS	1780611	1781486	876	forward	AEC family transporter	VC1229	AEC family transporter		12.8614	0.413173	-1.3707	2.42029
N900_RS08105	purT CDS	1781634	1782815	1182	forward	phosphoribosylglycinamide formyltransferase 2	VC1228	phosphoribosylglycinamide formyltransferase 2		10.3168	0.498054	-0.586565	2.00782
N900_RS08110	hypothetical protein CDS	1782785	1782955	171	forward	hypothetical protein	VC1227	hypothetical protein		0.831683	0.617851	-4.23758	1.61851
N900_RS08115	thiopurine S-methyltransferase CDS	1782908	1783564	657	reverse	thiopurine S-methyltransferase	VC1226	thiopurine S-methyltransferase		4.20792	0.546407	1.23629	1.83014
N900_RS08120	phosphoribosylglycinamide formyltransferase CDS	1784033	1784812	780	forward	phosphoribosylglycinamide formyltransferase	VC1224	phosphoribosylglycinamide formyltransferase		13.9208	0.0515447	-2.57476	19.4006
N900_RS08125	hypothetical protein CDS	1784721	1784957	237	forward	hypothetical protein	VC1223	MULTISPECIES: hypothetical protein		1.76238	0.42239	-7.31587	2.36748
N900_RS08130	ihfA CDS	1784941	1785237	297	reverse	integration host factor subunit alpha	VC1222	MULTISPECIES: integration host factor subunit alpha		0	NA	NA	#VALUE!
N900_RS08135	pheT CDS	1785676	1788063	2388	reverse	phenylalanine--tRNA ligase subunit beta	VC1220	phenylalanine--tRNA ligase subunit beta		0.465347	0.758429	-2.09796	1.31852
N900_RS08140	pheS CDS	1788090	1789073	984	reverse	phenylalanine--tRNA ligase subunit alpha	VC1219	phenylalanine--tRNA ligase subunit alpha		0.019802	0.937541	-0.98914	1.06662
N900_RS08145	GNAT family N-acetyltransferase CDS	1789364	1789849	486	forward	GNAT family N-acetyltransferase	VC1217	GNAT family N-acetyltransferase		6.09901	0.447473	-0.78606	2.23477
N900_RS08150	GGDEF domain-containing protein CDS	1789846	1790964	1119	reverse	GGDEF domain-containing protein	VC1216	GGDEF domain-containing protein		15.0792	0.25219	0.990165	3.96527
N900_RS08175	pgsA CDS	1791857	1792414	558	reverse	CDP-diacylglycerol--glycerol-3-phosphate 3-phosphatidyltransferase	VC1215	MULTISPECIES: CDP-diacylglycerol--glycerol-3-phosphate 3-phosphatidyltransferase		0.405941	0.748519	-3.83928	1.33597
N900_RS08180	uvrC CDS	1792462	1794294	1833	reverse	excinuclease ABC subunit UvrC	VC1214	excinuclease ABC subunit C		23.7129	0.0409119	-1.44986	24.4427
N900_RS08185	uvrY CDS	1794294	1794938	645	reverse	UvrY/SirA/GacA family response regulator transcription factor	VC1213	MULTISPECIES: two-component system response regulator UvrY		2.0396	0.528295	1.39855	1.89288
N900_RS08190	DNA polymerase II CDS	1795314	1797677	2364	forward	DNA polymerase II	VC1212	DNA polymerase II		33.4455	0.052362	-1.25228	19.0978
N900_RS08195	EAL domain-containing protein CDS	1797649	1799763	2115	reverse	EAL domain-containing protein	VC1211	EAL domain-containing protein		36.9505	0.0294628	-1.10817	33.9412
N900_RS08200	nucleotidyltransferase CDS	1799857	1800651	795	reverse	nucleotidyltransferase	VC1210	MULTISPECIES: nucleotidyltransferase		10.7228	0.34509	0.0544887	2.8978
N900_RS08205	yeiP CDS	1800843	1801409	567	forward	elongation factor P-like protein YeiP	VC1209	MULTISPECIES: elongation factor P-like protein YeiP		9.58416	0.111373	-2.22681	8.97885
N900_RS08210	DUF440 family protein CDS	1801414	1801734	321	forward	DUF440 family protein	VC1208	MULTISPECIES: DUF440 family protein		3.52475	0.309986	2.20822	3.22595
N900_RS08215	DUF3187 family protein CDS	1801873	1802820	948	forward	DUF3187 family protein	VC1207	MULTISPECIES: DUF3187 family protein		17.4356	0.45991	0.802287	2.17434
N900_RS08220	hutC CDS	1802937	1803647	711	forward	histidine utilization repressor	VC1206	histidine utilization repressor		9.21782	0.0545658	-3.51175	18.3265
N900_RS08225	imidazolonepropionase CDS	1803751	1804959	1209	forward	imidazolonepropionase	VC1205	imidazolonepropionase		15.7822	0.362512	0.805202	2.75853
N900_RS08230	formimidoylglutamase CDS	1804949	1805959	1011	forward	formimidoylglutamase	VC1204	formimidoylglutamase		9.45545	0.0797999	-1.55884	12.5313
N900_RS08235	urocanate hydratase CDS	1805978	1807675	1698	forward	urocanate hydratase	VC1203	MULTISPECIES: urocanate hydratase		15.9505	0.333507	-0.0726405	2.99844
N900_RS08240	hutH CDS	1807687	1809222	1536	forward	histidine ammonia-lyase	VC1202	MULTISPECIES: histidine ammonia-lyase		8.94059	0.566398	0.900317	1.76554
N900_RS08245	DUF3581 family protein CDS	1809371	1810096	726	forward	DUF3581 family protein	VC1201	DUF3581 family protein		6.83168	0.0152613	-7.19228	65.5253
N900_RS08250	vesB CDS	1810171	1811382	1212	reverse	GlyGly-anchored extracellular serine protease VesB	VC1200	GlyGly-CTERM sorting domain-containing protein		25.802	0.0480584	-1.45538	20.808
N900_RS08255	isoprenylcysteine carboxylmethyltransferase family protein CDS	1811632	1812099	468	reverse	isoprenylcysteine carboxylmethyltransferase family protein	VC1199	MULTISPECIES: isoprenylcysteine carboxylmethyltransferase family protein		8.77228	0.0735892	-2.10389	13.5889
N900_RS08260	FAD-binding oxidoreductase CDS	1812149	1815214	3066	reverse	FAD-binding oxidoreductase	VC1198	FAD-binding oxidoreductase		40.7822	0.180594	-0.439475	5.53729
N900_RS08265	DUF3334 family protein CDS	1815385	1816080	696	forward	DUF3334 family protein	VC1197	MULTISPECIES: DUF3334 family protein		11.6733	0.143132	-1.67608	6.98658
N900_RS08270	DUF2786 domain-containing protein CDS	1816205	1816894	690	forward	DUF2786 domain-containing protein	VC1196	MULTISPECIES: DUF2786 domain-containing protein		9.07921	0.465244	-1.05674	2.14941
N900_RS08275	OmpA family protein CDS	1816994	1817665	672	forward	OmpA family protein	VC1195	OmpA family protein		13.4455	0.39026	0.195612	2.56239
N900_RS08280	J domain-containing protein CDS	1817730	1818782	1053	forward	J domain-containing protein	VC1194	molecular chaperone DnaJ		14.5941	0.207851	-0.10337	4.81114
N900_RS08285	hypothetical protein CDS	1818918	1819115	198	forward	hypothetical protein	VC1193	MULTISPECIES: hypothetical protein		2.66337	0.441076	-2.77037	2.26719
N900_RS08290	hypothetical protein CDS	1819407	1819805	399	forward	hypothetical protein	VC1191	hypothetical protein		4.90099	0.228063	-2.94135	4.38474
N900_RS08295	purC CDS	1819971	1821077	1107	forward	phosphoribosylaminoimidazolesuccinocarboxamide synthase	VC1190	phosphoribosylaminoimidazolesuccinocarboxamide synthase		11.8218	0.00224446	-7.90824	445.541
N900_RS08300	hypothetical protein CDS	1821279	1821701	423	reverse	hypothetical protein	VC1189	hypothetical protein		4.87129	0.542946	-1.6957	1.8418
N900_RS08305	NAD-dependent malic enzyme CDS	1822095	1823783	1689	forward	NAD-dependent malic enzyme	VC1188	MULTISPECIES: NAD-dependent malic enzyme		13.2079	0.495008	-1.31172	2.02017
N900_RS08310	DUF3392 domain-containing protein CDS	1823787	1824155	369	forward	DUF3392 domain-containing protein	VC1187	MULTISPECIES: DUF3392 domain-containing protein		5.0396	0.468277	0.437624	2.13549
N900_RS08315	vancomycin high temperature exclusion protein CDS	1824128	1824892	765	forward	vancomycin high temperature exclusion protein	VC1186	vancomycin high temperature exclusion protein		10.6931	0.627037	-0.385063	1.5948
N900_RS08320	GGDEF domain-containing protein CDS	1824993	1826323	1331	reverse	GGDEF domain-containing protein	#N/A	0		18.5347	0.114789	-0.7002	8.71165
N900_RS08325	cysteine desulfurase-like protein CDS	1826581	1827831	1251	reverse	cysteine desulfurase-like protein	VC1184	cysteine desulfurase-like protein		19.2673	0.219981	0.109657	4.54584
N900_RS08330	2OG-Fe dioxygenase family protein CDS	1827806	1828465	660	reverse	2OG-Fe dioxygenase family protein	VC1183	agglutination protein		10.1188	0.558437	0.0488202	1.79071
N900_RS08335	trxB CDS	1828940	1829896	957	forward	thioredoxin-disulfide reductase	VC1182	thioredoxin reductase		7.46535	0.188397	-1.61543	5.30794
N900_RS08340	cydD CDS	1830016	1831803	1788	forward	cysteine/glutathione ABC transporter permease/ATP-binding protein CydD	VC1181	thiol reductant ABC exporter subunit CydD		1.43564	0.507242	-1.11044	1.97144
N900_RS08345	cydC CDS	1831796	1833517	1722	forward	cysteine/glutathione ABC transporter ATP-binding protein/permease CydC	VC1180	cysteine/glutathione ABC transporter ATP-binding protein/permease CydC		2.55446	0.473222	-1.41804	2.11317
N900_RS08350	rluB CDS	1833685	1834650	966	reverse	23S rRNA pseudouridine(2605) synthase RluB	VC1179	23S rRNA pseudouridylate synthase B		6.9703	0.101419	-3.20834	9.86012
N900_RS08355	threonylcarbamoyl-AMP synthase CDS	1834783	1835403	621	reverse	threonylcarbamoyl-AMP synthase	VC1178	threonylcarbamoyl-AMP synthase		6.80198	0.508717	0.269785	1.96573
N900_RS08360	PHP domain-containing protein CDS	1835406	1836278	873	reverse	PHP domain-containing protein	VC1177	PHP domain-containing protein		13.7525	0.503629	0.046217	1.98559
N900_RS08365	hypothetical protein CDS	1836343	1836480	138	forward	hypothetical protein	VC0200	MULTISPECIES: hypothetical protein		1.76238	0.559725	-3.75061	1.78659
N900_RS08370	anthranilate synthase component 1 CDS	1836614	1838185	1572	forward	anthranilate synthase component 1	VC1174	anthranilate synthase component I		25.3465	0.0699259	-1.14216	14.3009
N900_RS08375	aminodeoxychorismate/anthranilate synthase component II CDS	1838182	1838793	612	forward	aminodeoxychorismate/anthranilate synthase component II	VC1173	aminodeoxychorismate/anthranilate synthase component II		4.16832	0.450914	-2.86842	2.21772
N900_RS08380	trpD CDS	1838814	1839812	999	forward	anthranilate phosphoribosyltransferase	VC1172	anthranilate phosphoribosyltransferase		6.9604	0.527915	-0.183824	1.89424
N900_RS08385	trpCF CDS	1839818	1841227	1410	forward	bifunctional indole-3-glycerol-phosphate synthase TrpC/phosphoribosylanthranilate isomerase TrpF	VC1171	bifunctional indole-3-glycerol phosphate synthase/phosphoribosylanthranilate isomerase		19.6139	0.0209245	-1.52587	47.7908
N900_RS08390	trpB CDS	1841268	1842458	1191	forward	tryptophan synthase subunit beta	VC1170	tryptophan synthase subunit beta		16.9307	0.042841	-1.31122	23.3421
N900_RS08395	trpA CDS	1842458	1843264	807	forward	tryptophan synthase subunit alpha	VC1169	tryptophan synthase subunit alpha		5.88119	0.513912	-1.99273	1.94586
N900_RS08400	dicarboxylate/amino acid:cation symporter CDS	1843580	1844836	1257	forward	dicarboxylate/amino acid:cation symporter	VC1168	dicarboxylate/amino acid:cation symporter		16.6535	0.0516936	-0.986239	19.3447
N900_RS08405	thymidine kinase CDS	1844938	1845516	579	reverse	thymidine kinase	VC1167	thymidine kinase		7.10891	0.272988	-0.523583	3.66317
N900_RS08410	aspS CDS	1845612	1847387	1776	reverse	aspartate--tRNA ligase	VC1166	aspartate--tRNA ligase		0.237624	0.590914	-4.03559	1.69229
N900_RS08415	DUF72 domain-containing protein CDS	1847679	1848548	870	forward	DUF72 domain-containing protein	VC1165	DUF72 domain-containing protein		8.0198	0.232529	0.206445	4.30054
N900_RS08420	cmoA CDS	1848686	1849414	729	forward	carboxy-S-adenosyl-L-methionine synthase CmoA	VC1164	carboxy-S-adenosyl-L-methionine synthase CmoA		5.46535	0.0975918	-3.99426	10.2468
N900_RS08425	cmoB CDS	1849526	1850497	972	forward	tRNA 5-methoxyuridine(34)/uridine 5-oxyacetic acid(34) synthase CmoB	VC1163	tRNA 5-methoxyuridine(34)/uridine 5-oxyacetic acid(34) synthase CmoB		7.88119	0.0355434	-7.07773	28.1346
N900_RS08430	ATP-dependent Zn protease CDS	1850617	1851354	738	forward	ATP-dependent Zn protease	VC1162	ATP-dependent Zn protease		4.0099	0.0356417	-9.14794	28.057
N900_RS08435	gonadoliberin III CDS	1851363	1852871	1509	forward	gonadoliberin III	VC1161	gonadoliberin III		15.6337	0.0032915	-4.7599	303.813
N900_RS08440	alpha-L-glutamate ligase-like protein CDS	1852871	1853860	990	forward	alpha-L-glutamate ligase-like protein	VC1160	alpha-L-glutamate ligase-like protein		14.6436	0.00858399	-3.41442	116.496
N900_RS08445	serC CDS	1853941	1855080	1140	reverse	3-phosphoserine/phosphohydroxythreonine transaminase	VC1159	3-phosphoserine/phosphohydroxythreonine transaminase		0.594059	0.569421	-6.36578	1.75617
N900_RS08450	DUF945 domain-containing protein CDS	1855157	1856422	1266	reverse	DUF945 domain-containing protein	VC1158	DUF945 domain-containing protein		13.4554	0.0756664	-1.52079	13.2159
N900_RS08455	cyclic nucleotide-binding domain-containing protein CDS	1856645	1858600	1956	forward	cyclic nucleotide-binding domain-containing protein	VC1084	ATPase		34.8416	0.14335	-0.272572	6.97592
N900_RS08460	response regulator CDS	1858549	1859094	546	forward	response regulator	VC1155	response regulator		6.77228	0.512884	0.247297	1.94976
N900_RS08465	hypothetical protein CDS	1859285	1859833	549	forward	hypothetical protein	VC1154	MULTISPECIES: hypothetical protein		9.13861	0.279471	-1.40609	3.57819
N900_RS08470	TfoX/Sxy family DNA transformation protein CDS	1859930	1860538	609	reverse	TfoX/Sxy family DNA transformation protein	VC1153	DNA transformation protein		12.4356	0.0662738	-1.85222	15.0889
N900_RS08475	HDOD domain-containing protein CDS	1860880	1861815	936	forward	HDOD domain-containing protein	VC1152	HDOD domain-containing protein		16.5842	0.591603	-0.469911	1.69032
N900_RS08480	lysine exporter LysO family protein CDS	1861836	1862741	906	forward	lysine exporter LysO family protein	VC1151	lysine exporter LysO family protein		17.7228	0.356381	-0.507679	2.80599
N900_RS08485	hypothetical protein CDS	1862930	1863439	510	forward	hypothetical protein	VC1150	MULTISPECIES: hypothetical protein		6.39604	0.288157	-0.696085	3.47034
N900_RS08490	panP CDS	1863549	1865195	1647	forward	putative pyridoxal-dependent aspartate 1-decarboxylase	VC1149	putative pyridoxal-dependent aspartate 1-decarboxylase		0.415842	0.937541	-2.68702	1.06662
N900_RS08495	MurR/RpiR family transcriptional regulator CDS	1865503	1866357	855	forward	MurR/RpiR family transcriptional regulator	VC1148	MULTISPECIES: MurR/RpiR family transcriptional regulator		11.3366	0.419144	-0.0186519	2.38582
N900_RS08500	iron-containing alcohol dehydrogenase CDS	1866448	1867716	1269	reverse	iron-containing alcohol dehydrogenase	VC1147	iron-containing alcohol dehydrogenase		15.4356	0.547076	0.00248115	1.8279
N900_RS08505	GrxA family glutaredoxin CDS	1868004	1868267	264	forward	GrxA family glutaredoxin	VC1146	MULTISPECIES: GrxA family glutaredoxin		2.50495	0.526281	-2.91829	1.90013
N900_RS08510	transporter CDS	1868469	1870145	1677	forward	transporter	VC1145	MULTISPECIES: transporter		20.8317	0.230239	-1.69596	4.34331
N900_RS08515	clpA CDS	1870214	1872484	2271	reverse	ATP-dependent Clp protease ATP-binding subunit ClpA	VC1144	MULTISPECIES: ATP-dependent Clp protease ATP-binding subunit ClpA		12.5941	0.00486636	-2.99907	205.492
N900_RS08520	clpS CDS	1872523	1872843	321	reverse	ATP-dependent Clp protease adapter ClpS	VC1143	MULTISPECIES: ATP-dependent Clp protease adaptor ClpS		5.88119	0.235233	-1.85836	4.2511
N900_RS08525	cspD CDS	1873307	1873537	231	forward	cold shock domain-containing protein CspD	VC1142	MULTISPECIES: cold shock domain-containing protein CspD		6.61386	0.402366	-1.29989	2.4853
N900_RS08530	NADP-dependent isocitrate dehydrogenase CDS	1873636	1875861	2226	reverse	NADP-dependent isocitrate dehydrogenase	VC1141	NADP-dependent isocitrate dehydrogenase		1.89109	0.0215942	-1.43946	46.3088
N900_RS08535	rluE CDS	1876169	1876894	726	forward	23S rRNA pseudouridine(2457) synthase RluE	VC1140	23S rRNA pseudouridine synthase E		8.0198	0.323797	-1.63173	3.08835
N900_RS08540	bifunctional phosphoribosyl-AMP cyclohydrolase/phosphoribosyl-ATP diphosphatase HisIE CDS	1877095	1877727	633	reverse	bifunctional phosphoribosyl-AMP cyclohydrolase/phosphoribosyl-ATP diphosphatase HisIE	VC1139	MULTISPECIES: bifunctional phosphoribosyl-AMP cyclohydrolase/phosphoribosyl-ATP diphosphatase		7.44554	0.0759053	-2.44365	13.1743
N900_RS08545	hisF CDS	1877724	1878497	774	reverse	imidazole glycerol phosphate synthase subunit HisF	VC1138	MULTISPECIES: imidazole glycerol phosphate synthase cyclase subunit		8.22772	0.117128	-1.87114	8.53768
N900_RS08550	1-(5-phosphoribosyl)-5-[(5- phosphoribosylamino)methylideneamino]imidazole-4- carboxamide isomerase CDS	1878479	1879216	738	reverse	1-(5-phosphoribosyl)-5-[(5- phosphoribosylamino)methylideneamino]imidazole-4- carboxamide isomerase	VC1137	1-(5-phosphoribosyl)-5-((5-phosphoribosylamino)methylideneamino)imidazole-4-carboxamide isomerase		8.28713	0.347444	-2.28629	2.87816
N900_RS08555	hisH CDS	1879259	1879870	612	reverse	imidazole glycerol phosphate synthase subunit HisH	VC1136	MULTISPECIES: imidazole glycerol phosphate synthase subunit HisH		9.72277	0.265819	1.01287	3.76196
N900_RS08560	hisB CDS	1879870	1880943	1074	reverse	bifunctional histidinol-phosphatase/imidazoleglycerol-phosphate dehydratase HisB	VC1135	bifunctional histidinol-phosphatase/imidazoleglycerol-phosphate dehydratase		9.27723	0.332562	0.337817	3.00696
N900_RS08565	histidinol-phosphate transaminase CDS	1880995	1882035	1041	reverse	histidinol-phosphate transaminase	VC1134	histidinol-phosphate transaminase		17.6139	0.0671862	-1.13879	14.884
N900_RS08570	hisD CDS	1882039	1883334	1296	reverse	histidinol dehydrogenase	VC1133	histidinol dehydrogenase		16.8614	0.0556369	-1.48203	17.9737
N900_RS08575	hisG CDS	1883339	1884235	897	reverse	ATP phosphoribosyltransferase	VC1132	ATP phosphoribosyltransferase		11.0792	0.484642	-0.300072	2.06338
N900_RS08580	Na+/H+ antiporter NhaC family protein CDS	1884644	1886245	1602	reverse	Na+/H+ antiporter NhaC family protein	VC1131	Na+/H+ antiporter NhaC family protein		26.0396	0.0609177	-1.1058	16.4156
N900_RS08585	H-NS histone family protein CDS	1886933	1887346	414	forward	H-NS histone family protein	VC1130	DNA-binding protein		0.29703	0.000297369	3.85839	3362.82
N900_RS08590	inosine/guanosine kinase CDS	1887394	1888698	1305	reverse	inosine/guanosine kinase	VC1129	inosine/guanosine kinase		30.2475	0.00683941	-0.854523	146.211
N900_RS08595	mnmA CDS	1888960	1890078	1119	forward	tRNA 2-thiouridine(34) synthase MnmA	VC1128	tRNA 2-thiouridine(34) synthase MnmA		0.00990099	0.937541	Inf	1.06662
N900_RS08600	hflD CDS	1890101	1890718	618	forward	high frequency lysogenization protein HflD	VC1127	MULTISPECIES: lysogenization protein HflD		0.465347	0.44884	-5.68793	2.22797
N900_RS08605	purB CDS	1890776	1892146	1371	forward	adenylosuccinate lyase	VC1126	MULTISPECIES: adenylosuccinate lyase		0.663366	0.937541	-6.71868	1.06662
N900_RS08610	DUF3833 domain-containing protein CDS	1892237	1892764	528	reverse	DUF3833 domain-containing protein	VC1125	DUF3833 domain-containing protein		7.21782	0.485605	0.0896604	2.05929
N900_RS08615	hypothetical protein CDS	1892761	1893327	567	reverse	hypothetical protein	VC1124	MULTISPECIES: hypothetical protein		6.62376	0.300685	-2.12482	3.32574
N900_RS08620	DUF2878 domain-containing protein CDS	1893260	1893799	540	reverse	DUF2878 domain-containing protein	VC1123	MULTISPECIES: DUF2878 domain-containing protein		7.82178	0.230161	-3.75633	4.34478
N900_RS08625	class I SAM-dependent methyltransferase CDS	1893802	1895100	1299	reverse	class I SAM-dependent methyltransferase	VC1122	class I SAM-dependent methyltransferase		20.4752	0.0548056	-0.663614	18.2463
N900_RS08630	DUF1365 domain-containing protein CDS	1895033	1895842	810	reverse	DUF1365 domain-containing protein	VC1121	DUF1365 domain-containing protein		12.0099	0.104608	-1.69013	9.55951
N900_RS08635	NAD(P)/FAD-dependent oxidoreductase CDS	1895842	1897122	1281	reverse	NAD(P)/FAD-dependent oxidoreductase	VC1120	MULTISPECIES: FAD-dependent oxidoreductase		19.495	0.0096583	-1.07391	103.538
N900_RS08640	SDR family oxidoreductase CDS	1897133	1897858	726	reverse	SDR family oxidoreductase	VC1119	SDR family NAD(P)-dependent oxidoreductase		9.60396	0.171681	-1.07114	5.82476
N900_RS08645	nuclear transport factor 2 family protein CDS	1897855	1898283	429	reverse	nuclear transport factor 2 family protein	VC1118	nuclear transport factor 2 family protein		8.63366	0.131798	-3.20325	7.58739
N900_RS08650	htpX CDS	1898493	1899356	864	reverse	protease HtpX	VC1117	MULTISPECIES: protease HtpX		17.901	0.0150948	-1.48702	66.2482
N900_RS08655	hypothetical protein CDS	1899583	1899792	210	forward	hypothetical protein	VC1116	MULTISPECIES: hypothetical protein		4.37624	0.304	-2.00082	3.28947
N900_RS08660	bioD CDS	1899874	1900590	717	reverse	dethiobiotin synthase	VC1115	dethiobiotin synthase		11.2178	0.113448	-0.756809	8.81461
N900_RS08665	bioC CDS	1900566	1901369	804	reverse	malonyl-ACP O-methyltransferase BioC	VC1114	malonyl		8.73267	0.0882473	-1.71175	11.3318
N900_RS08670	bioF CDS	1901366	1902520	1155	reverse	8-amino-7-oxononanoate synthase	VC1113	8-amino-7-oxononanoate synthase		12.3564	0.106928	-2.20562	9.35206
N900_RS08675	biotin synthase BioB CDS	1902504	1903556	1053	reverse	biotin synthase BioB	VC1112	MULTISPECIES: biotin synthase		13.3663	0.0357473	-0.145919	27.9741
N900_RS08680	bioA CDS	1903683	1904969	1287	forward	adenosylmethionine--8-amino-7-oxononanoate transaminase	VC1111	adenosylmethionine--8-amino-7-oxononanoate transaminase		15.7327	0.0186916	-2.88401	53.5
N900_RS08685	serS CDS	1905076	1906383	1308	reverse	serine--tRNA ligase	VC1110	MULTISPECIES: serine--tRNA ligase		0.118812	0.937541	0.578864	1.06662
N900_RS08690	replication-associated recombination protein A CDS	1906487	1907836	1350	reverse	replication-associated recombination protein A	VC1108	replication-associated recombination protein A		23.0792	0.294131	-0.275944	3.39984
N900_RS08695	lolA CDS	1907861	1908457	597	reverse	outer membrane lipoprotein chaperone LolA	VC1107	MULTISPECIES: outer membrane lipoprotein carrier protein LolA		0.633663	0.710654	-2.89924	1.40716
N900_RS08700	YecA family protein CDS	1908553	1909182	630	reverse	YecA family protein	VC1106	prepilin peptidase		6.10891	0.478238	0.107645	2.09101
N900_RS08705	dusC CDS	1909339	1910310	972	forward	tRNA dihydrouridine(16) synthase DusC	VC1105	tRNA dihydrouridine(16) synthase DusC		12.3861	0.224823	-2.0242	4.44794
N900_RS08710	sensor domain-containing diguanylate cyclase CDS	1910343	1911812	1470	reverse	sensor domain-containing diguanylate cyclase	VC1104	sensor domain-containing diguanylate cyclase		37.5743	0.0233053	-1.03212	42.9086
N900_RS08715	ABC transporter ATP-binding protein CDS	1911979	1912773	795	reverse	ABC transporter ATP-binding protein	VC1103	ATP-binding cassette domain-containing protein		6.22772	0.539551	1.14448	1.85339
N900_RS08720	ABC transporter permease CDS	1912770	1913753	984	reverse	ABC transporter permease	VC1102	ABC transporter permease		15.7921	0.0572967	-1.26278	17.453
N900_RS08725	ABC transporter substrate-binding protein CDS	1913829	1914794	966	reverse	ABC transporter substrate-binding protein	VC1101	MULTISPECIES: ABC transporter substrate-binding protein		16.4752	0.106954	-1.20478	9.34981
N900_RS08730	DNA-binding protein VF530 CDS	1915232	1915642	411	forward	DNA-binding protein VF530	VC1100	DNA-binding protein VF530		6.91089	0.471153	-1.20105	2.12245
N900_RS08735	DUF412 domain-containing protein CDS	1915765	1916217	453	reverse	DUF412 domain-containing protein	VC1099	DUF412 domain-containing protein		7.52475	0.368352	-2.13374	2.71479
N900_RS08740	acetate kinase CDS	1916570	1917766	1197	forward	acetate kinase	VC1098	MULTISPECIES: acetate kinase		6.87129	0.0413388	-6.4032	24.1903
N900_RS08745	phosphate acetyltransferase CDS	1917902	1920046	2145	forward	phosphate acetyltransferase	VC1097	phosphate acetyltransferase		3.43564	0.482808	-4.87741	2.07121
N900_RS08750	glutathione S-transferase family protein CDS	1920144	1921091	948	reverse	glutathione S-transferase family protein	VC1096	glutathione S-transferase family protein		14.198	0.408816	0.73576	2.44609
N900_RS08755	ABC transporter ATP-binding protein CDS	1921241	1922251	1011	reverse	ABC transporter ATP-binding protein	VC1095	MULTISPECIES: ABC transporter ATP-binding protein		13.9901	0.387827	-1.05447	2.57847
N900_RS08760	ABC transporter ATP-binding protein CDS	1922230	1923204	975	reverse	ABC transporter ATP-binding protein	VC1094	ABC transporter ATP-binding protein		9.77228	0.531	-0.853661	1.88324
N900_RS08765	oppC CDS	1923229	1924131	903	reverse	oligopeptide ABC transporter permease OppC	VC1093	MULTISPECIES: oligopeptide ABC transporter permease OppC		13.802	0.202458	-1.68804	4.93929
N900_RS08770	oppB CDS	1924145	1925065	921	reverse	oligopeptide ABC transporter permease OppB	VC1092	oligopeptide ABC transporter permease OppB		20.6139	0.540513	-0.61478	1.85009
N900_RS08775	peptide ABC transporter substrate-binding protein CDS	1925214	1926845	1632	reverse	peptide ABC transporter substrate-binding protein	VC1091	peptide ABC transporter substrate-binding protein		18.3861	0.418802	-0.68458	2.38776
N900_RS08780	phosphate/phosphite/phosphonate ABC transporter substrate-binding protein CDS	1927469	1928281	813	forward	phosphate/phosphite/phosphonate ABC transporter substrate-binding protein	VC1089	phosphate/phosphite/phosphonate ABC transporter substrate-binding protein		14.7624	0.087721	-1.24442	11.3998
N900_RS08785	HAMP domain-containing protein CDS	1928285	1929889	1605	forward	HAMP domain-containing protein	VC1088	HAMP domain-containing protein		26.9505	0.292639	-0.0543229	3.41718
N900_RS08790	two-component system response regulator CDS	1929918	1931261	1344	reverse	two-component system response regulator	VC1087	two-component system response regulator		27.1584	0.0553338	-0.990111	18.0721
N900_RS08795	EAL domain-containing protein CDS	1931278	1932888	1611	reverse	EAL domain-containing protein	VC1086	EAL domain-containing protein		24.0693	0.120824	-1.59121	8.27651
N900_RS08800	two-component sensor histidine kinase CDS	1932888	1934192	1305	reverse	two-component sensor histidine kinase	VC1085	two-component sensor histidine kinase		23.5941	0.122351	0.366361	8.17322
N900_RS08805	two-component sensor histidine kinase CDS	1934204	1935523	1320	reverse	two-component sensor histidine kinase	VC1084	two-component sensor histidine kinase		23.297	0.061147	-0.433302	16.354
N900_RS08810	chemotaxis protein CheC CDS	1935534	1936118	585	reverse	chemotaxis protein CheC	VC1083	MULTISPECIES: chemotaxis protein CheC		11.2673	0.131217	-0.901558	7.62094
N900_RS08815	response regulator CDS	1936115	1936480	366	reverse	response regulator	VC1082	MULTISPECIES: response regulator		6.76238	0.623567	-0.0427906	1.60368
N900_RS08820	HDOD domain-containing protein CDS	1936515	1937657	1143	reverse	HDOD domain-containing protein	VC1081	HDOD domain-containing protein		21.1683	0.315987	-0.466814	3.16469
N900_RS08825	Hpt domain-containing protein CDS	1937654	1938019	366	reverse	Hpt domain-containing protein	VC1080	sensor histidine kinase		5.48515	0.617372	-0.12759	1.61977
N900_RS08830	threonylcarbamoyl-AMP synthase CDS	1938265	1939254	990	forward	threonylcarbamoyl-AMP synthase	VC1079	threonylcarbamoyl-AMP synthase		6.9703	0.473489	0.671265	2.11198
N900_RS08835	hypothetical protein CDS	1939299	1939439	141	forward	hypothetical protein	VC1078	hypothetical protein		1.94059	0.727411	-2.32134	1.37474
N900_RS08840	hypothetical protein CDS	1939518	1940006	489	forward	hypothetical protein	VC1077	hypothetical protein		5.43564	0.502064	-1.13099	1.99178
N900_RS08845	helix-turn-helix transcriptional regulator CDS	1940055	1940843	789	reverse	helix-turn-helix transcriptional regulator	#N/A	0		15.1287	0.118863	-0.544441	8.41302
N900_RS08850	YbhB/YbcL family Raf kinase inhibitor-like protein CDS	1940856	1941398	543	reverse	YbhB/YbcL family Raf kinase inhibitor-like protein	VC1075	MULTISPECIES: YbhB/YbcL family Raf kinase inhibitor-like protein		6.39604	0.20159	-2.20671	4.96055
N900_RS08855	CPBP family intramembrane metalloprotease CDS	1941682	1942512	831	forward	CPBP family intramembrane metalloprotease	VC1074	CPBP family intramembrane metalloprotease		9.55446	0.608265	0.111859	1.64402
N900_RS08860	chitinase CDS	1942602	1945868	3267	reverse	chitinase	VC1073	chitinase		46.3168	0.0463508	-0.34726	21.5746
N900_RS08865	arsJ CDS	1946432	1947667	1236	reverse	organoarsenical effux MFS transporter ArsJ	VC1071	MFS transporter		17.505	0.324589	0.416989	3.08082
N900_RS08870	phosphatase CDS	1947706	1948203	498	reverse	phosphatase	VC1070	phosphatase		5.75248	0.145814	-2.41845	6.85807
N900_RS08875	ArsJ-associated glyceraldehyde-3-phosphate dehydrogenase CDS	1948217	1949218	1002	reverse	ArsJ-associated glyceraldehyde-3-phosphate dehydrogenase	VC1069	glyceraldehyde-3-phosphate dehydrogenase		12.7327	0.357592	-0.708242	2.79648
N900_RS08880	metalloregulator ArsR/SmtB family transcription factor CDS	1949315	1949656	342	reverse	metalloregulator ArsR/SmtB family transcription factor	VC1068	MULTISPECIES: transcriptional regulator		2.56436	0.558521	1.61607	1.79044
N900_RS08885	GGDEF domain-containing protein CDS	1950198	1952279	2082	reverse	GGDEF domain-containing protein	VC1067	GGDEF domain-containing protein		52.6634	0.00204428	0.374542	489.169
N900_RS08890	hypothetical protein CDS	1952366	1953109	744	reverse	hypothetical protein	VC1066	hypothetical protein		12.0594	0.0729842	-1.57854	13.7016
N900_RS08895	MGMT family protein CDS	1953160	1953462	303	forward	MGMT family protein	VC1065	MGMT family protein		5.52475	0.538957	1.43216	1.85543
N900_RS08900	hypothetical protein CDS	1953516	1953947	432	reverse	hypothetical protein	VC1064	MULTISPECIES: hypothetical protein		13.0198	0.0972592	-1.65749	10.2818
N900_RS08905	tesB CDS	1954098	1954958	861	forward	acyl-CoA thioesterase II	VC1063	acyl-CoA thioesterase II		7.9505	0.433749	-2.53935	2.30548
N900_RS08910	Lrp/AsnC family transcriptional regulator CDS	1954967	1955425	459	reverse	Lrp/AsnC family transcriptional regulator	VC1062	MULTISPECIES: Lrp/AsnC family transcriptional regulator		6.47525	0.434615	-0.918058	2.30089
N900_RS08915	PLP-dependent cysteine synthase family protein CDS	1955547	1956614	1068	forward	PLP-dependent cysteine synthase family protein	VC1061	PLP-dependent cysteine synthase family protein		19.2277	0.04614	-2.11042	21.6732
N900_RS08920	sohB CDS	1956739	1957800	1062	reverse	protease SohB	VC1060	protease SohB		10.0594	0.266973	-1.72134	3.7457
N900_RS08925	YciK family oxidoreductase CDS	1957959	1958702	744	forward	YciK family oxidoreductase	VC1059	MULTISPECIES: YciK family oxidoreductase		7.19802	0.126982	0.12916	7.87512
N900_RS08930	YcgN family cysteine cluster protein CDS	1958796	1959233	438	reverse	YcgN family cysteine cluster protein	VC1058	MULTISPECIES: YcgN family cysteine cluster protein		5.30693	0.153942	-2.86776	6.49595
N900_RS08935	YkgJ family cysteine cluster protein CDS	1959368	1959619	252	forward	YkgJ family cysteine cluster protein	VC1057	MULTISPECIES: YkgJ family cysteine cluster protein		1.62376	0.410837	-1.4066	2.43406
N900_RS08940	recR CDS	1959729	1960331	603	reverse	recombination protein RecR	VC1056	MULTISPECIES: recombination protein RecR		5.66337	0.510106	-1.20176	1.96038
N900_RS08945	YbaB/EbfC family nucleoid-associated protein CDS	1960346	1960675	330	reverse	YbaB/EbfC family nucleoid-associated protein	VC1055	MULTISPECIES: YbaB/EbfC family nucleoid-associated protein		0.336634	0.937541	-5.19753	1.06662
N900_RS08950	DNA polymerase III subunit gamma/tau CDS	1960746	1962824	2079	reverse	DNA polymerase III subunit gamma/tau	VC1054	DNA polymerase III subunit gamma/tau		0.950495	0.532925	-2.5913	1.87644
N900_RS08955	adenine phosphoribosyltransferase CDS	1962843	1963388	546	reverse	adenine phosphoribosyltransferase	VC1053	MULTISPECIES: adenine phosphoribosyltransferase		6.90099	0.373359	-0.172035	2.67838
N900_RS08960	DUF454 domain-containing protein CDS	1963520	1963918	399	reverse	DUF454 domain-containing protein	VC1052	MULTISPECIES: DUF454 domain-containing protein		9.65347	0.350144	0.602256	2.85597
N900_RS08965	hypothetical protein CDS	1963918	1964049	132	reverse	hypothetical protein	VC1051	MULTISPECIES: hypothetical protein		1.50495	0.54619	-5.58033	1.83086
N900_RS08970	response regulator CDS	1964219	1965325	1107	reverse	response regulator	VC1050	response regulator		17.5743	0.172174	-0.151293	5.80809
N900_RS08975	LysR family transcriptional regulator CDS	1965534	1966433	900	forward	LysR family transcriptional regulator	VC1049	MULTISPECIES: LysR family transcriptional regulator		16.2475	0.00101082	-2.04769	989.299
N900_RS08980	NAD(P)H nitroreductase CDS	1966512	1967060	549	reverse	NAD(P)H nitroreductase	VC1048	NAD(P)H nitroreductase		8.26733	0.270038	-1.89918	3.70318
N900_RS08985	fadJ CDS	1967186	1969312	2127	reverse	fatty acid oxidation complex subunit alpha FadJ	VC1047	fatty acid oxidation complex subunit alpha FadJ		28.0594	0.0786724	0.446817	12.7109
N900_RS08990	fadI CDS	1969312	1970619	1308	reverse	acetyl-CoA C-acyltransferase FadI	VC1046	MULTISPECIES: acetyl-CoA C-acyltransferase FadI		29.2772	0.00183621	-1.52032	544.599
N900_RS08995	hypothetical protein CDS	1970667	1970847	181	forward	hypothetical protein	#N/A	0		2.82178	0.522812	-0.881742	1.91273
N900_RS09000	sigma-70 family RNA polymerase sigma factor CDS	1971147	1971713	567	forward	sigma-70 family RNA polymerase sigma factor	VC1045	RNA polymerase sigma factor		10.5248	0.0551877	-2.27176	18.12
N900_RS09005	DUF3379 domain-containing protein CDS	1971676	1972437	762	forward	DUF3379 domain-containing protein	VC1044	DUF3379 domain-containing protein		8.72277	0.019875	-4.86674	50.3144
N900_RS09010	outer membrane protein transport protein CDS	1972697	1973983	1287	forward	outer membrane protein transport protein	VC1043	long-chain fatty acid transporter		28.703	4.55213e-05	1.90444	21967.7
N900_RS09015	outer membrane protein transport protein CDS	1974286	1975584	1299	forward	outer membrane protein transport protein	VC1042	aromatic hydrocarbon degradation protein		23.901	0.306262	-1.02782	3.26518
N900_RS09020	low molecular weight phosphotyrosine protein phosphatase CDS	1975611	1976078	468	reverse	low molecular weight phosphotyrosine protein phosphatase	VC1041	MULTISPECIES: low molecular weight phosphotyrosine protein phosphatase		3.58416	0.504001	-1.53091	1.98412
N900_RS09025	cobO CDS	1976164	1976769	606	forward	cob(I)yrinic acid a,c-diamide adenosyltransferase	VC1040	cob(I)yrinic acid a,c-diamide adenosyltransferase		4.83168	0.219897	-2.86979	4.54759
N900_RS09030	AsmA family protein CDS	1976841	1978952	2112	reverse	AsmA family protein	VC1039	AsmA family protein		17.1287	0.453476	-1.19489	2.20519
N900_RS09035	uridine kinase CDS	1979050	1979691	642	reverse	uridine kinase	VC1038	MULTISPECIES: uridine kinase		8.51485	0.562281	-0.130509	1.77847
N900_RS09040	hypothetical protein CDS	1979690	1979875	186	forward	hypothetical protein	VC1451	MULTISPECIES: hypothetical protein		5.0198	0.0792735	-2.68442	12.6146
N900_RS09045	apbC CDS	1979868	1981016	1149	reverse	iron-sulfur cluster carrier protein ApbC	VC1037	iron-sulfur cluster carrier protein ApbC		18.7129	0.241132	-0.597887	4.14711
N900_RS09050	metG CDS	1981102	1983153	2052	forward	methionine--tRNA ligase	VC1036	MULTISPECIES: methionine--tRNA ligase		2.44554	0.561851	2.06007	1.77983
N900_RS09055	hypothetical protein CDS	1983379	1984272	894	forward	hypothetical protein	VC1035	hypothetical protein		8.45545	0.431219	0.569532	2.31901
N900_RS09060	uridine phosphorylase CDS	1984345	1985106	762	reverse	uridine phosphorylase	VC1034	MULTISPECIES: uridine phosphorylase		6.0198	0.466625	0.297047	2.14305
N900_RS09065	zinc/cadmium/mercury/lead-transporting ATPase CDS	1985567	1987873	2307	reverse	zinc/cadmium/mercury/lead-transporting ATPase	VC1033	zinc/cadmium/mercury/lead-transporting ATPase		1.93069	0.452384	-0.775545	2.21051
N900_RS09070	hypothetical protein CDS	1987856	1988053	198	forward	hypothetical protein	VC1220	hypothetical protein		1.10891	0.56286	-3.81262	1.77664
N900_RS09075	CBS domain-containing protein CDS	1987986	1988426	441	reverse	CBS domain-containing protein	VC1031	MULTISPECIES: CBS domain-containing protein		6.41584	0.450145	-1.04117	2.22151
N900_RS09080	GGDEF domain-containing protein CDS	1988631	1989605	975	forward	GGDEF domain-containing protein	VC1029	GGDEF domain-containing protein		17.0594	0.237276	-0.24052	4.21449
N900_RS09085	moaE CDS	1989620	1990072	453	reverse	molybdopterin synthase catalytic subunit MoaE	VC1028	molybdopterin synthase catalytic subunit		2	0.461867	1.79694	2.16512
N900_RS09090	moaD CDS	1990074	1990319	246	reverse	molybdopterin synthase sulfur carrier subunit	VC1027	MULTISPECIES: molybdopterin synthase sulfur carrier subunit		4.57426	0.545691	-0.261413	1.83254
N900_RS09095	moaC CDS	1990316	1990795	480	reverse	cyclic pyranopterin monophosphate synthase MoaC	VC1026	cyclic pyranopterin monophosphate synthase MoaC		8.38614	0.288836	-0.655216	3.46217
N900_RS09100	moaB CDS	1990806	1991318	513	reverse	molybdenum cofactor biosynthesis protein B	VC1025	MULTISPECIES: molybdenum cofactor biosynthesis protein B		8.15842	0.27818	-1.34068	3.59479
N900_RS09105	moaA CDS	1991378	1992382	1005	reverse	GTP 3',8-cyclase MoaA	VC1024	GTP 3\',8-cyclase MoaA		14.4455	0.200236	-0.223597	4.99412
N900_RS09110	YvcK family protein CDS	1992673	1993563	891	forward	YvcK family protein	VC1023	MULTISPECIES: hypothetical protein		8.77228	0.111602	-2.55085	8.96041
N900_RS09115	phosphorelay protein LuxU CDS	1993552	1993893	342	reverse	phosphorelay protein LuxU	VC1022	MULTISPECIES: phosphorelay protein LuxU		4.20792	0.0271203	-9.49901	36.8728
N900_RS09120	sigma-54-dependent Fis family transcriptional regulator CDS	1993897	1995264	1368	reverse	sigma-54-dependent Fis family transcriptional regulator	VC1021	sigma-54-dependent Fis family transcriptional regulator		13.5842	0.000168146	-10.2647	5947.2
N900_RS09125	hypothetical protein CDS	1995557	1995757	201	forward	hypothetical protein	VC1313	hypothetical protein		1.53465	0.608417	-1.12869	1.64361
N900_RS09130	uvrB CDS	1995695	1997725	2031	reverse	excinuclease ABC subunit UvrB	VC1018	excinuclease ABC subunit UvrB		36.0198	0.00291947	0.0490032	342.528
N900_RS09140	rsxA CDS	1998607	1999188	582	forward	electron transport complex subunit RsxA	VC1017	MULTISPECIES: electron transport complex subunit A		0	NA	NA	#VALUE!
N900_RS09145	rsxB CDS	1999188	1999775	588	forward	electron transport complex subunit RsxB	VC1016	MULTISPECIES: electron transport complex subunit B		0.940594	0.525247	-7.31949	1.90387
N900_RS09150	rsxC CDS	1999784	2002087	2304	forward	electron transport complex subunit RsxC	#N/A	0		2.34653	0.587432	-5.21947	1.70232
N900_RS09155	rsxD CDS	2002107	2003153	1047	forward	electron transport complex subunit RsxD	VC1014	electron transport complex subunit RsxD		2.44554	0.278893	-2.39914	3.58561
N900_RS09160	rsxG CDS	2003165	2003794	630	forward	electron transport complex subunit RsxG	VC1013	MULTISPECIES: electron transport complex subunit G		0.29703	0.937541	-5.07718	1.06662
N900_RS09165	electron transport complex subunit E CDS	2003796	2004488	693	forward	electron transport complex subunit E	VC1012	electron transport complex subunit E		1.49505	0.603242	-2.6538	1.65771
N900_RS09170	nth CDS	2004515	2005156	642	forward	endonuclease III	VC1011	endonuclease III		7.09901	0.474522	0.484296	2.10738
N900_RS09175	gloA CDS	2005197	2005613	417	forward	lactoylglutathione lyase	VC1010	MULTISPECIES: lactoylglutathione lyase		8.30693	0.12634	-0.41486	7.91517
N900_RS09180	DUF2753 domain-containing protein CDS	2005772	2006212	441	forward	DUF2753 domain-containing protein	VC1009	DUF2753 family protein		8.66337	0.541766	-0.412451	1.84582
N900_RS09185	OmpA family protein CDS	2006261	2007145	885	reverse	OmpA family protein	VC1008	OmpA family protein		16.9703	2.29416e-05	-6.64486	43589
N900_RS09195	ribonuclease T CDS	2007362	2008093	732	forward	ribonuclease T	VC1006	ribonuclease T		6.82178	0.57101	-0.30126	1.75128
N900_RS09200	Na+/H+ antiporter family protein CDS	2008194	2009519	1326	forward	Na+/H+ antiporter family protein	VC1005	MULTISPECIES: sodium:proton antiporter		14	0.0602797	-1.85196	16.5893
N900_RS09205	purF CDS	2009647	2011161	1515	reverse	amidophosphoribosyltransferase	VC1004	amidophosphoribosyltransferase		21.495	6.98567e-06	-5.06411	143150
N900_RS09210	bacteriocin production protein CDS	2011194	2011685	492	reverse	bacteriocin production protein	VC1003	MULTISPECIES: bacteriocin production protein		6.0198	0.0227771	-5.47975	43.9037
N900_RS09215	SPOR domain-containing protein CDS	2011748	2012344	597	reverse	SPOR domain-containing protein	VC1002	SPOR domain-containing protein		0.70297	0.29807	-6.17862	3.35492
N900_RS09220	folC CDS	2012345	2013610	1266	reverse	bifunctional tetrahydrofolate synthase/dihydrofolate synthase	VC1001	bifunctional tetrahydrofolate synthase/dihydrofolate synthase		0	NA	NA	#VALUE!
N900_RS09225	acetyl-CoA carboxylase carboxyltransferase subunit beta CDS	2013655	2014581	927	reverse	acetyl-CoA carboxylase carboxyltransferase subunit beta	VC1000	acetyl-CoA carboxylase carboxyltransferase subunit beta		1.19802	0.567267	-6.60137	1.76284
N900_RS09230	truA CDS	2014755	2015549	795	reverse	tRNA pseudouridine(38-40) synthase TruA	VC0999	tRNA pseudouridine(38-40) synthase TruA		12.6337	0.140363	-1.14919	7.12438
N900_RS09235	hypothetical protein CDS	2015671	2020529	4859	reverse	hypothetical protein	#N/A	0		51.8614	0.0718356	0.210787	13.9207
N900_RS09240	glnS CDS	2020694	2022364	1671	reverse	glutamine--tRNA ligase	VC0997	glutamine--tRNA ligase		0.60396	0.69745	-5.28094	1.43379
N900_RS09245	PTS N-acetylmuramic acid transporter subunit IIBC CDS	2022612	2024183	1572	reverse	PTS N-acetylmuramic acid transporter subunit IIBC	VC0995	PTS N-acetylmuramic acid transporter subunit IIBC		30.6238	0.201293	1.32656	4.96787
N900_RS09250	nagA CDS	2024652	2025788	1137	forward	N-acetylglucosamine-6-phosphate deacetylase	VC0994	N-acetylglucosamine-6-phosphate deacetylase		18.2475	0.284222	0.968577	3.51837
N900_RS09255	ROK family protein CDS	2025791	2027005	1215	forward	ROK family protein	VC0993	ROK family protein		15.7426	0.161614	0.511424	6.18758
N900_RS09260	cation:proton antiporter CDS	2027100	2028686	1587	forward	cation:proton antiporter	VC0992	MULTISPECIES: cation:proton antiporter		30.5149	0.595779	1.06265	1.67847
N900_RS09265	asparagine synthase B CDS	2028882	2030546	1665	forward	asparagine synthase B	VC0991	asparagine synthase B		31.9406	0.219926	-0.0844111	4.54699
N900_RS09270	rfaH CDS	2030694	2031191	498	reverse	transcription/translation regulatory transformer protein RfaH	VC0990	transcription/translation regulatory transformer protein RfaH		7.44554	0.120264	-4.63314	8.31505
N900_RS09275	dtpA CDS	2031636	2033180	1545	forward	dipeptide/tripeptide permease DtpA	VC0988	dipeptide/tripeptide permease DtpA		32.9802	0.0986949	-0.835347	10.1322
N900_RS09280	ferrochelatase CDS	2033280	2034254	975	reverse	ferrochelatase	VC0987	ferrochelatase		0.485149	0.748519	2.58144	1.33597
N900_RS09285	adenylate kinase CDS	2034369	2035013	645	reverse	adenylate kinase	VC0986	adenylate kinase		0.247525	0.655346	-2.6381	1.52591
N900_RS09290	htpG CDS	2035348	2037255	1908	reverse	molecular chaperone HtpG	VC0985	molecular chaperone HtpG		31.8317	0.129848	0.274478	7.70131
N900_RS09295	transcriptional regulator CDS	2037483	2038367	885	forward	transcriptional regulator	VC0984	transcriptional regulator		5.0396	0.0192976	-9.37634	51.82
N900_RS09300	toxS CDS	2038377	2038898	522	forward	transmembrane regulator ToxS	VC0983	regulatory protein ToxS		9.69307	0.0229605	0.468716	43.5531
N900_RS09305	SelT/SelW/SelH family protein CDS	2038939	2039232	294	forward	SelT/SelW/SelH family protein	VC0982	SelT/SelW/SelH family protein		4.0495	0.509054	-1.00807	1.96443
N900_RS09310	phosphodiesterase CDS	2039313	2039861	549	reverse	phosphodiesterase	VC0981	phosphodiesterase		12.4851	0.143423	-0.30803	6.97236
N900_RS09315	TIGR01777 family protein CDS	2040276	2041190	915	forward	TIGR01777 family protein	VC0980	TIGR01777 family protein		12.0198	0.568316	0.868507	1.75958
N900_RS09320	SDR family oxidoreductase CDS	2041233	2042060	828	forward	SDR family oxidoreductase	VC0979	short-chain dehydrogenase		12.4554	0.543813	0.740443	1.83887
N900_RS09325	co-chaperone YbbN CDS	2042423	2043343	921	forward	co-chaperone YbbN	VC0977	co-chaperone YbbN		12.9406	0.571482	1.38373	1.74984
N900_RS09330	SPFH/Band 7/PHB domain protein CDS	2043774	2044694	921	forward	SPFH/Band 7/PHB domain protein	VC0976	MULTISPECIES: SPFH/Band 7/PHB domain protein		16.3564	0.196118	-0.175947	5.09897
N900_RS09335	NfeD family protein CDS	2044702	2045151	450	forward	NfeD family protein	VC0975	NfeD family protein		8.24752	0.355686	-0.984228	2.81147
N900_RS09340	cueR CDS	2045195	2045614	420	reverse	Cu(I)-responsive transcriptional regulator	VC0974	Cu(I)-responsive transcriptional regulator		4.79208	0.497586	1.28867	2.0097
N900_RS09345	hypothetical protein CDS	2045675	2046490	816	reverse	hypothetical protein	VC0973	hypothetical protein		16.1782	0.54372	0.646114	1.83918
N900_RS09350	chiP CDS	2046567	2047616	1050	reverse	chitoporin	VC0972	chitoporin		29.5842	0.492649	1.15875	2.02984
N900_RS09355	ligA CDS	2048247	2050256	2010	reverse	NAD-dependent DNA ligase LigA	VC0971	DNA ligase (NAD(+)) LigA		0.762376	0.471065	1.69968	2.12285
N900_RS09360	zipA CDS	2050389	2051264	876	reverse	cell division protein ZipA	VC0970	cell division protein ZipA		0.00990099	0.937541	0.0254926	1.06662
N900_RS09365	cysZ CDS	2051494	2052246	753	forward	sulfate transporter CysZ	VC0969	sulfate transporter CysZ		19	0.16394	0.125063	6.09979
N900_RS09370	cysK CDS	2052369	2053337	969	forward	cysteine synthase A	VC0968	cysteine synthase A		11.6832	0.414287	-1.33367	2.41378
N900_RS09375	hypothetical protein CDS	2053341	2053550	210	forward	hypothetical protein	VC0622	MULTISPECIES: hypothetical protein		2.51485	0.595695	0.462424	1.67871
N900_RS09380	HPr family phosphocarrier protein CDS	2053635	2053892	258	forward	HPr family phosphocarrier protein	VC0966	MULTISPECIES: phosphocarrier protein HPr		2.0198	0.407702	-5.03272	2.45277
N900_RS09385	ptsI CDS	2054026	2055747	1722	forward	phosphoenolpyruvate-protein phosphotransferase PtsI	VC0965	phosphoenolpyruvate-protein phosphotransferase PtsI		14.1287	0.0016166	-4.5173	618.583
N900_RS09390	PTS glucose transporter subunit IIA CDS	2055856	2056365	510	forward	PTS glucose transporter subunit IIA	VC0964	MULTISPECIES: PTS glucose transporter subunit IIA		0.970297	0.632179	-4.92414	1.58183
N900_RS09395	2-octaprenyl-3-methyl-6-methoxy-1,4-benzoquinol hydroxylase CDS	2056478	2057671	1194	reverse	2-octaprenyl-3-methyl-6-methoxy-1,4-benzoquinol hydroxylase	VC0963	2-octaprenyl-3-methyl-6-methoxy-1,4-benzoquinol hydroxylase		0.643564	0.755301	-0.159994	1.32398
N900_RS09400	miaB CDS	2057895	2059319	1425	forward	tRNA (N6-isopentenyl adenosine(37)-C2)-methylthiotransferase MiaB	VC0962	MULTISPECIES: tRNA (N6-isopentenyl adenosine(37)-C2)-methylthiotransferase MiaB		17.6634	0.00357664	-1.32168	279.592
N900_RS09405	PhoH family protein CDS	2059387	2060490	1104	forward	PhoH family protein	VC0961	MULTISPECIES: PhoH family protein		0.346535	0.31172	-5.1583	3.208
N900_RS09410	ybeY CDS	2060487	2060951	465	forward	rRNA maturation RNase YbeY	VC0960	rRNA maturation RNase YbeY		0.049505	0.937541	2.00431	1.06662
N900_RS09415	CNNM family magnesium/cobalt transport protein CorC CDS	2061021	2061896	876	forward	CNNM family magnesium/cobalt transport protein CorC	VC0959	magnesium and cobalt efflux protein CorC		4.9604	0.0609703	-8.56627	16.4014
N900_RS09420	lnt CDS	2061937	2063454	1518	forward	apolipoprotein N-acyltransferase	VC0958	apolipoprotein N-acyltransferase		0.742574	0.46292	-4.65429	2.1602
N900_RS09425	zinc ribbon-containing protein CDS	2063510	2063980	471	reverse	zinc ribbon-containing protein	VC0957	MULTISPECIES: zinc ribbon-containing protein		7.78218	0.085387	-3.0889	11.7114
N900_RS09430	leuS CDS	2064110	2066686	2577	forward	leucine--tRNA ligase	VC0956	MULTISPECIES: leucine--tRNA ligase		0.524752	0.077488	-0.622873	12.9052
N900_RS09435	luciferase CDS	2066863	2067477	615	forward	luciferase	VC0954	luciferase		0	NA	NA	#VALUE!
N900_RS09440	holA CDS	2067483	2068511	1029	forward	DNA polymerase III subunit delta	VC0953	MULTISPECIES: DNA polymerase III subunit delta		1.20792	0.937541	0.689895	1.06662
N900_RS09445	rsfS CDS	2068580	2068897	318	forward	ribosome silencing factor	VC0952	MULTISPECIES: ribosome silencing factor		4.58416	0.171968	-3.94492	5.81504
N900_RS09450	rlmH CDS	2068900	2069370	471	forward	23S rRNA (pseudouridine(1915)-N(3))-methyltransferase RlmH	VC0951	MULTISPECIES: 23S rRNA (pseudouridine(1915)-N(3))-methyltransferase RlmH		5.65347	0.508288	-2.27121	1.96739
N900_RS09455	mrdA CDS	2069377	2071293	1917	forward	penicillin-binding protein 2	VC0950	MULTISPECIES: penicillin-binding protein 2		0	NA	NA	#VALUE!
N900_RS09460	mrdB CDS	2071290	2072411	1122	forward	peptidoglycan glycosyltransferase MrdB	VC0949	MULTISPECIES: rod shape-determining protein RodA		0.188119	0.571069	-1.2442	1.7511
N900_RS09465	septal ring lytic transglycosylase RlpA family protein CDS	2072411	2073202	792	forward	septal ring lytic transglycosylase RlpA family protein	VC0948	septal ring lytic transglycosylase RlpA		14.5446	0.0140574	-2.85055	71.1371
N900_RS09470	serine hydrolase CDS	2073294	2074469	1176	forward	serine hydrolase	VC0947	D-alanyl-D-alanine carboxypeptidase		0.584158	0.439445	-0.243686	2.2756
N900_RS09480	DUF493 family protein CDS	2074617	2074895	279	forward	DUF493 family protein	VC0945	MULTISPECIES: DUF493 family protein		0	NA	NA	#VALUE!
N900_RS09485	lipB CDS	2075074	2075733	660	forward	lipoyl(octanoyl) transferase LipB	VC0944	lipoyl(octanoyl) transferase LipB		0.019802	0.937541	-0.987227	1.06662
N900_RS09490	lipA CDS	2075726	2076691	966	forward	lipoyl synthase	VC0943	lipoyl synthase		1.0297	0.623615	-5.52512	1.60355
N900_RS09495	hypothetical protein CDS	2076860	2077213	354	forward	hypothetical protein	VC0942	MULTISPECIES: hypothetical protein		7.88119	0.15355	-1.43017	6.51252
N900_RS09500	serine hydroxymethyltransferase CDS	2077377	2078627	1251	reverse	serine hydroxymethyltransferase	VC0941	MULTISPECIES: serine hydroxymethyltransferase		13.6139	0.00585587	-3.83768	170.769
N900_RS09505	YitT family protein CDS	2078968	2079564	597	forward	YitT family protein	VC0940	MULTISPECIES: YitT family protein		9.88119	0.0561492	-1.1174	17.8097
N900_RS09510	VanZ family protein CDS	2079715	2080149	435	reverse	VanZ family protein	VC0939	VanZ family protein		12.0693	0.0733143	-2.11269	13.6399
N900_RS09515	hypothetical protein CDS	2080128	2080835	708	reverse	hypothetical protein	VC0938	hypothetical protein		9.47525	0.0991515	-3.11379	10.0856
N900_RS09520	polysaccharide biosynthesis tyrosine autokinase CDS	2080832	2083045	2214	reverse	polysaccharide biosynthesis tyrosine autokinase	VC0937	chain-length determining protein		45.9901	0.0919584	-0.366816	10.8745
N900_RS09525	polysaccharide export protein CDS	2083070	2083597	528	reverse	polysaccharide export protein	VC0936	MULTISPECIES: polysaccharide export protein		9.71287	0.236576	-1.11291	4.22698
N900_RS09530	outer membrane beta-barrel protein CDS	2083601	2084797	1197	reverse	outer membrane beta-barrel protein	VC0935	hypothetical protein		22.7228	0.200261	0.0529653	4.99349
N900_RS09535	undecaprenyl-phosphate glucose phosphotransferase CDS	2084868	2086265	1398	reverse	undecaprenyl-phosphate glucose phosphotransferase	VC0934	undecaprenyl-phosphate glucose phosphotransferase		27.0594	0.170166	0.515787	5.87661
N900_RS09540	hypothetical protein CDS	2086755	2087360	606	forward	hypothetical protein	VC1336	hypothetical protein		9.0297	0.331498	-1.37977	3.01661
N900_RS09545	O-antigen ligase family protein CDS	2087536	2088852	1317	forward	O-antigen ligase family protein	VC0931	O-antigen ligase family protein		24.6634	0.131639	-1.07096	7.59656
N900_RS09550	hemolysin CDS	2089007	2091880	2874	reverse	hemolysin	VC0930	hemolysin		70.4752	0.00295099	-0.788143	338.869
N900_RS09555	hypothetical protein CDS	2092144	2093370	1227	forward	hypothetical protein	VC0929	hypothetical protein		22.3168	0.356639	-1.1002	2.80396
N900_RS09560	hypothetical protein CDS	2093576	2094391	816	reverse	hypothetical protein	VC0928	hypothetical protein		16.8812	0.557493	-0.869107	1.79375
N900_RS09565	WecB/TagA/CpsF family glycosyltransferase CDS	2094587	2095339	753	reverse	WecB/TagA/CpsF family glycosyltransferase	VC0927	glycosyltransferase		7.42574	0.0290681	-3.71873	34.402
N900_RS09570	hypothetical protein CDS	2095329	2096501	1173	reverse	hypothetical protein	VC0926	hypothetical protein		21.9604	0.255574	-0.122465	3.91277
N900_RS09575	glycosyltransferase family 4 protein CDS	2096498	2097595	1098	reverse	glycosyltransferase family 4 protein	VC0925	glycosyltransferase family 1 protein		19.8317	0.543808	0.970973	1.83889
N900_RS09580	phenylacetate--CoA ligase family protein CDS	2097571	2098911	1341	reverse	phenylacetate--CoA ligase family protein	VC0924	phenylacetate--CoA ligase family protein		24.1782	0.428414	-0.070382	2.33419
N900_RS09585	serine acetyltransferase CDS	2098911	2099342	432	reverse	serine acetyltransferase	VC0923	MULTISPECIES: serine acetyltransferase		13.8812	0.29555	-0.519256	3.38352
N900_RS09590	hypothetical protein CDS	2099353	2100573	1221	reverse	hypothetical protein	VC0922	hypothetical protein		34.2178	0.057716	-0.322006	17.3262
N900_RS09595	lipopolysaccharide biosynthesis protein CDS	2100570	2101979	1410	reverse	lipopolysaccharide biosynthesis protein	VC0921	lipopolysaccharide biosynthesis protein		37.802	0.0559707	-0.0803103	17.8665
N900_RS09600	glycosyltransferase family 4 protein CDS	2101976	2103124	1149	reverse	glycosyltransferase family 4 protein	VC0920	glycosyltransferase		23.4851	0.443531	-0.380111	2.25464
N900_RS09605	serine acetyltransferase CDS	2103121	2103675	555	reverse	serine acetyltransferase	VC0919	serine acetyltransferase		20.0099	0.676842	1.0691	1.47745
N900_RS09610	wecC CDS	2103672	2104913	1242	reverse	UDP-N-acetyl-D-mannosamine dehydrogenase	VC0918	UDP-N-acetyl-D-mannosamine dehydrogenase		19.1386	0.180163	-0.404361	5.55053
N900_RS09615	UDP-N-acetylglucosamine 2-epimerase (non-hydrolyzing) CDS	2104933	2106051	1119	reverse	UDP-N-acetylglucosamine 2-epimerase (non-hydrolyzing)	VC0917	UDP-N-acetylglucosamine 2-epimerase (non-hydrolyzing)		21.7624	0.234308	-0.845209	4.26789
N900_RS09620	low molecular weight phosphotyrosine protein phosphatase CDS	2106364	2106864	501	reverse	low molecular weight phosphotyrosine protein phosphatase	VC0916	low molecular weight phosphotyrosine protein phosphatase		6.73267	0.2495	-0.824546	4.00801
N900_RS09625	vexH CDS	2107291	2110401	3111	reverse	vibriobactin export RND transporter permease subunit VexH	VC0914	AcrB/AcrD/AcrF family protein		54.2277	0.0833771	0.418107	11.9937
N900_RS09630	vexG CDS	2110401	2111459	1059	reverse	vibriobactin export RND transporter periplasmic adaptor subunit VexG	VC0913	MexH family multidrug efflux RND transporter periplasmic adaptor subunit		19.2376	0.622403	0.511339	1.60668
N900_RS09650	treC CDS	2112519	2114207	1689	reverse	alpha,alpha-phosphotrehalase	VC0911	alpha,alpha-phosphotrehalase		8.51485	0.236122	0.855123	4.2351
N900_RS09655	treB CDS	2114287	2115723	1437	reverse	PTS trehalose transporter subunit IIBC	VC0910	PTS trehalose transporter subunit IIBC		18.604	0.0220094	1.30094	45.4351
N900_RS09660	treR CDS	2115960	2116910	951	reverse	HTH-type transcriptional regulator TreR	VC0909	HTH-type transcriptional regulator TreR		15.3564	0.00809435	-3.35316	123.543
N900_RS09665	gmhB CDS	2116975	2117535	561	reverse	D-glycero-beta-D-manno-heptose 1,7-bisphosphate 7-phosphatase	VC0908	MULTISPECIES: D-glycero-beta-D-manno-heptose 1,7-bisphosphate 7-phosphatase		0.60396	0.615063	-5.29824	1.62585
N900_RS09670	metN CDS	2117771	2118805	1035	forward	methionine ABC transporter ATP-binding protein MetN	VC0907	methionine import ATP-binding protein MetN		10.7525	0.566898	1.92612	1.76398
N900_RS09675	ABC transporter permease CDS	2118795	2119472	678	forward	ABC transporter permease	VC0906	ABC transporter permease		12.2673	0.0412463	-1.20617	24.2446
N900_RS09680	MetQ/NlpA family lipoprotein CDS	2119509	2120318	810	forward	MetQ/NlpA family lipoprotein	VC0905	MULTISPECIES: methionine ABC transporter substrate-binding protein MetQ		13.9109	0.382713	-0.621003	2.61292
N900_RS09685	hypothetical protein CDS	2120451	2121227	777	reverse	hypothetical protein	VC0904	hypothetical protein		14.6238	0.074068	-1.05333	13.5011
N900_RS09690	SecY-interacting protein CDS	2121229	2121825	597	reverse	SecY-interacting protein	VC0903	SecY-interacting protein		10.3069	0.558048	-0.0717855	1.79196
N900_RS09695	queF CDS	2121874	2122719	846	forward	NADPH-dependent 7-cyano-7-deazaguanine reductase QueF	VC0902	NADPH-dependent 7-cyano-7-deazaguanine reductase QueF		9.92079	0.532985	-0.0641692	1.87623
N900_RS09700	tetratricopeptide repeat protein CDS	2122734	2124995	2262	forward	tetratricopeptide repeat protein	VC0901	hypothetical protein		44.2475	0.0653657	-0.513281	15.2986
N900_RS09705	GGDEF domain-containing protein CDS	2125097	2126671	1575	forward	GGDEF domain-containing protein	VC0900	GGDEF domain-containing protein		19.2376	0.0183197	-0.963735	54.5861
N900_RS09710	LOG family protein CDS	2126876	2128249	1374	forward	LOG family protein	VC0899	LOG family protein		26.0792	0.103895	0.328551	9.62514
N900_RS09715	xni CDS	2128288	2129139	852	forward	flap endonuclease Xni	VC0898	flap endonuclease Xni		8.77228	0.234845	-2.68178	4.25813
N900_RS09720	DUF423 domain-containing protein CDS	2129169	2129555	387	reverse	DUF423 domain-containing protein	VC0897	MULTISPECIES: DUF423 domain-containing protein		8.50495	0.173413	-3.49216	5.76657
N900_RS09725	transcriptional regulator GcvA CDS	2129577	2130497	921	reverse	transcriptional regulator GcvA	VC0896	MULTISPECIES: transcriptional regulator GcvA		9.22772	0.26581	-0.863659	3.76209
N900_RS09735	thiI CDS	2131118	2132569	1452	reverse	tRNA 4-thiouridine(8) synthase ThiI	VC0894	tRNA 4-thiouridine(8) synthase ThiI		9.69307	0.320204	-2.46551	3.12301
N900_RS09740	flagellar motor protein MotB CDS	2132873	2133829	957	reverse	flagellar motor protein MotB	VC0893	MULTISPECIES: flagellar motor protein MotB		9.10891	0.00136179	-10.4753	734.325
N900_RS09745	pomA CDS	2133841	2134605	765	reverse	flagellar motor protein PomA	VC0892	flagellar motor protein PomA		15.0693	7.13399e-05	-6.39637	14017.4
N900_RS09750	xseB CDS	2134920	2135162	243	forward	exodeoxyribonuclease VII small subunit	VC0891	MULTISPECIES: exodeoxyribonuclease 7 small subunit		1.83168	0.174377	-8.17359	5.73469
N900_RS09755	ispA CDS	2135204	2136088	885	forward	(2E,6E)-farnesyl diphosphate synthase	VC0890	(2E,6E)-farnesyl diphosphate synthase		0.613861	0.828384	-5.59811	1.20717
N900_RS09760	1-deoxy-D-xylulose-5-phosphate synthase CDS	2136108	2137988	1881	forward	1-deoxy-D-xylulose-5-phosphate synthase	VC0889	MULTISPECIES: 1-deoxy-D-xylulose-5-phosphate synthase		0.762376	0.571462	-7.0335	1.7499
N900_RS09765	truC CDS	2138086	2138820	735	reverse	tRNA pseudouridine(65) synthase TruC	VC0888	tRNA pseudouridine(65) synthase TruC		7.35644	0.222012	-1.36178	4.50426
N900_RS09770	hypothetical protein CDS	2138821	2139132	312	reverse	hypothetical protein	VC0887	hypothetical protein		3.36634	0.74783	0.153865	1.3372
N900_RS09775	DUF3549 family protein CDS	2139221	2140258	1038	forward	DUF3549 family protein	VC0886	DUF3549 family protein		15.1584	0.0848273	-0.100852	11.7887
N900_RS09780	DUF3301 domain-containing protein CDS	2140262	2140564	303	forward	DUF3301 domain-containing protein	VC0885	MULTISPECIES: DUF3301 domain-containing protein		3.0099	0.761356	0.847048	1.31345
N900_RS09785	GNAT family N-acetyltransferase CDS	2140521	2141144	624	reverse	GNAT family N-acetyltransferase	VC0884	N-acetyltransferase		12.8218	0.0673097	-3.5646	14.8567
N900_RS09790	hypothetical protein CDS	2141909	2142208	300	forward	hypothetical protein	VC0882	hypothetical protein		2.36634	0.610316	1.25075	1.63849
N900_RS09795	YaiI/YqxD family protein CDS	2142205	2142654	450	forward	YaiI/YqxD family protein	VC0881	YaiI/YqxD family protein		3.91089	0.610421	0.0393817	1.63821
N900_RS09800	AbgT family transporter CDS	2142720	2144306	1587	reverse	AbgT family transporter	VC0880	aminobenzoyl-glutamate transporter		35.1881	0.00556203	-0.425064	179.79
N900_RS09805	50S ribosomal protein L36 CDS	2144507	2144632	126	reverse	50S ribosomal protein L36	VC0879	MULTISPECIES: 50S ribosomal protein L36		1.29703	0.610245	-3.46276	1.63869
N900_RS09810	type B 50S ribosomal protein L31 CDS	2144629	2144886	258	reverse	type B 50S ribosomal protein L31	VC0878	MULTISPECIES: 50S ribosomal protein L31 type B		5.74257	0.276901	-2.92033	3.61139
N900_RS09815	tsaA CDS	2145021	2145716	696	forward	tRNA (N6-threonylcarbamoyladenosine(37)-N6)-methyltransferase TrmO	VC0876	MULTISPECIES: tRNA (N6-threonylcarbamoyladenosine(37)-N6)-methyltransferase TrmO		10.2376	0.169842	-1.33377	5.88783
N900_RS09820	proline--tRNA ligase CDS	2145942	2147657	1716	forward	proline--tRNA ligase	VC0875	proline--tRNA ligase		0.0594059	0.937541	-2.57372	1.06662
N900_RS09830	DUF533 domain-containing protein CDS	2147899	2148543	645	forward	DUF533 domain-containing protein	VC0873	DUF533 domain-containing protein		8.20792	0.154723	-0.569752	6.46315
N900_RS09835	YaeP family protein CDS	2148646	2148849	204	forward	YaeP family protein	VC0872	MULTISPECIES: hypothetical protein		5.0297	0.419268	-2.91491	2.38511
N900_RS09840	DUF4250 domain-containing protein CDS	2148855	2149046	192	forward	DUF4250 domain-containing protein	VC0871	MULTISPECIES: DUF4250 domain-containing protein		2.46535	0.440661	-2.20353	2.26932
N900_RS09845	IS200/IS605-like element IS1004 family transposase CDS	2149157	2149594	438	reverse	IS200/IS605-like element IS1004 family transposase	VC0870	MULTISPECIES: IS200/IS605 family transposase IS1004		12.4851	0.421682	-0.30928	2.37146
N900_RS09850	purL CDS	2149769	2153662	3894	reverse	phosphoribosylformylglycinamidine synthase	VC0869	phosphoribosylformylglycinamidine synthase		39.3762	5.77036e-11	-10.3675	1.73299e+10
N900_RS09855	hypothetical protein CDS	2153659	2153871	213	reverse	hypothetical protein	VC0868	MULTISPECIES: hypothetical protein		5.48515	0.0301981	-9.07482	33.1147
N900_RS09860	mltF CDS	2153972	2155564	1593	forward	membrane-bound lytic murein transglycosylase MltF	VC0866	lytic transglycosylase F		28.0297	0.00607121	-1.78985	164.712
N900_RS09870	tadA CDS	2155920	2156501	582	reverse	tRNA adenosine(34) deaminase TadA	VC0864	tRNA adenosine(34) deaminase TadA		0	NA	NA	#VALUE!
N900_RS09875	AbgT family transporter CDS	2156570	2158129	1560	reverse	AbgT family transporter	VC0863	aminobenzoyl-glutamate transporter		22.4059	0.276601	-0.315174	3.61532
N900_RS09880	hypothetical protein CDS	2158122	2158490	369	reverse	hypothetical protein	VC0862	hypothetical protein		5.09901	0.510752	1.1426	1.9579
N900_RS09885	prepilin-type N-terminal cleavage/methylation domain-containing protein CDS	2158527	2158940	414	reverse	prepilin-type N-terminal cleavage/methylation domain-containing protein	VC0861	prepilin-type N-terminal cleavage/methylation domain-containing protein		5.35644	0.568134	-0.48177	1.76015
N900_RS09890	hypothetical protein CDS	2158930	2160171	1242	reverse	hypothetical protein	VC0860	hypothetical protein		26.0495	0.137598	-0.649274	7.26755
N900_RS09895	pilus assembly protein PilW CDS	2160162	2160764	603	reverse	pilus assembly protein PilW	VC0859	pilus assembly protein PilW		13.4257	0.108833	-1.63102	9.18842
N900_RS09900	prepilin-type N-terminal cleavage/methylation domain-containing protein CDS	2160733	2161287	555	reverse	prepilin-type N-terminal cleavage/methylation domain-containing protein	VC0858	MULTISPECIES: prepilin-type N-terminal cleavage/methylation domain-containing protein		8.54455	0.301182	-4.37193	3.32025
N900_RS09905	type IV pilin protein CDS	2161342	2161785	444	forward	type IV pilin protein	VC0857	type IV pilin protein		13.3168	0.0582489	-0.842558	17.1677
N900_RS09910	dnaJ CDS	2161835	2162980	1146	reverse	molecular chaperone DnaJ	VC0856	molecular chaperone DnaJ		0.623762	0.937541	-6.55792	1.06662
N900_RS09915	dnaK CDS	2163181	2165088	1908	reverse	molecular chaperone DnaK	VC0855	molecular chaperone DnaK		0.930693	0.490926	-5.21564	2.03697
N900_RS09920	grpE CDS	2165352	2165954	603	reverse	nucleotide exchange factor GrpE	VC0854	nucleotide exchange factor GrpE		1.31683	0.576861	-6.95525	1.73352
N900_RS09925	nadK CDS	2166100	2166984	885	forward	NAD(+) kinase	VC0853	MULTISPECIES: NAD(+) kinase		0	NA	NA	#VALUE!
N900_RS09930	recN CDS	2167114	2168778	1665	forward	DNA repair protein RecN	VC0852	DNA repair protein RecN		22.4158	0.171302	0.230814	5.83763
N900_RS09935	bamE CDS	2168886	2169296	411	forward	outer membrane protein assembly factor BamE	VC0851	MULTISPECIES: outer membrane protein assembly factor BamE		3.22772	0.41032	1.28322	2.43712
N900_RS09940	RnfH family protein CDS	2169374	2169685	312	reverse	RnfH family protein	VC0850	RnfH family protein		0.70297	0.579213	-6.6035	1.72648
N900_RS09945	type II toxin-antitoxin system RatA family toxin CDS	2169682	2170116	435	reverse	type II toxin-antitoxin system RatA family toxin	VC0849	ubiquinone-binding protein		0.574257	0.937541	-5.70003	1.06662
N900_RS09950	smpB CDS	2170300	2170785	486	forward	SsrA-binding protein SmpB	VC0848	MULTISPECIES: SsrA-binding protein		0.514851	0.178252	-1.42068	5.61003
N900_RS09955	tyrosine-type recombinase/integrase CDS	2171387	2172655	1269	forward	tyrosine-type recombinase/integrase	VC0847	DUF4102 domain-containing protein		23.1287	0.121655	-0.831662	8.21996
N900_RS09965	accessory colonization factor AcfD CDS	2174570	2179132	4563	reverse	accessory colonization factor AcfD	VC0845	accessory colonization factor AcfD		93.5545	0.18662	0.646746	5.3585
N900_RS09970	accessory colonization factor AcfA CDS	2179306	2179953	648	forward	accessory colonization factor AcfA	VC0844	accessory colonization factor AcfA		4.9802	0.471388	-1.18461	2.12139
N900_RS09975	M23 family metallopeptidase CDS	2179956	2180864	909	reverse	M23 family metallopeptidase	VC0843	M23 family peptidase		15	0.370829	-1.41052	2.69666
N900_RS09980	RDD family protein CDS	2180873	2181346	474	reverse	RDD family protein	VC0842	RDD family protein		5.51485	0.10691	-6.10311	9.35371
N900_RS09985	acfC CDS	2181362	2182131	770	reverse	accessory colonization factor AcfC	#N/A	0		9.14851	0.520139	-0.573646	1.92256
N900_RS09990	methyl-accepting chemotaxis protein CDS	2182137	2184016	1880	reverse	methyl-accepting chemotaxis protein	#N/A	0		22.6535	0.0543981	-1.21292	18.383
N900_RS09995	tcpJ CDS	2184024	2184785	762	reverse	toxin-coregulated pilus pre-pilin peptidase TcpJ	#N/A	0		5.56436	0.0134985	-9.48645	74.0822
N900_RS10000	toxT CDS	2184785	2185614	830	reverse	pilus/toxin transcriptional regulator ToxT	#N/A	0		2.81188	0.297876	-7.59274	3.3571
N900_RS10005	tcpF CDS	2185821	2186837	1017	reverse	colonization factor TcpF	VC0837	toxin coregulated pilus biosynthesis protein F		24.7129	4.82058e-08	-11.7687	2.07444e+07
N900_RS10010	tcpE CDS	2186847	2187869	1023	reverse	toxin-coregulated pilus assembly protein TcpE	VC0836	toxin coregulated pilus biosynthesis protein E		14.2871	4.7029e-05	-10.9419	21263.5
N900_RS10015	tcpT CDS	2187844	2189355	1512	reverse	toxin-coregulated pilus assembly ATPase TcpT	VC0835	toxin coregulated pilus biosynthesis protein T		15.8119	2.027e-05	-11.1135	49333.9
N900_RS10020	tcpS CDS	2189345	2189803	459	reverse	toxin-coregulated pilus protein TcpS	VC0834	toxin coregulated pilus biosynthesis protein S		0.811881	0.293861	-6.5263	3.40297
N900_RS10025	tcpD CDS	2189819	2190655	837	reverse	toxin-coregulated pilus protein TcpD	VC0833	toxin coregulated pilus biosynthesis protein D		3.39604	0.0591166	-8.61733	16.9157
N900_RS10035	tcpC CDS	2191091	2192560	1470	reverse	toxin-coregulated pilus secretin TcpC	VC0831	toxin coregulated pilus biosynthesis outer membrane protein C		30.0891	2.69732e-08	-7.95696	3.70738e+07
N900_RS10040	tcpQ CDS	2192563	2193015	453	reverse	toxin-coregulated pilus protein TcpQ	VC0830	toxin coregulated pilus biosynthesis protein Q		6.75248	0.0149732	-9.14888	66.786
N900_RS10045	tcpB CDS	2193015	2194307	1293	reverse	toxin-coregulated pilus minor pilin TcpB	VC0829	toxin-coregulated pilus minor pilin TcpB		26.3366	3.86086e-08	-11.2614	2.5901e+07
N900_RS10050	tcpA CDS	2194387	2195061	675	reverse	toxin-coregulated pilus major pilin TcpA	VC0828	toxin-coregulated pilus major pilin TcpA		15.3663	3.33285e-05	-10.421	30004.4
N900_RS10055	tcpH CDS	2195605	2196015	411	reverse	toxin-coregulated pilus protein TcpH	VC0827	toxin-coregulated pilus protein TcpH		10.4158	0.0196864	-3.72939	50.7966
N900_RS10060	tcpP CDS	2196000	2196665	666	reverse	toxin-coregulated pilus transcriptional regulator TcpP	VC0826	toxin coregulated pilus biosynthesis protein P		11.2079	0.0244317	-5.47027	40.9304
N900_RS10065	tcpI CDS	2197107	2198969	1863	forward	toxin-coregulated pilus methyl-accepting chemotaxis protein TcpI	VC0825	toxin-coregulated pilus methyl-accepting chemotaxis protein TcpI		47.3663	0.440815	0.653397	2.26852
N900_RS10070	thiol peroxidase CDS	2199245	2199739	495	reverse	thiol peroxidase	VC0824	MULTISPECIES: 2-Cys peroxiredoxin		8.93069	0.603472	-0.517055	1.65708
N900_RS10075	hypothetical protein CDS	2199849	2200787	939	reverse	hypothetical protein	VC0823	hypothetical protein		14.9901	0.124946	-0.596557	8.00343
N900_RS10080	membrane protein CDS	2200784	2205385	4602	reverse	membrane protein	VC2735	membrane protein		45.1386	0.247527	-0.275548	4.03997
N900_RS10085	peptidase M66 CDS	2205498	2208538	3041	reverse	peptidase M66	VC0820	peptidase M66		28.8911	0.344754	0.960617	2.90062
N900_RS10090	aldehyde dehydrogenase CDS	2208799	2210238	1440	forward	aldehyde dehydrogenase	VC0819	aldehyde dehydrogenase		13.396	0.521969	2.92879	1.91582
N900_RS10105	IS481-like element ISVch1 family transposase CDS	2211286	2212263	978	reverse	IS481-like element ISVch1 family transposase	VC0817	MULTISPECIES: IS481-like element ISVch1 family transposase		22.6436	0.0142967	0.273367	69.9462
N900_RS10110	hypothetical protein CDS	2212565	2212747	183	forward	hypothetical protein	VC0816	hypothetical protein		5.22772	0.77832	1.06357	1.28482
N900_RS10115	type II toxin-antitoxin system HipA family toxin CDS	2212858	2214228	1371	forward	type II toxin-antitoxin system HipA family toxin	VC0815	type II toxin-antitoxin system HipA family toxin		40.1485	0.00939622	-0.164323	106.426
N900_RS10120	helix-turn-helix transcriptional regulator CDS	2214213	2214692	480	forward	helix-turn-helix transcriptional regulator	VC0814	XRE family transcriptional regulator		1.06931	0.916771	3.83245	1.09079
N900_RS10125	class I SAM-dependent methyltransferase CDS	2215120	2215698	579	forward	class I SAM-dependent methyltransferase	VC0813	class I SAM-dependent methyltransferase		12.3663	0.0205648	-2.41175	48.6268
N900_RS10130	DEAD/DEAH box helicase CDS	2215699	2218638	2940	forward	DEAD/DEAH box helicase	VC0812	DEAD/DEAH box helicase		55.9109	0.0037132	-0.142633	269.309
N900_RS10135	NERD domain-containing protein CDS	2218708	2219412	705	forward	NERD domain-containing protein	VC0175	NERD domain-containing protein		4.64356	0.373387	-1.73626	2.67819
N900_RS10140	hypothetical protein CDS	2219746	2220261	516	reverse	hypothetical protein	VC0810	hypothetical protein		6.83168	0.603837	-1.45265	1.65608
N900_RS10145	SWIM zinc finger domain-containing protein CDS	2220453	2222222	1770	reverse	SWIM zinc finger domain-containing protein	VC0809	SWIM zinc finger domain-containing protein		25.4752	0.0585593	-0.554648	17.0767
N900_RS10150	hypothetical protein CDS	2222231	2222383	153	forward	hypothetical protein	VC0808	hypothetical protein		3.37624	0.264998	-2.2297	3.77361
N900_RS10155	MFS transporter CDS	2222355	2223038	684	forward	MFS transporter	VC0807	MULTISPECIES: MFS transporter		11.2475	0.0447566	-2.53279	22.3431
N900_RS10160	NAD(P)/FAD-dependent oxidoreductase CDS	2223106	2224722	1617	reverse	NAD(P)/FAD-dependent oxidoreductase	VC0806	NAD(P)/FAD-dependent oxidoreductase		21.7426	0.122979	-0.706776	8.13146
N900_RS10165	ferredoxin family protein CDS	2224969	2225292	324	forward	ferredoxin family protein	VC0804	MULTISPECIES: ferredoxin family protein		4.78218	0.489418	-0.518829	2.04324
N900_RS10170	RNA methyltransferase CDS	2225471	2226244	774	reverse	RNA methyltransferase	VC0803	MULTISPECIES: RNA methyltransferase		12.4356	0.00933432	-4.51621	107.132
N900_RS10175	ACT domain-containing protein CDS	2226319	2226717	399	reverse	ACT domain-containing protein	VC0802	MULTISPECIES: ACT domain-containing protein		5.29703	0.659348	0.400708	1.51665
N900_RS10180	citG CDS	2227064	2228005	942	reverse	triphosphoribosyl-dephospho-CoA synthase CitG	VC0801	triphosphoribosyl-dephospho-CoA synthase		17.198	0.151366	-0.871553	6.6065
N900_RS10185	citX CDS	2227983	2228519	537	reverse	citrate lyase holo-[acyl-carrier protein] synthase	VC0800	apo-citrate lyase phosphoribosyl-dephospho-CoA transferase		3.17822	0.677185	0.269944	1.4767
N900_RS10190	citF CDS	2228516	2230045	1530	reverse	citrate lyase subunit alpha	VC0799	citrate lyase subunit alpha		17.1188	0.458394	1.36258	2.18153
N900_RS10195	citE CDS	2230056	2230946	891	reverse	citrate (pro-3S)-lyase subunit beta	VC0798	citrate (pro-3S)-lyase subunit beta		10.0396	0.277939	1.18418	3.59791
N900_RS10200	citD CDS	2230928	2231224	297	reverse	citrate lyase acyl carrier protein	VC0797	citrate lyase ACP		1.51485	0.197073	-7.53522	5.07427
N900_RS10205	citC CDS	2231276	2232346	1071	reverse	[citrate (pro-3S)-lyase] ligase	VC0796	[citrate (pro-3S)-lyase] ligase [Vibrio cholerae]		17.198	0.128661	-0.281083	7.77238
N900_RS10210	citrate:sodium symporter CDS	2232608	2233954	1347	forward	citrate:sodium symporter	VC0795	MULTISPECIES: citrate:sodium symporter		24.2376	0.0507663	-0.306339	19.6981
N900_RS10215	sodium pump decarboxylase CDS	2233902	2234321	420	forward	sodium pump decarboxylase	VC0794	MULTISPECIES: sodium pump decarboxylase		3.50495	0.546373	-0.965761	1.83025
N900_RS10220	oadA CDS	2234340	2236139	1800	forward	oxaloacetate decarboxylase subunit alpha	VC0793m	oxaloacetate decarboxylase subunit alpha		27.6535	0.0185735	-0.445612	53.8402
N900_RS10225	sodium ion-translocating decarboxylase subunit beta CDS	2236155	2237456	1302	forward	sodium ion-translocating decarboxylase subunit beta	VC0792	MULTISPECIES: oxaloacetate decarboxylase subunit beta		19.6337	0.0254135	1.61584	39.3492
N900_RS10230	sensor histidine kinase CDS	2237527	2239224	1698	forward	sensor histidine kinase	VC0791	sensor histidine kinase		17.2178	0.555567	2.43826	1.79996
N900_RS10235	response regulator CDS	2239238	2239921	684	forward	response regulator	VC0790	response regulator		13.0594	0.116182	-0.626022	8.60721
N900_RS10240	hypothetical protein CDS	2239955	2240227	273	reverse	hypothetical protein	VC0789	MULTISPECIES: hypothetical protein		7.23762	0.331282	-0.519561	3.01858
N900_RS10245	DOPA 4,5-dioxygenase CDS	2240393	2240722	330	reverse	DOPA 4,5-dioxygenase	VC0788	DOPA 4,5-dioxygenase		4.9505	0.6199	-0.381467	1.61316
N900_RS10250	LysR family transcriptional regulator CDS	2240847	2241779	933	reverse	LysR family transcriptional regulator	VC0787	LysR family transcriptional regulator		21.8911	0.0136082	-0.123066	73.4851
N900_RS10255	D-amino acid dehydrogenase CDS	2241880	2243145	1266	forward	D-amino acid dehydrogenase	VC0786	D-amino acid dehydrogenase small subunit		18.6931	0.511485	-0.784763	1.95509
N900_RS10260	alanine:cation symporter family protein CDS	2243523	2245073	1551	forward	alanine:cation symporter family protein	VC0784	alanine:cation symporter family protein		26.2079	0.0800508	-0.115652	12.4921
N900_RS10265	alkyl/aryl-sulfatase CDS	2245153	2247135	1983	reverse	alkyl/aryl-sulfatase	VC0783	alkyl/aryl-sulfatase		48.2574	0.00101067	0.225796	989.442
N900_RS10270	LysR family transcriptional regulator CDS	2247353	2248279	927	reverse	LysR family transcriptional regulator	VC0781	LysR family transcriptional regulator		20.4158	0.0756325	-0.573008	13.2218
N900_RS10275	4'-phosphopantetheinyl transferase superfamily protein CDS	2248289	2249074	786	reverse	4'-phosphopantetheinyl transferase superfamily protein	VC0780	vibriobactin biosynthesis 4\'-phosphopantetheinyl transferase VibD		16.8317	0.114192	0.228329	8.75719
N900_RS10280	ABC transporter ATP-binding protein CDS	2249005	2249844	840	reverse	ABC transporter ATP-binding protein	VC0779	ABC transporter ATP-binding protein		17.1089	0.0537647	-0.766527	18.5996
N900_RS10285	Fe(3+)-siderophore ABC transporter permease CDS	2249961	2251037	1077	reverse	Fe(3+)-siderophore ABC transporter permease	VC0778	Fe(3+)-siderophore ABC transporter permease		13.901	0.100187	-0.670895	9.98138
N900_RS10290	iron ABC transporter permease CDS	2251016	2252068	1053	reverse	iron ABC transporter permease	VC0777	iron ABC transporter permease		19.1881	0.0148074	-2.1096	67.5337
N900_RS10295	fepB CDS	2252065	2253042	978	reverse	Fe2+-enterobactin ABC transporter substrate-binding protein	VC0776	Fe2+-enterobactin ABC transporter substrate-binding protein		7.82178	0.329693	2.78501	3.03313
N900_RS10300	vibH CDS	2253220	2254536	1317	forward	norspermidine-2,3-dihydroxybenzoate synthase VibH	VC0775	vibriobactin biosynthesis amide synthase VibH		28.8218	0.00543699	-1.12441	183.925
N900_RS10305	2,3-dihydro-2,3-dihydroxybenzoate dehydrogenase CDS	2254548	2255336	789	reverse	2,3-dihydro-2,3-dihydroxybenzoate dehydrogenase	VC0774	2,3-dihydro-2,3-dihydroxybenzoate dehydrogenase		16.2871	0.0498982	-0.61252	20.0408
N900_RS10310	isochorismate synthase MenF CDS	2255504	2256691	1188	forward	isochorismate synthase MenF	VC0773	vibriobactin biosynthesis isochorismate synthase		19.9109	0.259423	-0.235944	3.8547
N900_RS10315	(2,3-dihydroxybenzoyl)adenylate synthase CDS	2256702	2258333	1632	forward	(2,3-dihydroxybenzoyl)adenylate synthase	VC0772	(2,3-dihydroxybenzoyl)adenylate synthase		29.7624	0.0416437	0.0526783	24.0132
N900_RS10320	vibB CDS	2258434	2259315	882	reverse	vibriobactin biosynthesis bifunctional isochorismatase/aryl carrier protein VibB	VC0771	vibriobactin biosynthesis bifunctional isochorismatase/aryl carrier protein VibB		19.0198	0.012231	-0.590535	81.7598
N900_RS10325	hypothetical protein CDS	2259627	2260220	594	reverse	hypothetical protein	VC0770	MULTISPECIES: hypothetical protein		11.5644	0.0870386	-3.49768	11.4891
N900_RS10330	carbohydrate-binding protein CDS	2260411	2262114	1704	reverse	carbohydrate-binding protein	VC0769	chitinase		33.8515	0.0110347	-1.12978	90.6235
N900_RS10335	guaA CDS	2262371	2263924	1554	reverse	glutamine-hydrolyzing GMP synthase	VC0768	GMP synthase (glutamine-hydrolyzing)		5.28713	0.0621292	-5.60598	16.0955
N900_RS10340	guaB CDS	2264031	2265494	1464	reverse	IMP dehydrogenase	VC0767	IMP dehydrogenase		14.2178	0.000314332	-9.1239	3181.35
[truncated: 1,785 more rows]

## Sheet: Data 2
Supplementary Data 2. Bacterial strains used in this study.
Strain	Genotype	Source or reference
Vibrio cholerae (Vc) WT	Wild-type V. cholerae strain serogroup O1; El Tor serotype Ogawa; spontaneous stretpromycin resistant (SmR) mutant of a clinical isolate of Haiti 2010; SmR	Chin, 2011
Vc Himar Tn library	Library of Vc WT mutagenized with Himar transposon; Tn-KmR; SmR, KmR	Hubbard, 2018
Vc ΔmotV	Vc WT derivative ΔmotV; SmR	This study
Vc ΔcheY	Vc WT derivative ΔcheY; SmR	This study
Vc ΔlacZ	Vc WT derivative ΔlacZ; SmR	Sit, 2021
Vc ΔmotV ΔlacZ	Vc WT derivative ΔmotV ΔlacZ; SmR	This study
Vc lacZ::tdTomato	Vc WT derivative Plac::tdTomato::lacZ; SmR	Millet, 2014
Vc lacZ::eGFP	Vc WT derivative Plac::eGFP::lacZ; SmR	This study
Vc ΔmotV pmotV	Vc WT derivative ΔmotV pmotV; SmR	This study
Vc STAMPR library	Library of barcoded Vc WT; attTn7::STAMPR-KmR; SmR, KmR	This study
Vc ΔmotV STAMPR library	Library of barcoded Vc ΔmotV; attTn7::STAMPR-KmR; SmR, KmR	This study
Vc ΔctxAB	Vc WT derivative ΔctxAB; SmR	Sit, 2019
Vc ΔmotV ΔctxAB	Vc WT derivative ΔmotV ΔctxAB; SmR	This study
Chin, C.-S., et al., The origin of the Haitian cholera outbreak strain. N. Engl. J. Med. 364, 33–42 (2011).
Hubbard, T. P. et al. A live vaccine rapidly protects against cholera in an infant rabbit model. Sci Transl Med 10, (2018).
Sit, B. et al., Dissecting serotype-specific contributions to live oral cholera vaccine efficacy. PNAS, 118 (7) e2018032118 (2021).
Millet, Y. A. et al. Insights into Vibrio cholerae Intestinal Colonization from Monitoring Fluorescently Labeled Bacteria. PLoS Pathog 10, e1004405 (2014).
Sit, B,. Oral immunization with a probiotic cholera vaccine induces broad protective immunity against Vibrio cholerae colonization and disease in mice. PLoS NTD (2019).

## Sheet: Data 3
Supplementary Data 3. Primers used in this study.
Name	Sequence	Details
RS04840_Up.Fwd	GCGGATAACAATTTGTGGAATTCCCATAATGGCGAGCTTCAGAGCGAAGC	Amplify 700bp region upstream of motV
RS04840_Up.Rvr	TTAGCCATTGAAAACTGAAGATACGGATTTTGATACCGCACGATAATGACTTGATTAACTTC	Amplify 700bp region upstream of motV
RS04840_Down.Fwd	CCTGAAGTTAATCAAGTCATTATCGTGCGGTATCAAAATCCGTATCTTCAGTTTTCAATGGCTAACG	Amplify 700bp region downstream of motV
RS04840_Down.Rvr	CCGCATGCGATATCGAGCTCTCCCTCGCTTCCGACATTTGAGTTGGCG	Amplify 700bp region downstream of motV
RS04840_up_seq.Fwd	GGCTTTTGGCATAACGGCTAGCC	Sequencing primer to confirm motV deletion
RS04840_down_seq.Rvr	CGTTACTTGCGTTAAATGCTTGCCGC	Sequencing primer to confirm motV deletion
CheY.UP.Fwd	GAGCGGATAACAATTTGTGGAATTCCCTAAGCGTATCGCTCATCATTTGATTGGTCG	Amplify 700bp region upstream of cheY
CheY.UP.Rvr	GTGAATAGAGCACCTTTTGCCGCAGCAAAAGCCGTTTTTATTCAAAATTGCCTCCACTG	Amplify 700bp region upstream of cheY
CheY.Down.Fwd	CAGTGGAGGCAATTTTGAATAAAAACGGCTTTTGCTGCGGCAAAAGGTGCTCTATTCAC	Amplify 700bp region downstream of cheY
CheY.Down.Rvr	AGGTACCGCATGCGATATCGAGCTCTCCCGAGAATCGGCCCCTCTGGTTCTATTGATGCC	Amplify 700bp region downstream of cheY
CheY.seq.up.F	GGGATAGAGGATCTCGGTGTTTCTGACGACGC	Sequencing primer to confirm cheY deletion
CheY.seq.down.R	CCATGGTTTTGTTCGCTGCGACTTCCG	Sequencing primer to confirm cheY deletion
pBR322.motV.F	CCCCCCGGATCCATGAATATAGGTTTAATCATTGC	Amplify and clone motV into pBR322 vector with BamHI site
pBR322.motV.R	CCCCCCGTCGACTTACCACTTTTTCTTCTCGCC	Amplify and clone motV into pBR322 vector with SalI site
pBR322ctXpromoter.F	ATGTTTGACAGCTTATCATCGATAATAAAAACAGAAAATGATAAAAAAGG	Amplify and clone ctxAB promoter in pBR322 vector upstream of motV
pBR322ctXpromoter.R	GATTAAACCTATATTCATGGATCCATAATGCTCCCTTTGTTTAAC	Amplify and clone ctxAB promoter in pBR322 vector upstream of motV
pBR322.seq.F	GCTCGCTTCGCTACTTGGAGC	Sequencing primer to confirm pBR322-motV vector
pBR322.seq.R	GCGACGATAGTCATGCCC	Sequencing primer to confirm pBR322-motV vector
