# Supplementary material for: Vibrio cholerae motility is associated with inter-animal transmission
Source: Nat Commun. 2025 Aug 27;16:7989. doi: 10.1038/s41467-025-62984-4 (PMC12391452; doi:10.1038/s41467-025-62984-4)
Supplement: Supplementary file 6 — Source data [file 41467_2025_62984_MOESM6_ESM.xlsx]

## Sheet: Fig 1A
CDS	Log2FC	invp-value		CDS	Log2FC	invp-value		CDS	Log2FC	invp-value
hypothetical protein CDS	-0.16076	1.85582		tcpJ CDS	-9.48645	74.0822		fliL CDS	0.241592	8.48314
mioC CDS	-3.79956	1.98026		toxT CDS	-7.59274	3.3571		rpoD CDS	-5.19785	1.06662
mnmE CDS	-1.86637	1.8904		tcpF CDS	-11.7687	20744403		pomA CDS	-6.39637	14017.4
yidC CDS	-5.69679	1.7053		tcpE CDS	-10.9419	21263.5		flagellar motor protein MotB CDS	-10.4753	734.325
yidD CDS	-7.65981	5.14231		tcpT CDS	-11.1135	49333.9		OmpA family protein CDS	-6.64486	43589
rnpA CDS	-4.84673	1.06662		tcpS CDS	-6.5263	3.40297		RNA polymerase sigma factor FliA CDS	1.4728	781.911
50S ribosomal protein L34 CDS				tcpD CDS	-8.61733	16.9157		flhA CDS	-5.83856	29104.2
amino acid ABC transporter ATP-binding protein CDS	1.13636	3.68931		tcpC CDS	-7.95696	37073835		flhB CDS	-1.03168	23.358
amino acid ABC transporter permease CDS	1.02156	1.92963		tcpQ CDS	-9.14888	66.786		fliR CDS	-4.79917	145.691
amino acid ABC transporter substrate-binding protein CDS	-1.22232	3.25566		tcpB CDS	-11.2614	25900981		fliQ CDS	-9.14618	14.2027
dnaA CDS	-4.57064	1.06662		tcpA CDS	-10.421	30004.4		fliP CDS	-4.09109	309.608
dnaN CDS	-2.69612	2.0039		tcpH CDS	-3.72939	50.7966		fliO CDS	-1.38093	1.81276
recF CDS	-1.26484	1.98077		tcpP CDS	-5.47027	40.9304		fliN CDS	-7.71004	3.01835
DNA topoisomerase (ATP-hydrolyzing) subunit B CDS	-1.53487	1.70452		tcpI CDS	0.653397	2.26852		fliM CDS	-0.47406	6.56086
hypothetical protein CDS	0.263498	1.879		tcpR CDS	-7.75846	5.55873		fliL CDS	-5.90783	3.74678
hypothetical protein CDS	-5.31141	2.09269						flagellar hook-length control protein FliK CDS	-2.39719	719.461
Hsp20 family protein CDS	1.46202	4.12401						fliJ CDS	-4.47123	20.1461
valine--pyruvate transaminase CDS	0.13567	2.12795						fliI CDS	-5.49866	19166.4
glyS CDS		1.06662						fliH CDS	-8.26124	12.2148
glyQ CDS	-6.07022	1.44749						fliG CDS	-4.19138	118.097
TMEM165/GDT1 family protein CDS	-0.81597	1.66298						fliF CDS	-6.43439	8827.45
hypothetical protein CDS	-2.56723	16.4095						fliE CDS	-6.76628	42.6073
tusA CDS								sigma-54-dependent Fis family transcriptional regulator CDS	-3.35113	63454.3
hypothetical protein CDS	-1.91309	6.20146						sigma-54-dependent Fis family transcriptional regulator CDS	-5.60807	5234.78
oxidoreductase CDS	-0.8855	3.51586						fliS CDS	-6.75808	9.68454
ilvA CDS	0.006344	2.17781						fliD CDS	-4.31189	4121.19
ilvD CDS	0.645386	6.0937						flagellin CDS	-1.33162	7.30901
ilvE CDS	0.345717	1.84852						flagellin CDS	1.51084	1.60879
ilvM CDS	-0.92159	2.72089						flagellin CDS	0.956961	2.14765
acetolactate synthase 2 catalytic subunit CDS	-0.34326	10.9968						flagellin CDS	0.404237	1.97984
YifB family Mg chelatase-like AAA ATPase CDS	0.979683	2.87991						flagellin CDS	1.80024	156.248
acyltransferase CDS	-0.44534	11.0155						flgL CDS	-3.866	2698.23
thiol:disulfide interchange protein DsbA/DsbL CDS	-6.2565	13.7827						flgK CDS	-6.01148	19417.7
serine/threonine protein kinase CDS	-0.49478	2.4658						flgJ CDS	-2.33423	36.9863
ccoG CDS	0.441533	89.0318						flagellar basal body P-ring protein FlgI CDS	-4.48783	37.6988
DUF1040 family protein CDS	0.609891	1.83145						flgH CDS	-5.62875	208.85
hypothetical protein CDS	-1.87686	1.80084						flgG CDS	-3.10073	221.752
SpoOM-related protein CDS	1.2421	3.29806						flgF CDS	-3.11239	21.8004
hemolysin III family protein CDS	0.331275	1.76635						flgE CDS	-2.88953	3132.45
DUF3157 family protein CDS	-0.81544	2.74624						flgD CDS	-1.11045	2.37151
TrkH family potassium uptake protein CDS	-0.14253	2.60411						flgC CDS	-2.64127	30.1936
trkA CDS	-2.52645	1.06662						flgB CDS	-1.66692	2.14974
rsmB CDS	-1.09553	4.39042						flgA CDS	-0.87816	17.8542
methionyl-tRNA formyltransferase CDS	-4.94496	1.06662						flgM CDS	-7.32793	3.71218
peptide deformylase CDS	1.85414	1.76334						molecular chaperone CDS	-6.33535	16.7427
LysM peptidoglycan-binding domain-containing protein CDS	0.113382	2.15004						hypothetical protein CDS	-0.34218	1.80318
dprA CDS	0.394915	3.26353						membrane protein CDS	-2.3457	3.79557
DUF494 domain-containing protein CDS	-0.54853	3.80693						hypothetical protein CDS	-5.52592	38007.3
DNA topoisomerase CDS	0.548747	1.60976						RNA polymerase factor sigma-54 CDS	-9.85216	237.693
5-(carboxyamino)imidazole ribonucleotide synthase CDS	-3.26117	51.6411						sel1 repeat family protein CDS	-6.11068	5230.26
purE CDS	-9.99554	248.068
threonylcarbamoyl-AMP synthase CDS	1.36201	1.75597
hemF CDS	-0.88106	4.25043
aroE CDS	-4.87645	18.4128
DUF1488 domain-containing protein CDS	-2.10925	3.91938
gamma carbonic anhydrase family protein CDS	-0.44777	4.49285
hypothetical protein CDS	-3.10872	1.98552
crcB CDS	-6.69581	2.47144
thiC CDS	0.395666	1.99297
thiamine phosphate synthase CDS	0.915456	1.88893
thiF CDS	0.081124	2.2674
thiS CDS	-0.02457	2.14279
thiazole synthase CDS	1.64984	1.65194
thiH CDS	0.207045	5.64615
aminopeptidase P family protein CDS	1.12877	3.36892
LysR family transcriptional regulator CDS	-0.09555	2.9956
multidrug effflux MFS transporter CDS	0.836176	2.68453
hypothetical protein CDS	5.91551	12616.7
asnC CDS	-0.71445	1.84185
EAL domain-containing protein CDS	0.589406	1.74736
rRNA small subunit methyltransferase J CDS	1.65796	1.73683
hypothetical protein CDS	1.09335	2.2113
DMT family transporter CDS	-0.31992	1.97593
uspA CDS	-1.75005	5.6279
hypothetical protein CDS	-6.23442	3.85965
ftnA CDS	-1.65283	3.10751
uspB CDS	0.861042	2.39383
NAD(P)/FAD-dependent oxidoreductase CDS	0.400737	3.1365
DMT family transporter CDS	0.290544	1.77554
rmuC CDS	0.973345	2.09847
ubiE CDS	0.022388	1.06662
SCP2 domain-containing protein CDS	-5.43257	1.62022
ubiB CDS	-5.74345	1.79279
tatA CDS	-0.14454	4.61802
tatB CDS	-2.37965	2.67267
tatC CDS	-0.18267	44.6744
cytochrome-c peroxidase CDS	-0.15342	2.63036
dinF CDS	0.304183	2.11511
class I SAM-dependent methyltransferase CDS	-0.18944	4.92303
lexA CDS	-3.31149	1.62055
plsB CDS	-2.71858	8.99965
4-hydroxybenzoate octaprenyltransferase CDS	-5.91958	1.28536
chorismate lyase CDS	-2.1959	6.08121
hypothetical protein CDS	1.4109	1.54498
fliL CDS	0.241592	8.48314
methyl-accepting chemotaxis protein CDS	0.946439	2.13942
glpG CDS	0.396587	5.58074
glpE CDS	0.944003	1.74606
hypothetical protein CDS	-2.09198	1.83011
TatD family deoxyribonuclease CDS	1.42769	1.93862
hemB CDS	-5.01723	2.12071
GNAT family N-acetyltransferase CDS	-1.64627	2.25657
polA CDS	-4.66079	2.03996
YihA family ribosome biogenesis GTP-binding protein CDS	3.0589	1.06662
cytochrome c4 CDS	0.407136	19.0113
class I SAM-dependent methyltransferase CDS	0.337115	6.68554
yihI CDS	-1.1805	1.92505
DUF2489 domain-containing protein CDS	-2.26126	4.11257
hemN CDS	0.15351	3.08107
heme biosynthesis protein HemY CDS	0.209737	3.16126
heme biosynthesis operon protein HemX CDS	-1.73228	1.96853
uroporphyrinogen-III synthase CDS	2.94211	2.31971
hemC CDS	-4.98508	1.67492
hypothetical protein CDS	-1.13254	2.30978
class I adenylate cyclase CDS	0.309631	18330.5
cyaY CDS	-0.13386	1.18408
lipoprotein CDS	0.366291	1.42978
lysA CDS	-3.27867	76.0383
dapF CDS	-5.94353	1.06662
DUF484 family protein CDS	-0.14828	2.30466
xerC CDS	-2.99675	1.79921
yigB CDS	-0.67509	2.70572
sensor domain-containing phosphodiesterase CDS	-0.49546	1.83691
DTW domain-containing protein CDS	-1.08004	3.58709
membrane protein CDS	0.594725	3.05618
hypothetical protein CDS	-2.55155	4.88561
Cof-type HAD-IIB family hydrolase CDS	-3.01677	5.12961
alpha/beta fold hydrolase CDS	0.042852	1.75256
rhtB CDS	-1.28863	11.1319
HDOD domain-containing protein CDS	1.27163	3.49349
DNA starvation/stationary phase protection protein CDS	-0.83597	1.98654
DUF2500 domain-containing protein CDS	-0.21178	1.68622
DUF4145 domain-containing protein CDS	-0.84923	1.8546
hypothetical protein CDS	-5.30785	1.79333
hypothetical protein CDS	-4.15996	2.09901
lysoplasmalogenase CDS	0.240991	2.23547
DUF1145 domain-containing protein CDS	-2.44826	2.44259
rsmD CDS	-1.33852	2.07105
ftsY CDS	-3.79362	1.06662
ftsE CDS	-1.04308	8.98471
ftsX CDS	-0.75857	7.36257
rpoH CDS
Si-specific NAD(P)(+) transhydrogenase CDS	-0.68237	5.79708
fabR CDS	-2.65823	3.05714
YijD family membrane protein CDS	-0.49116	2.08909
trmA CDS	0.57896	3.08952
btuB CDS	-0.1173	38.5903
S8 family peptidase CDS	0.848215	2.84197
glutamate racemase CDS	-2.30594	1.06662
RNA-binding protein CDS	1.58707	3.5255
adenosine deaminase CDS	0.33871	1.88193
EAL domain-containing protein CDS	-0.05467	3.62369
nitrogen regulation protein NR(I) CDS	1.70251	16.5337
nitrogen regulation protein NR(II) CDS	-1.73565	2.50532
DUF4124 domain-containing protein CDS	1.46469	2.42961
glutamate--ammonia ligase CDS	-0.79431	5.57911
hypothetical protein CDS	-2.14516	2.41835
typA CDS	-1.16103	3.45114
AAA family ATPase CDS	-2.82628	3.13093
virulence factor BrkB family protein CDS	-0.00464	3.70997
dtd CDS	-0.73131	1.83465
GNAT family N-acetyltransferase CDS	0.055944	2.68478
AsmA family protein CDS	0.505584	9.93469
pckA CDS	-0.5431	2.55674
Hsp33 family molecular chaperone HslO CDS	-2.645	2.2371
hslR CDS	0.394279	1.74258
gspC CDS	-0.46214	2.53587
gspD CDS	-2.57715	1.62055
gspE CDS	-1.57439	1.06662
gspF CDS	1.28345	2.74999
gspG CDS
prepilin-type N-terminal cleavage/methylation domain-containing protein CDS
gspI CDS	-2.15704	1.28697
gspJ CDS	-0.1899	3.09435
general secretion pathway protein GspK CDS	-5.23576	1.80509
gspL CDS	-7.82814	5.338
general secretion pathway protein GspM CDS	2.26835	4.76361
type II secretion system protein N CDS	-0.65596	3.4062
cysQ CDS	0.771594	1.76715
nudE CDS	1.02236	2.00364
Fe-S biogenesis protein NfuA CDS	0.390049	3.46348
bioH CDS	-0.56488	3.77658
hypothetical protein CDS	-1.46749	3.80446
RNA-binding transcriptional accessory protein CDS	0.135285	3.52333
greB CDS	0.708248	2.07784
ompR CDS	-1.785	2.23601
envZ CDS	-1.55032	2.5245
uracil-xanthine permease CDS	-0.56192	4.97164
recG CDS	0.031151	1.90637
spoT CDS	-2.77569	2.33543
rpoZ CDS	0.348868	5.05954
guanylate kinase CDS	-3.30862	1.84296
7-cyano-7-deazaguanine/7-aminomethyl-7- deazaguanine transporter CDS	0.596258	2.60005
cation acetate symporter CDS	0.497144	1.88822
DUF4212 domain-containing protein CDS	0.512221	1.74329
potassium/proton antiporter CDS	-0.41473	6.38129
response regulator transcription factor CDS	0.368557	2.07766
protein-disulfide reductase DsbD CDS	-1.63998	1.98826
anaerobic C4-dicarboxylate transporter CDS	0.30402	2.08001
aspA CDS	-1.54959	2.19618
GGDEF domain-containing protein CDS	1.60373	1.71562
fxsA CDS	0.857388	2.40996
trmL CDS	-2.25956	2.16135
superoxide dismutase CDS	-0.04933	5.32087
cpxA CDS	0.118549	6.80169
response regulator CDS	1.00293	1.78012
CpxP family protein CDS	0.09587	1.57558
fieF CDS	-0.74893	3.27449
ATP-dependent 6-phosphofructokinase CDS	-4.44972	1.06662
glpX CDS	0.005445	1.88676
zapB CDS	-5.79644	2.64332
metF CDS	0.520005	3.58023
bifunctional aspartate kinase/homoserine dehydrogenase II CDS	0.104674	6.41924
O-succinylhomoserine (thiol)-lyase CDS	2.5131	2.03123
metJ CDS	-2.77614	2.18117
malate dehydrogenase CDS	0.192649	1.73228
rpmE CDS	-3.44638	1.81941
priA CDS	1.86356	1.06662
cytR CDS	-0.6533	2.82857
hypothetical protein CDS	-4.57405	1.06662
hslV CDS	0.678485	2.47832
hslU CDS	1.1083	41.7429
1,4-dihydroxy-2-naphthoate polyprenyltransferase CDS	0.303571	1.95923
rraA CDS	1.56621	2.75391
MATE family efflux transporter CDS	0.773516	1.63212
tpiA CDS	-2.9834	1.91194
5-carboxymethyl-2-hydroxymuconate Delta-isomerase CDS	-0.60852	2.03134
DUF805 domain-containing protein CDS	-0.86481	2.18218
DUF3135 domain-containing protein CDS	-0.94615	2.16735
transcriptional regulator CDS	-1.2275	2.52656
co-chaperone GroES CDS
groL CDS	-1.13021	1.06662
hypothetical protein CDS	-1.69536	4.0752
epmB CDS	-3.51694	3.79868
efp CDS	-6.03105	1.06662
frdD CDS	-0.71067	1.97534
frdC CDS	0.747656	1.88084
succinate dehydrogenase/fumarate reductase iron-sulfur subunit CDS	-1.37259	2.45209
frdA CDS	-1.5939	9.45091
epmA CDS	-3.57352	1.98026
rhodanese-like domain-containing protein CDS	-3.9127	2.51117
secB CDS	-1.8842	2.63621
gpsA CDS	-1.56646	1.06662
cysE CDS	-3.88032	2.56178
PadR family transcriptional regulator CDS	-8.39074	251.136
phosphoenolpyruvate carboxylase CDS	-0.0898	4.91099
argE CDS	-2.55265	34.2655
argC CDS	0.465157	2.26038
argB CDS	-0.32373	1.76507
argininosuccinate synthase CDS	-1.8311	5.60077
argH CDS	-1.05907	2.32298
DUF3624 domain-containing protein CDS	-2.39544	2.82417
dihydrolipoyl dehydrogenase CDS	-0.95903	9.60346
glutathione peroxidase CDS	-1.74951	1.95798
oxyR CDS	2.86462	56.9601
penicillin-binding protein 1A CDS	-4.84882	2.15829
pilM CDS	-0.5994	3.3395
PilN domain-containing protein CDS	1.54863	1.48682
pilO CDS	-1.29066	7.25164
pilus assembly protein PilP CDS	-0.69195	1.55012
type IV pilus secretin PilQ family protein CDS	0.772656	1.64777
aroK CDS	2.04904	1.29725
aroB CDS	-5.82285	12.9241
AAA family ATPase CDS	-0.51843	6.60447
Dam family site-specific DNA-(adenine-N6)-methyltransferase CDS
ribulose-phosphate 3-epimerase CDS	-6.07903	3.6631
phosphoglycolate phosphatase CDS	-0.45991	2.70494
trpS CDS	-1.48166	1.19632
ABC transporter substrate-binding protein CDS	-0.86695	2.1925
xds CDS	1.00417	4.30177
rimO CDS	-1.98618	23.0764
aminodeoxychorismate/anthranilate synthase component II CDS	-4.08096	91.6927
aspartate aminotransferase family protein CDS	-1.287	5.48709
astA CDS	1.07748	1.67815
astD CDS	0.430811	2.04724
DUF1338 domain-containing protein CDS	-0.48696	2.31836
crp CDS	-1.43206	1.06662
phosphoribulokinase CDS	0.565819	2.91791
YheU family protein CDS	-1.45669	2.04967
hydrolase CDS	0.787495	2.41039
TIGR02444 family protein CDS	-0.11982	1.93885
ABC transporter ATP-binding protein CDS	-1.06272	3.31651
kefG CDS	0.233817	1.44012
kefB CDS	0.156326	2.06985
YheV family putative metal-binding protein CDS	0.53464	1.60416
peptidylprolyl isomerase CDS	-1.10413	4.51068
isoaspartyl peptidase/L-asparaginase CDS	-0.28436	3.75672
adenylosuccinate synthase CDS	0.002398	1.06662
sel1 repeat family protein CDS	-6.11068	5230.26
DUF3413 domain-containing protein CDS	0.043144	6.96207
ribonuclease R CDS	0.18438	63.6603
rlmB CDS	-1.84978	1.84557
rpsJ CDS	-0.9916	1.06662
rplC CDS
rplD CDS
rplW CDS	0.013667	1.06662
rplB CDS		1.06662
rpsS CDS	0.012236	1.06662
50S ribosomal protein L22 CDS		1.06662
rpsC CDS
rplP CDS
rpmC CDS
rpsQ CDS	-1.5648	1.06662
rplN CDS
rplX CDS
rplE CDS
rpsN CDS
rpsH CDS
rplF CDS
rplR CDS
rpsE CDS
rpmD CDS
rplO CDS
secY CDS	1.72494	1.60498
rpmJ CDS
rpsM CDS
rpsK CDS
rpsD CDS
rpoA CDS
rplQ CDS	-0.98314	1.06662
DUF2780 domain-containing protein CDS	1.51441	3.85654
peptidylprolyl isomerase CDS	-0.01999	2.11956
peptidoglycan-binding protein LysM CDS	2.0693	2.20619
DMT family transporter CDS	1.40895	1.63599
GNAT family N-acetyltransferase CDS	0.165446	1.78426
dbpA CDS	-1.03544	3.57206
Crp/Fnr family transcriptional regulator CDS	-0.94476	3.05095
cpdB CDS	-0.31674	24.3768
cobA CDS	0.374546	3.23404
cysD CDS	-0.12192	1.94366
cysN CDS	-0.86565	7.13149
cysC CDS	-1.80771	2.14937
TIGR03899 family protein CDS	-3.22654	22.5545
DUF3299 domain-containing protein CDS	-0.01025	2.10015
ABC transporter permease CDS	-1.20008	14.3793
ABC transporter ATP-binding protein CDS	-0.4603	4.28667
DUF2796 domain-containing protein CDS	0.39035	3.45129
DUF2607 domain-containing protein CDS	-0.46578	1.47205
YtfJ family protein CDS	1.56897	1.9724
msrA CDS	0.107058	2.00775
outer membrane protein assembly factor CDS	0.575061	2.88445
translocation/assembly module TamB CDS	-0.8317	46.7339
gamma-glutamylcyclotransferase CDS	-2.05272	12.2099
inorganic diphosphatase CDS	-5.27163	1.06662
class 1 fructose-bisphosphatase CDS	0.635603	2.27723
hypothetical protein CDS	-3.62334	1.90124
mpl CDS	-1.18932	1.87833
UbiX family flavin prenyltransferase CDS	5.67663	3.45165
thiamine ABC transporter substrate binding subunit CDS	-1.00783	1.96516
thiP CDS	-0.06163	1.89632
thiQ CDS	1.01949	2.05395
ribosome-associated protein CDS	0.517261	1.62323
pmbA CDS	0.14563	2.03627
mgtE CDS	0.606575	3.29058
HPr family phosphocarrier protein CDS	-4.55439	3.50793
rapZ CDS	-0.04642	2.43312
ptsN CDS	-3.00506	1.63499
ribosome hibernation promoting factor CDS	2.69408	4.06714
RNA polymerase factor sigma-54 CDS	-9.85216	237.693
lptB CDS		1.06662
lptA CDS
lptC CDS	-0.97862	1.06662
kdsC CDS	-7.25546	3.61444
kdsD CDS	-6.09562	1.06662
calcium/sodium antiporter CDS	-0.60645	10.5144
hypothetical protein CDS	1.5698	1.92469
mlaF CDS	-0.25178	3.90138
mlaE CDS	0.78467	1.87615
mlaD CDS	-0.41669	1.92253
mlaC CDS	0.454128	2.36876
STAS domain-containing protein CDS	-1.22155	1.7283
BolA family transcriptional regulator CDS	-7.24346	2.50904
murA CDS	-2.30713	1.06662
1-acylglycerol-3-phosphate O-acyltransferase CDS	-4.15616	1.06662
RidA family protein CDS	-3.78375	6.37686
aspartate carbamoyltransferase regulatory subunit CDS	0.566172	2.07817
pyrB CDS	-3.93241	2.10955
argF CDS	0.840839	4.64326
PhoH family protein CDS	0.928638	1.66904
hypothetical protein CDS	0.488145	1.81698
rapA CDS	-0.03559	4.11963
RNA pseudouridine synthase CDS	1.26602	2.29991
D-2-hydroxyacid dehydrogenase CDS	-0.71298	3.65299
valine--tRNA ligase CDS	-5.60154	1.06662
DNA polymerase III subunit chi CDS	-2.41744	2.17906
pepA CDS	-0.86972	1.9553
lptF CDS	-4.5726	1.06662
lptG CDS	1.10232	1.56758
RDD family protein CDS	-1.45269	5.93019
HD-GYP domain-containing protein CDS	-0.65909	2.52316
DUF547 domain-containing protein CDS	-0.98638	2.09589
leuD CDS	-0.13311	3.13676
leuC CDS	1.04858	2.44378
leuB CDS	-0.93447	4.03798
leuA CDS	0.781075	3.65997
TetR/AcrR family transcriptional regulator CDS	0.001962	3.79099
phosphatase PAP2 family protein CDS	-0.47835	8.21759
glycosyl transferase CDS	0.730394	2.00873
leuO CDS	-0.09572	1.93029
long-chain fatty acid--CoA ligase CDS	-0.90688	6.48042
acetolactate synthase 3 large subunit CDS	0.24458	4.20282
ilvN CDS	-0.3991	2.35898
serA CDS	-1.07316	7.89181
rpiA CDS	-6.44801	1.06662
5-formyltetrahydrofolate cyclo-ligase CDS	-2.56036	6.33683
cell division protein ZapA CDS	-1.91827	5.44193
YecA family protein CDS	-2.17661	15.0124
ubiH CDS	-7.81482	2.65367
FAD-dependent 2-octaprenylphenol hydroxylase CDS	0.734513	1.25845
DUF1107 domain-containing protein CDS	-3.08835	14.3389
ygfZ CDS	-6.74332	2.62716
succinate dehydrogenase assembly factor 2 CDS	-2.69051	1.88101
hypothetical protein CDS	-1.84258	6.70012
nadB CDS	-0.16157	82.8604
hypothetical protein CDS	-1.61812	1.14305
rpoE CDS
sigma-E factor negative regulatory protein RseA CDS	-0.79652	1.60731
rseB CDS		1.06662
sigma factor RpoE regulatory protein RseC CDS	-4.44778	1.9752
lepA CDS	-4.81367	12.8702
lepB CDS	1.39373	1.06662
ribonuclease III CDS	-0.98533	1.06662
GTPase Era CDS	-5.8603	1.34729
recO CDS	-2.24331	2.08957
pdxJ CDS
holo-ACP synthase CDS	-6.94237	1.06662
hypothetical protein CDS	-0.05942	84.791
hypothetical protein CDS	-0.2422	2.6504
GGDEF domain-containing protein CDS	0.497264	1.78155
barA CDS	-3.66261	1.95982
rlmD CDS	-0.77396	6.03386
relA CDS	1.41203	2.53425
mazG CDS	0.962345	1.47324
CTP synthase CDS	-1.98476	1.06662
phosphopyruvate hydratase CDS	-3.44871	1.06662
multifunctional CCA addition/repair protein CDS	-1.67997	5.90118
AAA family ATPase CDS	-0.02864	2.48099
general secretion pathway protein GspB CDS	0.159141	3.45114
SH3 domain-containing protein CDS	-0.8732	4.35226
inorganic phosphate transporter CDS	0.326122	3.61786
TIGR00153 family protein CDS	0.696069	2.24394
inorganic triphosphatase CDS	-1.05829	2.40824
methyl-accepting chemotaxis protein CDS	-1.20536	4.49482
glnE CDS	-0.1585	70.4649
hldE CDS
tolC CDS	-7.57943	11.0206
ADP-ribose diphosphatase CDS	-0.80148	4.42761
DUF1249 family protein CDS	-0.24224	1.60672
cpdA CDS	-6.11673	2.4512
yqiA CDS	0.246347	3.23717
parE CDS		1.06662
parC CDS	2.33365	1.55164
yacG CDS	-7.95437	4.79435
zapD CDS	-3.81967	13.8618
coaE CDS	-6.79722	2.32553
prepilin peptidase CDS
type II secretion system F family protein CDS	-0.17617	4.81835
pilB CDS	-0.13414	2.43895
pilin CDS	-1.27087	5.31419
nadC CDS	1.61652	2.00856
ampD CDS	0.53386	2.74011
fldB CDS	-1.83965	2.46784
tyrosine recombinase XerD CDS	-0.00712	1.66177
dsbC CDS	-3.08649	11.609
recJ CDS	0.18082	4.3424
bifunctional metallophosphatase/5'-nucleotidase CDS	-1.19186	37.9695
pdhR CDS	-1.80212	3.68069
aceE CDS	-4.15853	2.24113
aceF CDS	-4.15651	1.98026
lpdA CDS	-1.57535	1.06662
rsmH CDS	-6.7829	3.56527
ftsL CDS		1.06662
peptidoglycan glycosyltransferase FtsI CDS	1.93022	1.60498
murE CDS	-6.17618	2.0846
UDP-N-acetylmuramoyl-tripeptide--D-alanyl-D- alanine ligase CDS		1.06662
mraY CDS	-4.68758	1.3953
UDP-N-acetylmuramoyl-L-alanine--D-glutamate ligase CDS	-6.60259	2.21657
ftsW CDS
murG CDS
murC CDS	-0.97779	2.34132
cell division protein FtsQ CDS	0.729356	10.6833
ftsA CDS	2.18736	1.60498
ftsZ CDS	-1.85506	1.53674
lpxC CDS	6.89633	4.38378
DUF721 domain-containing protein CDS	-4.3309	1.53127
secA CDS	-6.97732	3.43825
mutT CDS	-7.94817	7.16417
dapB CDS
hypothetical protein CDS	-2.68749	2.55744
carbamoyl-phosphate synthase small subunit CDS	-4.45279	962.304
carB CDS	-4.0345	11183.6
hypothetical protein CDS	-2.30248	5.39909
TIGR02646 family protein CDS	-0.90998	2.08807
AAA family ATPase CDS	0.547965	3.23171
RNA-directed DNA polymerase CDS	-1.03827	2.50285
TSUP family transporter CDS	0.892713	2.12382
LysR family transcriptional regulator CDS	0.793438	2.56273
membrane protein CDS	-1.82525	6.36306
btuF CDS	-1.71203	3.82134
cobalamin biosynthesis family protein CDS	-0.58144	4.02657
mtnN CDS	-3.68786	1.06662
DUF1499 domain-containing protein CDS	0.752017	1.64175
NAD(P)-binding protein CDS	0.034048	4.05013
gltB CDS	-0.17855	36.8951
glutamate synthase subunit beta CDS	0.957015	6.98638
gltB CDS	0.721702	52.7627
TIGR01212 family radical SAM protein CDS	1.26846	1.93834
diguanylate cyclase CDS	-0.80422	7.80982
arcB CDS	-1.78563	10.2913
arcA CDS	-3.99848	1.77479
DUF3293 domain-containing protein CDS	-0.65775	2.12691
putative 4-hydroxy-4-methyl-2-oxoglutarate aldolase CDS	-0.101	2.01567
hypothetical protein CDS	-0.48374	1.90483
thrA CDS	0.143946	6.78761
thrB CDS	-0.64996	5.22837
thrC CDS	-2.0821	15.4452
grcA CDS	-1.42368	1.98075
deoxyribonuclease IV CDS	-1.75063	2.81264
uracil-DNA glycosylase CDS	-0.40353	3.43952
hemerythrin domain-containing protein CDS	-1.1643	2.71318
DUF3545 family protein CDS	-2.73536	2.60696
sodium:alanine symporter family protein CDS	0.756845	6.01245
yaaA CDS	-0.06681	4.17099
TatD family deoxyribonuclease CDS	0.006382	4.21993
NupC/NupG family nucleoside CNT transporter CDS	-1.99607	94.8427
hypothetical protein CDS	-1.06281	2.12207
deoC CDS	-0.68375	1.92188
deoA CDS	-2.46117	10.0231
phosphopentomutase CDS	0.705163	2.82695
deoD CDS	0.320989	9.75636
SMP protein CDS	-1.2472	15.7296
phosphoserine phosphatase CDS	-0.13879	1.97815
PilZ domain-containing protein CDS	0.908113	7.85644
radA CDS	0.877087	4.51589
elongation factor G CDS		1.06662
AMP-binding protein CDS	-0.49688	2.7019
HD-GYP domain-containing protein CDS	0.680094	1.64346
chrA CDS	0.810029	2.31108
beta-galactosidase CDS	-1.6819	101.278
substrate-binding domain-containing protein CDS	-0.35852	1.85153
tRNA-binding protein CDS	0.699395	2.03588
gamma-glutamylcyclotransferase CDS	-2.19991	3.76949
zinc transporter ZntB CDS	-0.00077	1.57551
RimK family protein CDS	-1.61379	4.03586
GNAT family N-acetyltransferase CDS	-0.17829	2.21022
short-chain dehydrogenase CDS	-1.96706	18.8815
dapD CDS
2-hydroxyacid dehydrogenase CDS	1.84646	1.46061
LysR family transcriptional regulator CDS	0.11752	2.67388
TDT family transporter CDS	-3.39029	33.7326
recC CDS	-7.89853	1.43849
recB CDS	-6.89825	1.50327
recD CDS	-0.34048	1.7306
hypothetical protein CDS	-2.3349	3.48779
argA CDS	-2.76234	335.272
DUF2850 domain-containing protein CDS	0.087813	2.58127
mltA CDS	-0.46589	2.49124
tcdA CDS	-0.62504	1.78535
csdE CDS	-3.25527	2.17596
csdA CDS	-4.00923	118.058
DJ-1/PfpI family protein CDS	-4.84245	21.8798
panE CDS	-7.4767	2.17891
membrane protein CDS	-0.97781	5.47295
ATP-dependent protease CDS	1.25628	1.85205
RNA polymerase sigma factor CDS	0.693178	2.20809
transcriptional regulator CDS	-1.89882	1.83853
MFS transporter CDS	-0.66553	1.97477
peptidyl-prolyl cis-trans isomerase CDS	1.42536	2.00911
hypothetical protein CDS	1.21078	2.06924
class I SAM-dependent methyltransferase CDS	-0.4506	13.0448
BolA/IbaG family iron-sulfur metabolism protein CDS	0.783244	2.16674
Na(+)-translocating NADH-quinone reductase subunit A CDS	-2.40947	8.09664
NADH:ubiquinone reductase (Na(+)-transporting) subunit B CDS	-2.2934	3.03932
Na(+)-translocating NADH-quinone reductase subunit C CDS	0.35675	8.1845
NADH:ubiquinone reductase (Na(+)-transporting) subunit D CDS	-3.98934	2.34519
nqrE CDS	-4.98977	2.59899
nqrF CDS	-4.33122	2.16636
FAD:protein FMN transferase CDS	0.232799	1.54881
nqrM CDS	-0.94813	2.17717
dinB CDS	-0.66204	4.76435
DUF2884 family protein CDS	-0.06532	3.45645
IS256 family transposase CDS	0.078264	56.5931
diguanylate cyclase CDS	-1.52884	2.00751
sodium-dependent transporter CDS	-0.11359	2.09668
succinylglutamate desuccinylase/aspartoacylase family protein CDS	0.431264	2.04272
rimK CDS	1.4332	1.93924
ATP-dependent zinc protease CDS	-5.63944	5.62042
aminoacyl-histidine dipeptidase CDS	0.857224	2.12255
NCS2 family permease CDS	0.080963	10.7006
xanthine phosphoribosyltransferase CDS	-0.50266	12.129
frsA CDS	-2.29937	2.60579
sigma factor-binding protein Crl CDS	0.233149	1.73995
proB CDS	-0.74341	3.29251
glutamate-5-semialdehyde dehydrogenase CDS	-1.5892	18.8995
nrdR CDS	-0.89178	2.05872
ribD CDS	3.1172	1601042
riboflavin synthase CDS	2.75723	214409
bifunctional 3,4-dihydroxy-2-butanone-4-phosphate synthase/GTP cyclohydrolase II CDS	-1.45414	1.71576
ribE CDS	-5.57452	2.70883
nusB CDS	-7.29973	3.02526
thiL CDS	-4.89592	2.13943
pgpA CDS
DUF3461 family protein CDS	-0.98809	1.74863
glnD CDS	-0.05131	5.05432
map CDS	-3.54637	1.4592
rpsB CDS
tsf CDS	1.46606	1.55164
pyrH CDS
ribosome recycling factor CDS		1.06662
uppS CDS	-2.58398	1.06662
phosphatidate cytidylyltransferase CDS
ispC CDS	-3.00965	3.94355
rseP CDS	-0.69344	1.60498
bamA CDS	0.639809	2.05102
molecular chaperone CDS	-5.84602	2.28784
lpxD CDS	-6.49488	2.73569
fabZ CDS
lpxA CDS	-2.57746	1.06662
lpxB CDS	-5.02898	1.06662
rnhB CDS	-0.27762	1.87501
dnaE CDS	-0.85251	1.87492
accA CDS	0.5565	1.80348
tilS CDS	-4.07626	1.06662
cytochrome c CDS	-0.13086	2.07323
phenolic acid decarboxylase CDS	0.52299	5.20607
glnB CDS	0.442985	1.50121
endonuclease/exonuclease/phosphatase family protein CDS	-0.09879	2.0168
LysM peptidoglycan-binding domain-containing protein CDS	-1.55664	16.4491
gloB CDS	0.307252	2.38605
class I SAM-dependent methyltransferase CDS	-0.61874	6.20202
rnhA CDS	-5.86225	1.65123
dnaQ CDS	-1.0758	1.13854
TIGR03503 family protein CDS	-2.09566	281.56
acyl-CoA dehydrogenase CDS	-0.2479	17.3249
lpcA CDS	-1.34209	1.50734
class II glutamine amidotransferase CDS	-1.48013	2.58952
purN CDS	-0.27653	1.99192
purM CDS	-3.0103	108.122
uracil phosphoribosyltransferase CDS	-0.19307	3.19333
GGDEF domain-containing protein CDS	0.07844	2.03634
rluF CDS	0.271094	2.52461
smrA CDS	0.082103	8.53614
DUF3149 domain-containing protein CDS	1.90018	1.39385
hypothetical protein CDS	0.578406	1.7504
beta-N-acetylhexosaminidase CDS	1.02438	2.29519
DUF411 domain-containing protein CDS	-0.27816	1.72268
heavy metal translocating P-type ATPase CDS	-1.58156	26.2805
gltX CDS	-7.30069	2.31981
OmpA family protein CDS	0.689923	2.05417
Fe3+-citrate ABC transporter substrate-binding protein CDS	-0.11141	2.05082
TonB-dependent siderophore receptor CDS	0.956033	5.39617
siderophore-interacting protein CDS	0.265033	2.08968
non-ribosomal peptide synthetase CDS	-0.39888	5.69258
hypothetical protein CDS	-5.52592	38007.3
membrane protein CDS	-2.3457	3.79557
hypothetical protein CDS	-0.34218	1.80318
molecular chaperone CDS	-6.33535	16.7427
flgM CDS	-7.32793	3.71218
flgA CDS	-0.87816	17.8542
chemotaxis protein CheV CDS	3.58418	669.875
chemotaxis protein methyltransferase 1 CDS	6.44603	72500000000000
flgB CDS	-1.66692	2.14974
flgC CDS	-2.64127	30.1936
flgD CDS	-1.11045	2.37151
flgE CDS	-2.88953	3132.45
flgF CDS	-3.11239	21.8004
flgG CDS	-3.10073	221.752
flgH CDS	-5.62875	208.85
flagellar basal body P-ring protein FlgI CDS	-4.48783	37.6988
flgJ CDS	-2.33423	36.9863
flgK CDS	-6.01148	19417.7
flgL CDS	-3.866	2698.23
flagellin CDS	1.80024	156.248
flagellin CDS	0.404237	1.97984
ychF CDS	-8.20301	11.2681
aminoacyl-tRNA hydrolase CDS	-0.77543	1.45234
ribose-phosphate pyrophosphokinase CDS	-6.54551	2.10068
ispE CDS	-5.30897	2.38127
lolB CDS
hemA CDS	-6.134	1.06662
prfA CDS	-0.43863	1.60498
prmC CDS	-0.10158	1.54276
hypothetical protein CDS	0.825101	2.03582
tetratricopeptide repeat protein CDS	0.420715	5.97894
kdsA CDS	-5.37926	1.06662
bifunctional UDP-sugar hydrolase/5'-nucleotidase CDS	0.760814	1.71654
ybaK CDS	-2.47511	1.89247
uracil-xanthine permease CDS	-1.30665	2.30515
DUF2066 domain-containing protein CDS	-0.56877	2.35621
DUF2069 domain-containing protein CDS	-0.02461	1.58505
wrbA CDS	-0.16255	2.3127
arsC CDS	-1.14427	2.12333
M48 family metallopeptidase CDS	-1.27073	6.74084
hypothetical protein CDS	-2.41738	4.15202
AI-2E family transporter CDS	-0.22764	1.98101
methyl-accepting chemotaxis protein CDS	0.881222	2.8639
thioredoxin-dependent thiol peroxidase CDS	-0.95455	2.68278
glycine cleavage system protein R CDS	-0.77167	2.06422
dapA CDS	-6.44692	2.82065
bamC CDS	-0.8986	1.95102
DUF2897 family protein CDS	-1.652	1.86974
M15 family metallopeptidase CDS	-5.38016	1.83657
dapE CDS
ArsC family reductase CDS	0.641893	3.09908
helix-turn-helix domain-containing protein CDS	-7.5271	7.69484
DUF2956 domain-containing protein CDS	-2.48782	3.36575
DUF2919 domain-containing protein CDS	-2.1101	5.34094
Dyp-type peroxidase CDS	-2.18504	3.71803
flagellin CDS	0.956961	2.14765
flagellin CDS	1.51084	1.60879
flagellin CDS	-1.33162	7.30901
flaG CDS	-8.16906	33.6158
fliD CDS	-4.31189	4121.19
flagellar protein FliT CDS	-5.35069	8.28707
fliS CDS	-6.75808	9.68454
sigma-54-dependent Fis family transcriptional regulator CDS	-5.60807	5234.78
PAS domain-containing protein CDS	-2.92728	263.349
sigma-54-dependent Fis family transcriptional regulator CDS	-3.35113	63454.3
fliE CDS	-6.76628	42.6073
fliF CDS	-6.43439	8827.45
fliG CDS	-4.19138	118.097
fliH CDS	-8.26124	12.2148
fliI CDS	-5.49866	19166.4
fliJ CDS	-4.47123	20.1461
flagellar hook-length control protein FliK CDS	-2.39719	719.461
fliL CDS	-5.90783	3.74678
fliM CDS	-0.47406	6.56086
fliN CDS	-7.71004	3.01835
fliO CDS	-1.38093	1.81276
fliP CDS	-4.09109	309.608
fliQ CDS	-9.14618	14.2027
fliR CDS	-4.79917	145.691
flhB CDS	-1.03168	23.358
smrB CDS	-0.29144	2.30213
prmB CDS	1.60833	2.01305
hypothetical protein CDS	1.06458	1.38427
aroC CDS	-5.15331	108.027
trimeric intracellular cation channel family protein CDS	-0.03307	2.00605
elongation factor P hydroxylase CDS	1.68214	1.65581
YfcL family protein CDS	-1.32159	1.89166
NAD(P)H-dependent oxidoreductase CDS	-1.0308	2.34681
mnmC CDS	-0.9885	2.68687
fabB CDS	-1.37174	1.45726
4-phosphoerythronate dehydrogenase CDS	-2.67156	1.45295
Aspartate-semialdehyde dehydrogenase 2 CDS	1.63969	2.0514
fur CDS	-6.59489	1.68633
DUF4442 domain-containing protein CDS	-1.73756	1.95738
LysR family transcriptional regulator CDS	-1.45561	2.60164
CidA/LrgA family protein CDS	-1.8897	2.63125
LrgB family protein CDS	-1.21441	3.85844
fldA CDS	2.20469	1.06662
DUF2788 domain-containing protein CDS	1.16619	1.82717
alpha/beta fold hydrolase CDS	-1.19665	9.5794
seqA CDS
pgm CDS	-0.44028	5.51488
DUF1853 family protein CDS	-0.61256	1.80613
Nif3-like dinuclear metal center hexameric protein CDS	0.180888	3.3292
citrate synthase CDS	-0.60101	3.55132
sdhC CDS	-6.98795	1.66844
sdhD CDS	-1.29669	2.74894
sdhA CDS	-1.50024	3.28077
succinate dehydrogenase iron-sulfur subunit CDS	-3.0297	2.06061
sucA CDS	-5.7606	2.02887
odhB CDS	-6.1189	1.18981
sucC CDS	-1.39631	2.17774
sucD CDS	-0.52332	2.39775
znuB CDS	-2.58561	3.79636
znuC CDS	-0.37846	2.18504
znuA CDS	-1.0754	3.80264
AraC family transcriptional regulator CDS	-0.69892	39.5062
ferrous iron transport protein A CDS	-2.19512	1.94782
feoB CDS	-0.89037	17.5082
iron transporter FeoC CDS	-0.24951	1.90413
HIT domain-containing protein CDS	-2.26601	2.84976
argS CDS	2.67119	1.36202
VOC family protein CDS	-1.79387	3.2406
insulinase family protein CDS	0.002009	17.4711
sixA CDS	1.71605	1.67762
flhA CDS	-5.83856	29104.2
flhF CDS	-2.44518	2.35939
MinD/ParA family protein CDS	-4.17118	2.44779
RNA polymerase sigma factor FliA CDS	1.4728	781.911
cheY CDS	6.29294	110181
protein phosphatase CheZ CDS	-2.20922	5.95873
chemotaxis protein CheA CDS	5.08948	1.05e+22
chemotaxis response regulator protein-glutamate methylesterase CDS	0.988946	3.70848
ParA family protein CDS	0.773488	1.72999
chemotaxis protein CheW CDS	0.997323	1.76477
chemotaxis protein CheW CDS	3.76473	83.8438
DUF2802 domain-containing protein CDS	-5.00599	2.85871
ccmA CDS	-2.08988	9.49862
ccmB CDS	-0.40218	4.83326
heme ABC transporter permease CDS	-3.16559	2.37775
ccmD CDS	-7.29398	1.85979
ccmE CDS	-4.80175	1.86962
heme lyase CcmF/NrfE family subunit CDS	-1.88166	30.0325
thiol:disulfide interchange protein DsbE CDS	-3.13769	1.90553
cytochrome c-type biogenesis protein CcmH CDS	-3.52365	2.08437
ccmI CDS	-2.78286	3.69719
VacJ family lipoprotein CDS	1.39826	2.05157
SDR family oxidoreductase CDS	-1.4975	3.46656
hypothetical protein CDS	-1.46353	11.5799
sodB CDS	-7.88744	2.59368
Grx4 family monothiol glutaredoxin CDS	-2.29512	2.38544
DNA topoisomerase III CDS	-1.60876	13.2059
histone deacetylase CDS	-2.21331	27.6035
DUF3413 domain-containing protein CDS	-0.02088	5.61327
DUF1414 domain-containing protein CDS	-6.2938	2.77481
nucleoid-associated protein YejK CDS	0.004627	2.05675
Hpt domain-containing protein CDS	-0.69859	1.73169
nhaC CDS	-0.56726	6.01157
Aspartate-semialdehyde dehydrogenase 1 CDS	-1.56291	9.14245
YchE family NAAT transporter CDS	0.663241	4.00183
adhE CDS	0.166895	6.08981
DMT family transporter CDS	-0.64561	5.67985
SulP family inorganic anion transporter CDS	-0.61732	13.0708
ribonuclease E CDS	-1.29831	2.06329
hypothetical protein CDS	-5.53647	21.5656
hypothetical protein CDS	-6.85075	2.40421
rluC CDS	-3.39739	131.833
septum formation inhibitor Maf CDS	-0.35279	2.28604
yceD CDS	-7.52094	6.32535
rpmF CDS	-6.58754	3.39604
plsX CDS	-3.7555	35.8991
ketoacyl-ACP synthase III CDS	-0.22668	2.56795
fabD CDS		1.06662
fabG CDS	-3.79618	1.06662
acpP CDS
fabF CDS	-0.92556	6.91188
pabC CDS	-2.17994	15.2587
mltG CDS	-1.43562	4.00787
dTMP kinase CDS
DNA polymerase III subunit delta' CDS	-3.44715	1.26625
YchF/TatD family DNA exonuclease CDS	1.02974	1.55077
ptsG CDS	-0.48735	3.29646
sodium-dependent transporter CDS	-1.10679	3.84845
porin family protein CDS	-1.20419	2.80194
patatin family protein CDS	-0.67616	25.6965
pyk CDS	-0.15814	2.30364
ROK family protein CDS	-0.27957	3.44026
chemotaxis protein CheV CDS	-0.5521	5.95676
hypothetical protein CDS	-2.04368	10.8402
ChaN family lipoprotein CDS	-1.29801	2.90148
rlmA CDS	-1.93917	19.6574
DUF2860 domain-containing protein CDS	-2.02777	6.20058
D-hexose-6-phosphate mutarotase CDS	0.139877	2.1129
gap CDS	-0.56173	1.96624
msrB CDS	-1.13408	2.42307
DUF2989 domain-containing protein CDS	0.041295	1.64414
DUF1315 family protein CDS	1.01434	1.61241
ansA CDS	-0.48768	5.72627
sppA CDS	-0.04903	2.12465
NADPH-dependent 2,4-dienoyl-CoA reductase CDS	-1.0283	5.75801
purU CDS	-0.36267	5.81452
ATP-dependent DNA helicase CDS	-0.323	6.81819
tsaB CDS	-3.98558	1.62055
hypothetical protein CDS	-0.90383	2.30453
Slp family lipoprotein CDS	-2.36049	17.0251
alpha/beta hydrolase CDS	0.524511	5.63382
fadD CDS	-3.57947	116.437
rnd CDS	-0.97835	2.45287
peptidase CDS	-0.34909	4.95885
rrtA CDS	-0.44952	1.6977
DTW domain-containing protein CDS	0.969539	1.54827
deoxyguanosinetriphosphate triphosphohydrolase family protein CDS	0.18962	3.06726
5'-deoxynucleotidase CDS	-7.33889	14.9367
pyridoxal phosphate-dependent aminotransferase CDS	-0.33385	3.97629
isochorismate synthase MenF CDS	1.28276	1.69071
2-succinyl-5-enolpyruvyl-6-hydroxy-3- cyclohexene-1-carboxylic-acid synthase CDS	1.06738	1.87582
menH CDS	-1.14305	3.77594
menB CDS	0.627275	2.14325
menC CDS	1.48226	2.56374
menE CDS	-0.28923	4.46345
benzoate/H(+) symporter BenE family transporter CDS	0.397533	2.14044
helix-turn-helix domain-containing protein CDS	-0.13644	2.59457
methyl-accepting chemotaxis protein CDS	0.084194	5.57247
MFS transporter CDS	-0.01694	1.86793
TetR/AcrR family transcriptional regulator CDS	1.25282	1.84289
Tim44 domain-containing protein CDS	0.405392	1.82327
DUF1244 domain-containing protein CDS	3.00583	1.69713
lipoprotein CDS	-0.41673	5.25693
minE CDS	-6.11608	2.1171
minD CDS	-2.35755	2.13111
minC CDS	-0.40926	3.61958
hypothetical protein CDS	0.925964	1.61927
lytic murein transglycosylase CDS	0.242482	1.71542
LysR family transcriptional regulator CDS	0.154126	3.47251
NupC/NupG family nucleoside CNT transporter CDS	-0.39724	10.8383
chitinase CDS	-0.69374	12.7919
cytochrome c CDS	-0.59057	13.1958
molybdopterin guanine dinucleotide-containing S/N-oxide reductase CDS	-0.60936	3.33569
L-tyrosine/L-tryptophan isonitrile synthase family protein CDS	-2.17503	183.925
LysR family transcriptional regulator CDS	0.069484	2.21938
FAD-binding protein CDS	-0.5621	5.70937
TauD/TfdA family dioxygenase CDS	0.474225	2.86852
folD CDS	-6.51126	3.44877
acyltransferase family protein CDS	-0.89379	10.9694
HAD-IB family hydrolase CDS	-2.71914	6.59067
LysE family translocator CDS	0.016514	2.10907
acyl-CoA thioesterase CDS	-0.54596	1.80184
1-acyl-sn-glycerol-3-phosphate acyltransferase CDS	1.49838	2.24043
phosphatidate cytidylyltransferase CDS	0.155199	1.98951
CDP-alcohol phosphatidyltransferase family protein CDS	-1.94376	4.08937
bifunctional diguanylate cyclase/phosphodiesterase CDS	-0.01751	1.81667
hypothetical protein CDS	-3.09896	14.7401
hypothetical protein CDS	-2.28005	3.20459
YdiU family protein CDS	0.107719	1.84465
DctP family TRAP transporter solute-binding subunit CDS	0.650604	1.68717
TRAP transporter small permease CDS	-0.16799	3.76414
TRAP transporter large permease CDS	0.23022	2.73594
sigma-54-dependent Fis family transcriptional regulator CDS	-0.18062	2.24513
sensor histidine kinase CDS	-0.07109	7.2787
hypothetical protein CDS	-1.35714	1.93686
trigger factor CDS	-2.16209	4.45726
clpP CDS	-0.57619	1.72449
ATP-dependent protease ATP-binding subunit ClpX CDS	-3.14329	1.64526
endopeptidase La CDS	-0.01423	1.89264
DNA-binding protein HU-beta CDS	-4.93916	10.3655
ppiD CDS	-3.09793	2.37497
ComEA family DNA-binding protein CDS	-0.6191	2.06173
(d)CMP kinase CDS	-6.70188	2.15796
rpsA CDS	-2.14353	4.56969
ihfB CDS	-6.24237	1.9747
LapA family protein CDS
lapB CDS	-2.57238	1.62055
pyrF CDS	0.260958	2.23197
tRNA isopentenyl-2-thiomethyl-A-37 hydroxylase MiaE CDS	0.369635	2.47242
hypothetical protein CDS	6.34379	18000000000
cysB CDS	-0.91947	2.05642
methyltransferase CDS	0.000535	2.00928
ald CDS	0.4481	1.88156
lrp CDS	0.009649	1.06662
DNA translocase FtsK CDS	-1.61522	4.461
dsbB CDS	-3.00003	6.71023
nhaB CDS	-0.49542	1.80091
fadR CDS	0.619285	1.40293
DUF1887 family protein CDS	-1.08196	6.5326
methyl-accepting chemotaxis protein CDS	-1.08118	8.91014
hinT CDS	1.19515	1.56369
hypothetical protein CDS	-0.58118	18.1194
DUF1425 domain-containing protein CDS	-2.99623	21.8401
lpoB CDS	-2.05405	1.88776
phosphotransferase CDS	-4.25	15.6766
alpha/beta hydrolase CDS	-3.4367	3.2071
NAD(P)/FAD-dependent oxidoreductase CDS	-1.21916	2.03829
GNAT family N-acetyltransferase CDS	1.15383	1.77662
hemolysin CDS	-1.21962	108.167
hypothetical protein CDS	-6.29301	2.14433
transcription-repair coupling factor CDS	-1.82428	62.7302
PilZ domain-containing protein CDS	-4.79562	12.5113
lolC CDS	-0.01947	1.06662
lolD CDS		1.06662
lolE CDS	-1.70414	1.46902
DUF2062 domain-containing protein CDS	-1.72988	1.93468
DNA internalization-related competence protein ComEC/Rec2 CDS	-0.46912	11.5166
msbA CDS
lpxK CDS	-6.63203	2.26847
Trm112 family protein CDS	-6.82122	3.1572
kdsB CDS	-1.88045	1.22086
SpoVR family protein CDS	-0.81511	9.54115
YeaH/YhbH family protein CDS	0.089736	1.63216
PrkA family serine protein kinase CDS	-0.6671	9.1884
YfbU family protein CDS	-4.86534	4.15884
membrane protein CDS	-1.02559	3.23554
pflA CDS	-1.99476	2.57805
methyl-accepting chemotaxis protein CDS	-1.70972	5.089
lipid A deacylase LpxR family protein CDS	-1.51084	8.83581
pflB CDS	-0.14344	82.6502
DUF3360 domain-containing protein CDS	-1.66113	1187.09
ABC transporter ATP-binding protein CDS	-2.1747	2.86272
ABC transporter substrate-binding protein CDS	-2.29256	10.6392
ABC transporter permease CDS	0.196943	5.90497
ABC transporter permease CDS	-0.8606	4.0907
xthA CDS	-0.36075	2.10691
methyl-accepting chemotaxis protein CDS	-0.51678	20.199
DUF2496 domain-containing protein CDS	2.53934	3.82417
prepilin peptidase CDS	-0.87199	1.77955
TSUP family transporter CDS	0.638368	2.10277
dinG CDS	-0.71069	14.4007
ompT CDS	0.135339	21.8987
DUF2057 domain-containing protein CDS	-1.76793	2.74634
YchJ family protein CDS	0.461903	2.00825
EAL domain-containing protein CDS	-1.75234	15.9532
lpxH CDS	-6.55886	3.71724
peptidyl-prolyl cis-trans isomerase CDS	-1.58895	2.21848
cysS CDS	-8.10093	1.84314
ruvC CDS	-1.63366	3.52616
ruvA CDS	-2.14546	1.77618
ruvB CDS	-0.12736	3.80174
cydA CDS	-3.99948	1.69229
cydB CDS	-0.70803	1.655
cydX CDS	-0.39369	2.25557
ybgE CDS	-0.72865	4.25547
ybgC CDS	-1.08483	2.17328
tolQ CDS		1.06662
ExbD/TolR family protein CDS	-5.22281	1.3947
tolA CDS	-2.98948	1.06662
tolB CDS	-1.52493	1.86216
pal CDS	-4.74356	1.62055
ybgF CDS	-2.89501	4.02635
nadA CDS	-0.90932	2.95348
YecA family protein CDS	-1.2917	5.34117
response regulator CDS	-0.65315	2.9824
L-alanine exporter AlaE CDS	0.153944	4.09932
manA CDS	-0.94989	4.19004
PTS fructose transporter subunit IIC CDS	-0.89023	3.54853
helix-turn-helix transcriptional regulator CDS	-0.27099	3.08631
PTS fructose transporter subunit IIA CDS	-3.48632	3.41325
PTS fructose transporter subunit IIB CDS	-1.33353	3.49851
PTS fructose transporter subunit IIA CDS	-0.72581	2.74964
PTS fructose transporter subunit IIC CDS	1.08589	3.69733
PTS fructose transporter subunit IIA CDS	0.651233	1.86574
aldehyde dehydrogenase CDS	-0.70998	5.16282
sigma-54-dependent Fis family transcriptional regulator CDS	-0.86091	4.50572
DNA-binding protein VF530 CDS	-3.11701	4.49875
SDR family oxidoreductase CDS	-0.50059	13.1637
DASH family cryptochrome CDS	0.061608	4.94938
thiol-disulfide oxidoreductase DCC family protein CDS	-1.51965	4.27208
NYN domain-containing protein CDS	-0.72388	2.67838
DUF2986 domain-containing protein CDS	-0.47954	1.32478
AlpA family transcriptional regulator CDS	-0.25434	1.50736
hypothetical protein CDS	-0.60325	1.98652
GTPase family protein CDS	-2.1252	28.5688
DUF2787 domain-containing protein CDS	0.033376	3.75195
hypothetical protein CDS
hypothetical protein CDS	-2.99151	1.62055
helix-turn-helix domain-containing protein CDS	-0.57996	1.85282
hypothetical protein CDS	-2.26537	4.95926
DDE-type integrase/transposase/recombinase CDS	-0.39861	6.48924
AAA family ATPase CDS	0.355094	3.02413
hypothetical protein CDS	-1.68943	2.33313
hypothetical protein CDS	-1.66829	4.37716
middle operon regulator CDS	-2.02616	14.3068
transcriptional regulator CDS	0.897795	1.78427
hypothetical protein CDS	-2.15962	6.27714
hypothetical protein CDS	0.121308	5.18407
hypothetical protein CDS	1.37688	4.35181
tape measure protein CDS	-1.1772	11.5757
IS3-like element ISVch4 family transposase CDS	0.031119	42.3704
hypothetical protein CDS	-0.1572	2.25065
radC CDS	-0.56938	3.39001
AlpA family transcriptional regulator CDS	-0.48287	1.48219
sialidase CDS	-0.40151	8.8363
nagA CDS	-0.6876	9.87138
N-acetylmannosamine kinase CDS	-2.62221	16.1672
N-acetylmannosamine-6-phosphate 2-epimerase CDS
hypothetical protein CDS	-5.34385	2.56239
DctP family TRAP transporter solute-binding subunit CDS	-2.00598	29.0516
TRAP transporter small permease CDS	-1.71151	4.33237
TRAP transporter large permease CDS	0.461872	5.23578
N-acetylneuraminate lyase CDS	0.766702	11.5432
MurR/RpiR family transcriptional regulator CDS	-0.84142	1.76719
N-acetylneuraminate epimerase CDS	0.708376	2.29242
YjhT family mutarotase CDS	-0.74803	4.74814
YafY family transcriptional regulator CDS	1.19226	1.79417
hypothetical protein CDS	0.01969	1536.58
hypothetical protein CDS	-0.36458	2.44209
SAM-dependent DNA methyltransferase CDS	-0.68451	15.2757
restriction endonuclease subunit S CDS	-0.41301	2.59265
DUF262 domain-containing protein CDS	0.560504	3.50763
DUF262 domain-containing protein CDS	-1.28952	15.2668
type I restriction endonuclease subunit R CDS	0.136891	14.8404
anti-phage defense ZorAB system ZorA CDS	-0.08454	7.04523
flagellar motor protein MotB CDS	-0.16627	1.93487
transcriptional regulator CDS	0.284194	25.1324
helicase CDS	-0.87798	60.0089
tyrosine-type recombinase/integrase CDS	2.74214	2.43483
tyrosine-type recombinase/integrase CDS	-1.07864	8.73752
vexD CDS	-0.76052	29.0418
vexC CDS	-2.39909	19.2756
membrane integrity-associated transporter subunit PqiC CDS	0.379793	3.36825
pqiB CDS	0.040862	4.0461
paraquat-inducible protein A CDS	-1.5632	4.28034
mechanosensitive ion channel CDS	-0.25758	5.12371
DUF4056 domain-containing protein CDS	-0.07526	15.9733
BamA/TamA family outer membrane protein CDS	1.11619	5.71642
hypothetical protein CDS	-0.99181	20.2028
hypothetical protein CDS	-0.66296	1.49659
TetR/AcrR family transcriptional regulator CDS	-1.69463	3.30578
NAD-dependent succinate-semialdehyde dehydrogenase CDS	-1.50202	10.3393
DUF1496 domain-containing protein CDS	-6.50715	15.9963
1-aminocyclopropane-1-carboxylate deaminase/D-cysteine desulfhydrase CDS	0.404916	28.6279
TetR/AcrR family transcriptional regulator CDS	-1.34058	6.14547
acyl-CoA dehydrogenase CDS	-0.47846	66.8205
trans-2-enoyl-CoA reductase family protein CDS	-4.98818	1.06662
infA CDS		1.06662
arginyltransferase CDS	-0.71379	2.03726
leucyl/phenylalanyl-tRNA--protein transferase CDS	-2.96901	3.90211
hypothetical protein CDS	1.36905	1.637
aroA CDS	-4.59845	2562.8
DUF2498 family protein CDS	-5.17018	6.72884
type I DNA topoisomerase CDS	-6.23624	2.47597
glgC CDS	1.07389	1.8717
glgA CDS	-3.72161	2.62467
alpha/beta hydrolase CDS	-1.88436	12.4325
DUF2007 domain-containing protein CDS	-5.07556	2.11537
TVP38/TMEM64 family protein CDS	0.429183	2.37648
TfoX/Sxy family DNA transformation protein CDS	-1.35445	9.31834
purR CDS	-1.24414	1.93746
torD CDS	-1.42879	3.09007
torR CDS	-1.58306	5.89524
elyC CDS	-1.26814	21.0081
cmoM CDS	-1.284	3.49607
mukF CDS	-7.22651	4.92151
mukE CDS	-6.31524	2.16998
mukB CDS	3.12928	2.04218
Lrp/AsnC family transcriptional regulator CDS	-1.19755	2.38569
LysE family translocator CDS	-4.02988	4.39407
YgiQ family radical SAM protein CDS	-1.53195	8.94367
EAL domain-containing protein CDS	-0.08411	2.17663
insulinase family protein CDS	-1.09225	57.2365
hypothetical protein CDS	0.393143	8.38999
DUF4250 domain-containing protein CDS	-3.51992	6.45905
metR CDS	-0.44666	1.88885
metE CDS	-0.87894	9.62535
hypothetical protein CDS	2.06888	1.53335
YciI family protein CDS	1.5559	1.34424
yciA CDS	-2.6651	6.18251
septation protein A CDS	-0.98116	2.88457
hypothetical protein CDS	2.00094	1.85057
YdcF family protein CDS	0.078892	3.13622
NAD(P)H-binding protein CDS	-0.46593	12.325
TIGR02647 family protein CDS	-0.30504	1.47625
focA CDS	-0.16327	2.06667
hypothetical protein CDS	1.82951	2.16609
torE CDS	-6.30898	2.09253
torC CDS	0.072092	1.91536
torA CDS	-1.47811	693.397
alpha-galactosidase CDS	-1.55596	4.12539
hypothetical protein CDS	1.35245	1.76187
hypothetical protein CDS	-0.81641	6.70759
manganese-dependent inorganic pyrophosphatase CDS	-0.49535	2.10197
DUF2750 domain-containing protein CDS	-1.39279	1.86318
DUF2927 domain-containing protein CDS	0.257386	3.5446
ATP-binding cassette domain-containing protein CDS	-3.19062	2.03972
ATP-binding cassette domain-containing protein CDS	-5.44667	1.73473
sapC CDS	-3.30608	1.06662
ABC transporter permease subunit CDS	0.174375	1.18026
ABC transporter substrate-binding protein CDS	-4.41414	1.97623
pspF CDS	0.640101	9.92638
pspA CDS	-6.119	3.43379
pspB CDS	1.42162	1.46674
pspC CDS	-0.93192	2.22403
efflux RND transporter periplasmic adaptor subunit CDS	-1.52267	12.4618
efflux RND transporter periplasmic adaptor subunit CDS	-1.14333	2.70828
vexK CDS	-0.52456	11.072
DNA-3-methyladenine glycosylase I CDS	1.10983	1.84441
cystathionine beta-lyase CDS	-2.90662	12.9107
cls CDS	0.067524	2.09214
sodium-dependent transporter CDS	-1.39536	4.38116
TIGR01621 family pseudouridine synthase CDS	-3.36119	6.17871
CDP-alcohol phosphatidyltransferase family protein CDS	-0.194	2.40608
ATP-binding cassette domain-containing protein CDS	0.978553	3.98062
ABC transporter permease CDS	-0.92287	27.2696
ABC transporter substrate-binding protein CDS	-0.4852	6.1625
META domain-containing protein CDS	-0.73563	2.85787
DUF1289 domain-containing protein CDS	-0.28181	1.73742
hypothetical protein CDS	-0.54662	2.23679
ABC transporter permease CDS	0.718143	2.14994
ABC transporter ATP-binding protein CDS	-0.10228	2.01409
HlyD family efflux transporter periplasmic adaptor subunit CDS	0.004523	1.53687
serine transporter CDS	-0.5524	24.194
DMT family transporter CDS	-0.25978	1.94195
mgtE CDS	-0.61566	6.88893
transporter substrate-binding domain-containing protein CDS	-0.54867	10.0348
EAL domain-containing protein CDS	-0.36478	4.6131
response regulator CDS	-0.51081	2.12787
collagenase CDS	-0.68208	8.98805
vesC CDS	-0.47265	1.79868
SgrR family transcriptional regulator CDS	-0.46457	3.65431
hypothetical protein CDS	-3.69278	3.1637
HAD family phosphatase CDS	0.995781	2.20647
DUF3103 family protein CDS	-0.75229	2.95811
methyl-accepting chemotaxis protein CDS	-0.89855	9.79068
hypothetical protein CDS	-2.23399	2.53321
hypothetical protein CDS	-0.42648	1.97806
EAL domain-containing protein CDS	-0.69048	1.87735
rplY CDS	-2.98847	1.06662
sensor histidine kinase CDS	-8.75913	20.0255
response regulator transcription factor CDS	-0.6459	4.20758
membrane protein CDS	-3.26142	2.08198
DEAD/DEAH box helicase CDS	0.036307	2.86578
rsuA CDS	-1.57021	4.74171
Bcr/CflA family multidrug efflux MFS transporter CDS	0.276007	11.4746
DUF2913 family protein CDS	-0.49414	3.09703
DUF2867 domain-containing protein CDS	-0.95919	7.0204
MATE family efflux transporter CDS	-2.21242	10.8575
ABC transporter ATP-binding protein CDS	0.86429	1.94667
ABC transporter permease CDS	-0.57905	50.0007
hydroxyneurosporene synthase CDS	-0.01741	2.13156
nhaA CDS	0.321227	22.2589
aminotransferase class III-fold pyridoxal phosphate-dependent enzyme CDS	-0.68906	2.51635
saccharopine dehydrogenase family protein CDS	-0.85247	4.97795
nspC CDS	-1.00952	2.55167
OmpA family protein CDS	-0.16777	2.52443
TolC family outer membrane protein CDS	-0.23884	1.97479
cadherin CDS	0.227608	61.9116
type I secretion C-terminal target domain-containing protein CDS	-0.15574	8.65238
DUF1415 domain-containing protein CDS	-1.08102	2.1706
MFS transporter CDS	-0.01122	1.69736
LysR family transcriptional regulator CDS	-0.58758	3.59383
glutaredoxin family protein CDS	-2.28957	4.24483
M48 family metallopeptidase CDS	-2.17699	4.88819
rlmF CDS	0.393295	3.92021
hypothetical protein CDS	-2.37682	3.71483
pilW CDS	-0.05526	3.16428
metA CDS	1.22667	4.42716
ATP-binding protein CDS	0.26206	2.42449
ABC transporter permease CDS	-1.14986	3.3479
ABC transporter permease CDS	-2.82464	148.864
HlyD family secretion protein CDS	-0.90804	2.56227
TolC family protein CDS	-0.708	4.46439
hypothetical protein CDS	-1.2194	2.50723
sensor histidine kinase CDS	-0.59538	2.94559
response regulator CDS	-0.64183	4.45279
transporter substrate-binding domain-containing protein CDS	-0.3022	9.04309
chemotaxis protein CheV CDS	-1.80227	4.16055
hypothetical protein CDS	-1.296	3.19579
DUF2726 domain-containing protein CDS	-2.21816	65.0946
sensor domain-containing diguanylate cyclase CDS	-1.06796	2.31072
transporter substrate-binding domain-containing protein CDS	-1.30425	8.77179
MFS transporter CDS	-0.37281	7.31618
UDP-glucose--hexose-1-phosphate uridylyltransferase CDS	-2.52603	45.4427
galK CDS	-3.41093	44.0416
galM CDS	0.906882	2.0789
GGDEF domain-containing protein CDS	0.303458	1.93999
EAL domain-containing protein CDS	-0.33264	1.65743
SDR family oxidoreductase CDS	-1.31394	9.17774
alsS CDS	-0.03518	4.19533
LysR family transcriptional regulator CDS	-1.94224	4.42279
DUF417 family protein CDS	-1.52099	1.88732
catalase CDS	-0.40101	1.7869
ankyrin repeat domain-containing protein CDS	-0.20595	4.43011
superoxide dismutase family protein CDS	0.318903	2.04307
DUF2309 family protein CDS	1.86928	1.88243
NADH-quinone oxidoreductase subunit L CDS	0.539055	2.0647
LysR family transcriptional regulator CDS	-1.02046	1.93514
almE CDS	-2.36461	17.7463
almF CDS	-0.47063	1.84305
almG CDS	-0.07957	2.05942
ASCH domain-containing protein CDS	-1.3585	2.04652
DUF2127 domain-containing protein CDS	-0.9054	1.87498
DMT family protein CDS	-0.92706	1.56993
class II fumarate hydratase CDS	-1.71519	7.05791
hypothetical protein CDS	1.09771	2.97031
cytochrome ubiquinol oxidase subunit I CDS	0.841053	8.35882
cytochrome d ubiquinol oxidase subunit II CDS	-0.54603	7.89628
ABC transporter ATP-binding protein CDS	-2.00298	9.24466
ABC transporter permease CDS	0.246448	10.1682
ABC transporter permease CDS	-0.9084	5.99632
TolC family protein CDS	-2.90771	17.9905
efflux RND transporter periplasmic adaptor subunit CDS	0.137408	3.00328
varG CDS	0.186998	3.71028
LysR family transcriptional regulator CDS	0.779845	2.68826
katG CDS	-0.76037	9.68703
6-phospho-beta-glucosidase CDS	-1.86788	11.1725
LacI family DNA-binding transcriptional regulator CDS	-0.39552	1.96301
RidA family protein CDS	-0.62358	1.68323
DUF386 domain-containing protein CDS	-0.29272	2.00906
glycerophosphoryl diester phosphodiesterase CDS	-3.5198	10.2856
DeoR/GlpR transcriptional regulator CDS	-3.23346	5.54512
sn-glycerol-3-phosphate import ATP-binding protein UgpC CDS	-3.6766	151.552
ugpE CDS	-2.99602	7.60375
ABC transporter permease subunit CDS	-1.07535	2.5692
extracellular solute-binding protein CDS	-2.58629	75.4591
DUF3450 domain-containing protein CDS	-0.34651	2.8466
flagellar motor protein MotA CDS	-3.28742	2.69053
MotA/TolQ/ExbB proton channel family protein CDS	-3.61325	3.3927
biopolymer transporter ExbD CDS	-3.56261	2.56937
energy transducer TonB CDS	-1.40965	2.11605
hypothetical protein CDS	-1.25778	2.69323
DNA ligase CDS	-1.29296	3.0085
DUF3080 domain-containing protein CDS	-2.16346	3.16176
vcmA CDS	-0.50118	3.50418
CPXCG motif-containing cysteine-rich protein CDS	-7.25883	1.63626
fructosamine kinase family protein CDS	-2.16751	10.9463
DUF3802 family protein CDS	-1.21734	1.88009
lipoprotein NlpC CDS	0.87731	1.77008
methyl-accepting chemotaxis protein CDS	-1.23135	12.9014
sterol desaturase family protein CDS	-1.14273	3.36169
DTW domain-containing protein CDS	-1.39083	85.3136
nagK CDS	-2.25168	15.3079
DUF2960 domain-containing protein CDS	-0.59275	1.61434
hypothetical protein CDS	-1.44805	2.67671
hypothetical protein CDS	-1.17432	4.19473
transporter substrate-binding domain-containing protein CDS	0.913962	1.88
bifunctional molybdopterin-guanine dinucleotide biosynthesis adaptor protein MobB/molybdopterin molybdotransferase MoeA CDS	0.076925	4.65447
mobA CDS	-1.78042	2.54859
energy-coupling factor ABC transporter ATP-binding protein CDS	-1.88621	3.55654
ABC transporter permease subunit CDS	-0.77586	7.80455
tungsten ABC transporter substrate-binding protein CDS	-0.22397	2.08841
sigma-54-dependent Fis family transcriptional regulator CDS	-0.26614	8.31573
HAMP domain-containing protein CDS	-1.58258	40.9065
ABC-F family ATPase CDS	0.009198	39.1138
fdhD CDS	-0.84762	2.11317
DUF3305 domain-containing protein CDS	-1.61858	6.39141
DUF3306 domain-containing protein CDS	0.456867	4.44373
4Fe-4S dicluster domain-containing protein CDS	-1.43972	5.29738
molecular chaperone CDS	-0.81169	1.55384
twin-arginine translocation signal domain-containing protein CDS	0.76173	1.80884
formate dehydrogenase subunit alpha CDS	-0.49292	17.7565
4Fe-4S dicluster domain-containing protein CDS	0.616208	1.44814
formate dehydrogenase subunit gamma CDS	0.132992	6.45376
hypothetical protein CDS	-0.8787	2.62013
cobB CDS	-0.52665	1.61749
YajQ family cyclic di-GMP-binding protein CDS	-2.43453	1.89129
3-deoxy-7-phosphoheptulonate synthase CDS	-1.19116	6.06939
DUF4442 domain-containing protein CDS	1.12886	2.76598
hypothetical protein CDS	-2.26373	191.03
S1 RNA-binding domain-containing protein CDS	-1.31789	2.77306
rsmF CDS	-1.87107	3.79991
PqiB family protein CDS	0.246833	9.16083
paraquat-inducible protein A CDS	0.474973	1.77889
ABC transporter ATP-binding protein CDS	-1.35897	8.37017
GAF domain-containing protein CDS	-3.30854	8.82252
proQ CDS	-2.97793	2.15377
carboxy terminal-processing peptidase CDS	-1.74033	70.8224
hypothetical protein CDS	-0.12476	2.4698
pepN CDS	-0.39631	427.893
DUF2835 family protein CDS	-0.45287	1.60453
NAD-glutamate dehydrogenase CDS	-0.91385	5.7952
pyrD CDS	-4.92007	21.5212
cell division protein ZapC CDS	-4.98731	7.55792
rlmKL CDS	-1.09229	102.162
glutaredoxin family protein CDS	-1.90678	1.86212
ABC transporter ATP-binding protein CDS	-1.56807	7.5281
DUF3466 family protein CDS	-5.06606	1.46828
ribosome modulation factor CDS	-2.03791	2.78727
fabA CDS	-4.6337	1.06662
Lon protease family protein CDS	-1.86383	2.19639
matP CDS	-3.08933	2.26294
DUF3634 family protein CDS	-0.49694	3.0171
hypothetical protein CDS	-3.64575	9.48662
IS256 family transposase CDS	-0.24386	2.08224
IS3-like element ISVch4 family transposase CDS	-0.28134	2.20917
helix-turn-helix transcriptional regulator CDS	0.375261	5.80829
replication protein CDS	-2.05548	39.1247
hypothetical protein CDS	0.200741	1.65082
helix-turn-helix transcriptional regulator CDS	-1.38798	9.15421
hypothetical protein CDS	0.53721	1.64566
hypothetical protein CDS	-2.43714	2.07125
helix-turn-helix transcriptional regulator CDS	0.289853	7.12026
DNA replication protein CDS	-1.81363	13.4476
DNA replication protein CDS	-2.60209	3.76159
hypothetical protein CDS	0.289762	1.60427
helix-turn-helix transcriptional regulator CDS	-1.45483	9.06301
hypothetical protein CDS	0.265421	1.8447
DNA-binding protein CDS	-2.96066	7.42138
helix-turn-helix transcriptional regulator CDS	0.473952	1.97456
hypothetical protein CDS	-1.09578	5.92416
hypothetical protein CDS	-0.609	1.92091
RstC protein CDS	-1.0007	1.86537
helix-turn-helix transcriptional regulator CDS	0.242257	2.14615
hypothetical protein CDS	-1.00499	4.70113
hypothetical protein CDS	-1.96693	3.44674
colonization factor CDS	-1.20776	2.32147
hypothetical protein CDS	-0.8921	6.96147
DUF2523 domain-containing protein CDS	-1.74224	1.80942
zot CDS	-1.67711	2.35566
ctxA CDS	2.51463	3.77191
ctxB CDS	-0.77256	2.20062
rtxA CDS	-0.82244	240000000
toxin-activating lysine-acyltransferase CDS	-3.20237	12.3644
hypothetical protein CDS	-1.26397	2.28506
peptidase domain-containing ABC transporter CDS	-1.43058	4.21087
HlyD family type I secretion periplasmic adaptor subunit CDS	-1.36259	3.42854
type I secretion system permease/ATPase CDS	-1.23539	3.05674
response regulator CDS	0.46458	2.11346
histidine kinase CDS	0.024466	1.83685
hypothetical protein CDS	0.539672	1.76046
ccoN CDS	-0.6723	21.7754
ccoO CDS	-0.84343	8.48995
CcoQ/FixQ family Cbb3-type cytochrome c oxidase assembly chaperone CDS	-6.08821	1.99067
ccoP CDS	-0.47982	1.95706
hypothetical protein CDS	-2.509	2.33582
cadA CDS	-0.10752	1572.76
ccoS CDS	-1.63358	1.86871
sulfite exporter TauE/SafE family protein CDS	1.38055	11.8651
FNR family transcription factor CDS	-2.05885	17.0448
uspE CDS	-0.66631	2.21806
ttcA CDS	-0.99428	74.7353
DUF2987 domain-containing protein CDS	-2.6771	2.82909
glucosaminidase CDS	-0.21114	1.92565
hypothetical protein CDS	0.728282	4.40582
potA CDS	-2.58101	4.16656
potB CDS	-2.79367	3.50788
potC CDS	-2.34996	1.91308
extracellular solute-binding protein CDS	-1.33369	4.5707
extracellular solute-binding protein CDS	-0.322	1.89749
chromosome segregation ATPase CDS	-7.93823	230.714
hypothetical protein CDS	-4.74268	3.74635
sodium:alanine symporter family protein CDS	-0.80972	3.49362
LysE family translocator CDS	0.315053	1.71785
DUF2931 family protein CDS	0.738102	2.01216
hypothetical protein CDS	-0.82701	1.76889
lipase CDS	-0.6498	5.03047
DUF4123 domain-containing protein CDS	-1.22355	12.2796
tssI CDS	-1.15782	11.2536
Hcp family type VI secretion system effector CDS	-0.01644	1.65363
carboxypeptidase M32 CDS	-1.36083	5.19518
methyl-accepting chemotaxis protein CDS	-1.52472	28.9983
vceB CDS	-0.03989	1.78124
vceA CDS	-0.36158	15.3252
vceC CDS	-0.92283	1.79341
vceR CDS	1.36315	5.33402
DEAD/DEAH box helicase CDS	-2.08826	3.59388
PAS domain S-box protein CDS	-1.23377	5.12275
methyl-accepting chemotaxis protein CDS	-0.67029	22.1509
methyl-accepting chemotaxis protein CDS	-0.46129	4.03128
chemotaxis protein W CDS	-0.87751	13.9106
chemotaxis protein CheB CDS	-1.53327	10.0669
hypothetical protein CDS	-1.28989	4.86622
protein-glutamate O-methyltransferase CheR CDS	-0.73858	2.32476
response regulator CDS	-4.49087	11.3258
chemotaxis protein CheA CDS	0.039022	10.9982
hypothetical protein CDS	-3.46814	4.41986
response regulator CDS	-6.87017	20.6523
methyl-accepting chemotaxis protein CDS	-2.40448	23.4246
multidrug efflux SMR transporter CDS	-1.34048	1.77276
deoxyribodipyrimidine photo-lyase CDS	-2.69212	14.8509
MFS transporter CDS	0.01613	4.76383
LysR family transcriptional regulator CDS	-4.56553	65.2217
DUF2256 domain-containing protein CDS	-5.10893	1.48691
lipoate--protein ligase A CDS	-1.97803	5.49286
yegD CDS	-0.1487	3.94677
porin family protein CDS	-4.32698	103.997
hrpA CDS	-0.45177	1.88579
hypothetical protein CDS	-5.07269	2.76616
hypothetical protein CDS	-0.70662	1.84039
hypothetical protein CDS	-2.12464	5.47573
exonuclease domain-containing protein CDS	-3.34795	6.81454
diguanylate cyclase CDS	-1.41542	214.202
DUF2760 domain-containing protein CDS	-3.47483	2.2204
Hsp70 family protein CDS	0.581141	1.71717
hsp70 family protein CDS	-0.79419	1.93917
GGDEF domain-containing protein CDS	-1.38541	11.7777
hypothetical protein CDS	-3.60161	6.93007
diguanylate cyclase CDS	-0.95921	3.95238
ABC transporter substrate-binding protein CDS	-1.89476	9.91558
hypothetical protein CDS	-2.19984	5.27799
GGDEF domain-containing protein CDS	-0.73739	18.2662
queC CDS	0.718786	5.28142
queE CDS	-0.1351	1.93878
Cof-type HAD-IIB family hydrolase CDS	-0.80587	3.89103
siroheme synthase CDS	0.525855	1.75772
amino acid ABC transporter substrate-binding protein CDS	0.888772	8.03215
amino acid ABC transporter permease CDS	-1.23586	10.0865
amino acid ABC transporter permease CDS	-0.97488	10.2584
amino acid ABC transporter ATP-binding protein CDS	-2.05677	3.9264
Bax inhibitor-1/YccA family protein CDS	-2.63284	1.75694
TusE/DsrC/DsvC family sulfur relay protein CDS	2.43187	1.06662
acylphosphatase CDS	-0.61167	2.06466
methyltransferase domain-containing protein CDS	-2.93701	48.5087
diguanylate cyclase CDS	-0.68621	514.908
hypothetical protein CDS	-1.5351	2.28539
peroxiredoxin CDS	-1.97143	7.37851
response regulator CDS	-1.4956	4572.26
two-component system response regulator CDS	0.360158	2.93343
maiA CDS	-0.4223	2.81691
fumarylacetoacetate hydrolase family protein CDS	-2.66437	5.1514
homogentisate 1,2-dioxygenase CDS	-1.59837	11.6736
hppD CDS	-2.15116	34.8908
M20/M25/M40 family metallo-hydrolase CDS	-0.00872	2.68854
NUDIX domain-containing protein CDS	1.54893	1.96688
GNAT family N-acetyltransferase CDS	0.9322	3.47701
propionyl-CoA synthetase CDS	0.430122	3.90133
prpF CDS	-0.59554	2.14641
acnD CDS	-0.30207	6.50792
prpC CDS	-2.27004	67.9146
prpB CDS	1.46593	1.6281
GntR family transcriptional regulator CDS	-1.59763	4.80295
tripartite tricarboxylate transporter substrate binding protein CDS	-1.866	3.34124
tripartite tricarboxylate transporter TctB family protein CDS	0.594241	2.06458
tripartite tricarboxylate transporter permease CDS	-2.34506	32.4872
DUF1460 domain-containing protein CDS	-0.65081	4.1643
outer membrane beta-barrel protein CDS	-0.44347	2.02142
mglC CDS	0.350087	9.53785
mglA CDS	-0.34265	2.26959
mglB CDS	-0.88348	3.25094
hypothetical protein CDS	-8.86117	9.72689
hypothetical protein CDS	-3.4017	2.8259
nqrM CDS	-4.66352	1.73145
penicillin-binding protein CDS	0.855085	115.736
response regulator CDS	-1.37527	4.76163
HAMP domain-containing protein CDS	-0.85023	16.4286
MipA/OmpV family protein CDS	-1.78091	5.1444
DUF535 domain-containing protein CDS	2.15403	3.56444
response regulator CDS	-0.01863	2.83805
cyclic nucleotide-binding domain-containing protein CDS	-0.18327	3.06793
SLC13 family permease CDS	-0.45606	3.01703
methyl-accepting chemotaxis protein CDS	0.327854	2.89829
alr CDS	-1.44583	5.70825
DMT family transporter CDS	0.732561	1.96727
DUF2947 family protein CDS	-3.93879	2.66233
rimJ CDS	1.14566	1.97023
tyrR CDS	-2.14082	2.13343
TIGR01620 family protein CDS	-0.57969	4.51769
YcjX family protein CDS	-1.27601	24.3382
hypothetical protein CDS	-0.06083	2.48934
fumarate hydratase CDS	-2.80329	3.74764
pabB CDS	-4.4825	472.389
CoA pyrophosphatase CDS	-1.08051	4.00253
serine transporter CDS	-1.8683	36.7359
L-serine ammonia-lyase CDS	-5.4448	416.001
queD CDS	-1.0408	2.13813
methyl-accepting chemotaxis protein CDS	-0.8532	3.14914
asnS CDS	-4.94155	1.06662
thiD CDS	0.915651	2.35468
HD domain-containing protein CDS	-0.13078	8.49106
aspartate/tyrosine/aromatic aminotransferase CDS	-1.06765	1.68479
cyclic nucleotide-binding/CBS domain-containing protein CDS	-2.49259	58.2733
3'-5' exonuclease CDS	-0.96247	1.94015
methyl-accepting chemotaxis protein CDS	-2.79687	121.433
glucan biosynthesis protein CDS	-0.0654	1.88312
mdoH CDS	-0.52679	81.7575
LacI family DNA-binding transcriptional regulator CDS	-0.83025	2.53911
chbG CDS	0.092564	1.83548
6-phospho-beta-glucosidase CDS	-2.33587	6.05217
PTS lactose/cellobiose transporter subunit IIA CDS	2.83122	1.68926
PTS sugar transporter subunit IIC CDS	-1.07483	4.5645
PTS sugar transporter subunit IIB CDS	-2.07968	3.68706
cod CDS	-0.30768	2.30409
BCCT family transporter CDS	-0.11386	1.90219
MarR family transcriptional regulator CDS	-2.03525	10.5555
response regulator transcription factor CDS	-0.62326	58.6878
sensor histidine kinase CDS	-1.35706	4.2053
TRAP transporter large permease subunit CDS	-0.10114	1.96426
ABC transporter substrate-binding protein CDS	-0.61232	2.88979
hypothetical protein CDS	-0.48752	1.50202
DUF2982 domain-containing protein CDS	1.07563	1.85509
MBL fold metallo-hydrolase CDS	-1.33581	1.74136
DUF882 domain-containing protein CDS	1.74992	1.71916
murein L,D-transpeptidase CDS	-2.01179	58.733
DUF1513 domain-containing protein CDS	-1.29189	9.6037
iron-regulated protein A CDS	-0.61641	3.23729
c-type cytochrome CDS	-1.56266	92.7434
peptidase CDS	-0.29442	2.59008
GTP cyclohydrolase II CDS	3.80571	17669.1
hypothetical protein CDS	-3.64182	1.79457
MFS transporter CDS	0.824567	1.86777
AraC family transcriptional regulator CDS	-1.19824	3.72731
rhodanese-related sulfurtransferase CDS	-0.77426	5.97554
gyrA CDS	-6.66072	2.04195
bifunctional 3-demethylubiquinone 3-O-methyltransferase/2-octaprenyl-6-hydroxy phenol methylase CDS	-3.56681	1.06662
nrdA CDS		1.06662
nrdB CDS	-2.9774	1.51464
2Fe-2S iron-sulfur cluster binding domain-containing protein CDS	-0.17808	2.89876
CinA family nicotinamide mononucleotide deamidase-related protein CDS	-2.42803	25.6412
DUF3943 domain-containing protein CDS	0.786243	2.01154
glycine cleavage system protein R CDS	-0.44246	1.68984
methyl-accepting chemotaxis protein CDS	-1.68594	7.91517
DUF2750 domain-containing protein CDS	-1.8116	3.64701
SAM-dependent methyltransferase CDS	-4.94227	1.06662
btuD CDS	1.65588	1.59939
btuC CDS	-1.16145	2.01501
succinylglutamate desuccinylase CDS	-2.07168	4.80136
alpha-ribazole-5'-phosphate phosphatase CDS	-0.39799	1.88373
cobU CDS	-0.17303	3.35668
adenosylcobinamide-GDP ribazoletransferase CDS	-0.5927	4.59931
cobT CDS	-2.08066	22.7498
msrB CDS	-0.29593	5.18012
L-cystine transporter CDS	2.13259	2.88838
sbcB CDS	-1.03249	15.3762
membrane protein CDS	-0.59353	2.11407
LrgB family protein CDS	1.40296	1.66127
cdd CDS	0.064723	6.52781
AEC family transporter CDS	-1.3707	2.42029
purT CDS	-0.58657	2.00781
hypothetical protein CDS	-4.23758	1.61851
thiopurine S-methyltransferase CDS	1.23629	1.83014
phosphoribosylglycinamide formyltransferase CDS	-2.57476	19.4006
hypothetical protein CDS	-7.31587	2.36748
ihfA CDS
pheT CDS	-2.09796	1.31852
pheS CDS	-0.98914	1.06662
GNAT family N-acetyltransferase CDS	-0.78606	2.23477
GGDEF domain-containing protein CDS	0.990165	3.96527
pgsA CDS	-3.83928	1.33597
uvrC CDS	-1.44986	24.4427
uvrY CDS	1.39855	1.89288
DNA polymerase II CDS	-1.25228	19.0978
EAL domain-containing protein CDS	-1.10817	33.9412
nucleotidyltransferase CDS	0.054489	2.89779
yeiP CDS	-2.22681	8.97885
DUF440 family protein CDS	2.20822	3.22595
DUF3187 family protein CDS	0.802287	2.17434
hutC CDS	-3.51175	18.3265
imidazolonepropionase CDS	0.805202	2.75853
formimidoylglutamase CDS	-1.55884	12.5313
urocanate hydratase CDS	-0.07264	2.99844
hutH CDS	0.900317	1.76554
DUF3581 family protein CDS	-7.19228	65.5252
vesB CDS	-1.45538	20.808
isoprenylcysteine carboxylmethyltransferase family protein CDS	-2.10389	13.589
FAD-binding oxidoreductase CDS	-0.43947	5.53729
DUF3334 family protein CDS	-1.67608	6.98658
DUF2786 domain-containing protein CDS	-1.05674	2.14941
OmpA family protein CDS	0.195612	2.56239
J domain-containing protein CDS	-0.10337	4.81114
hypothetical protein CDS	-2.77037	2.26719
hypothetical protein CDS	-2.94135	4.38474
purC CDS	-7.90824	445.541
hypothetical protein CDS	-1.6957	1.8418
NAD-dependent malic enzyme CDS	-1.31172	2.02017
DUF3392 domain-containing protein CDS	0.437624	2.13549
vancomycin high temperature exclusion protein CDS	-0.38506	1.5948
GGDEF domain-containing protein CDS	-0.7002	8.71166
cysteine desulfurase-like protein CDS	0.109657	4.54584
2OG-Fe dioxygenase family protein CDS	0.04882	1.79071
trxB CDS	-1.61543	5.30794
cydD CDS	-1.11044	1.97144
cydC CDS	-1.41804	2.11317
rluB CDS	-3.20834	9.86012
threonylcarbamoyl-AMP synthase CDS	0.269785	1.96573
PHP domain-containing protein CDS	0.046217	1.98559
hypothetical protein CDS	-3.75061	1.78659
anthranilate synthase component 1 CDS	-1.14216	14.3009
aminodeoxychorismate/anthranilate synthase component II CDS	-2.86842	2.21772
trpD CDS	-0.18382	1.89424
trpCF CDS	-1.52587	47.7908
trpB CDS	-1.31122	23.3422
trpA CDS	-1.99273	1.94586
dicarboxylate/amino acid:cation symporter CDS	-0.98624	19.3448
thymidine kinase CDS	-0.52358	3.66317
aspS CDS	-4.03559	1.69229
DUF72 domain-containing protein CDS	0.206445	4.30053
cmoA CDS	-3.99426	10.2468
cmoB CDS	-7.07773	28.1346
ATP-dependent Zn protease CDS	-9.14794	28.057
gonadoliberin III CDS	-4.7599	303.813
alpha-L-glutamate ligase-like protein CDS	-3.41442	116.496
serC CDS	-6.36578	1.75617
DUF945 domain-containing protein CDS	-1.52079	13.2159
cyclic nucleotide-binding domain-containing protein CDS	-0.27257	6.97592
response regulator CDS	0.247297	1.94976
hypothetical protein CDS	-1.40609	3.57819
TfoX/Sxy family DNA transformation protein CDS	-1.85222	15.0889
HDOD domain-containing protein CDS	-0.46991	1.69032
lysine exporter LysO family protein CDS	-0.50768	2.80599
hypothetical protein CDS	-0.69608	3.47034
panP CDS	-2.68702	1.06662
MurR/RpiR family transcriptional regulator CDS	-0.01865	2.38582
iron-containing alcohol dehydrogenase CDS	0.002481	1.8279
GrxA family glutaredoxin CDS	-2.91829	1.90013
transporter CDS	-1.69596	4.34331
clpA CDS	-2.99907	205.492
clpS CDS	-1.85836	4.2511
cspD CDS	-1.29989	2.4853
NADP-dependent isocitrate dehydrogenase CDS	-1.43946	46.3088
rluE CDS	-1.63173	3.08835
bifunctional phosphoribosyl-AMP cyclohydrolase/phosphoribosyl-ATP diphosphatase HisIE CDS	-2.44365	13.1743
hisF CDS	-1.87114	8.53768
1-(5-phosphoribosyl)-5-[(5- phosphoribosylamino)methylideneamino]imidazole-4- carboxamide isomerase CDS	-2.28629	2.87816
hisH CDS	1.01287	3.76196
hisB CDS	0.337817	3.00696
histidinol-phosphate transaminase CDS	-1.13879	14.884
hisD CDS	-1.48203	17.9737
hisG CDS	-0.30007	2.06338
Na+/H+ antiporter NhaC family protein CDS	-1.1058	16.4156
H-NS histone family protein CDS	3.85839	3362.82
inosine/guanosine kinase CDS	-0.85452	146.212
mnmA CDS		1.06662
hflD CDS	-5.68793	2.22797
purB CDS	-6.71868	1.06662
DUF3833 domain-containing protein CDS	0.08966	2.05929
hypothetical protein CDS	-2.12482	3.32574
DUF2878 domain-containing protein CDS	-3.75633	4.34478
class I SAM-dependent methyltransferase CDS	-0.66361	18.2463
DUF1365 domain-containing protein CDS	-1.69013	9.55951
NAD(P)/FAD-dependent oxidoreductase CDS	-1.07391	103.538
SDR family oxidoreductase CDS	-1.07114	5.82476
nuclear transport factor 2 family protein CDS	-3.20325	7.58739
htpX CDS	-1.48702	66.2482
hypothetical protein CDS	-2.00082	3.28947
bioD CDS	-0.75681	8.81461
bioC CDS	-1.71175	11.3318
bioF CDS	-2.20562	9.35206
biotin synthase BioB CDS	-0.14592	27.9741
bioA CDS	-2.88401	53.5
serS CDS	0.578864	1.06662
replication-associated recombination protein A CDS	-0.27594	3.39984
lolA CDS	-2.89924	1.40715
YecA family protein CDS	0.107645	2.09101
dusC CDS	-2.0242	4.44794
sensor domain-containing diguanylate cyclase CDS	-1.03212	42.9086
ABC transporter ATP-binding protein CDS	1.14448	1.85339
ABC transporter permease CDS	-1.26278	17.453
ABC transporter substrate-binding protein CDS	-1.20478	9.34981
DNA-binding protein VF530 CDS	-1.20105	2.12245
DUF412 domain-containing protein CDS	-2.13374	2.71479
acetate kinase CDS	-6.4032	24.1903
phosphate acetyltransferase CDS	-4.87741	2.07122
glutathione S-transferase family protein CDS	0.73576	2.44609
ABC transporter ATP-binding protein CDS	-1.05447	2.57847
ABC transporter ATP-binding protein CDS	-0.85366	1.88324
oppC CDS	-1.68804	4.93929
oppB CDS	-0.61478	1.85009
peptide ABC transporter substrate-binding protein CDS	-0.68458	2.38776
phosphate/phosphite/phosphonate ABC transporter substrate-binding protein CDS	-1.24442	11.3998
HAMP domain-containing protein CDS	-0.05432	3.41718
two-component system response regulator CDS	-0.99011	18.0722
EAL domain-containing protein CDS	-1.59121	8.27651
two-component sensor histidine kinase CDS	0.366361	8.17322
two-component sensor histidine kinase CDS	-0.4333	16.354
chemotaxis protein CheC CDS	-0.90156	7.62094
response regulator CDS	-0.04279	1.60368
HDOD domain-containing protein CDS	-0.46681	3.16469
Hpt domain-containing protein CDS	-0.12759	1.61977
threonylcarbamoyl-AMP synthase CDS	0.671265	2.11198
hypothetical protein CDS	-2.32134	1.37474
hypothetical protein CDS	-1.13099	1.99178
helix-turn-helix transcriptional regulator CDS	-0.54444	8.41302
YbhB/YbcL family Raf kinase inhibitor-like protein CDS	-2.20671	4.96055
CPBP family intramembrane metalloprotease CDS	0.111859	1.64402
chitinase CDS	-0.34726	21.5746
arsJ CDS	0.416989	3.08082
phosphatase CDS	-2.41845	6.85807
ArsJ-associated glyceraldehyde-3-phosphate dehydrogenase CDS	-0.70824	2.79648
metalloregulator ArsR/SmtB family transcription factor CDS	1.61607	1.79044
GGDEF domain-containing protein CDS	0.374542	489.169
hypothetical protein CDS	-1.57854	13.7016
MGMT family protein CDS	1.43216	1.85543
hypothetical protein CDS	-1.65749	10.2818
tesB CDS	-2.53935	2.30548
Lrp/AsnC family transcriptional regulator CDS	-0.91806	2.30089
PLP-dependent cysteine synthase family protein CDS	-2.11042	21.6732
sohB CDS	-1.72134	3.7457
YciK family oxidoreductase CDS	0.12916	7.87512
YcgN family cysteine cluster protein CDS	-2.86776	6.49595
YkgJ family cysteine cluster protein CDS	-1.4066	2.43406
recR CDS	-1.20176	1.96038
YbaB/EbfC family nucleoid-associated protein CDS	-5.19753	1.06662
DNA polymerase III subunit gamma/tau CDS	-2.5913	1.87644
adenine phosphoribosyltransferase CDS	-0.17204	2.67838
DUF454 domain-containing protein CDS	0.602256	2.85596
hypothetical protein CDS	-5.58033	1.83086
response regulator CDS	-0.15129	5.80809
LysR family transcriptional regulator CDS	-2.04769	989.299
NAD(P)H nitroreductase CDS	-1.89918	3.70318
fadJ CDS	0.446817	12.7109
fadI CDS	-1.52032	544.599
hypothetical protein CDS	-0.88174	1.91273
sigma-70 family RNA polymerase sigma factor CDS	-2.27176	18.12
DUF3379 domain-containing protein CDS	-4.86674	50.3144
outer membrane protein transport protein CDS	1.90444	21967.7
outer membrane protein transport protein CDS	-1.02782	3.26518
low molecular weight phosphotyrosine protein phosphatase CDS	-1.53091	1.98412
cobO CDS	-2.86979	4.54759
AsmA family protein CDS	-1.19489	2.20519
uridine kinase CDS	-0.13051	1.77847
hypothetical protein CDS	-2.68442	12.6146
apbC CDS	-0.59789	4.14711
metG CDS	2.06007	1.77983
hypothetical protein CDS	0.569532	2.31901
uridine phosphorylase CDS	0.297047	2.14305
zinc/cadmium/mercury/lead-transporting ATPase CDS	-0.77555	2.21051
hypothetical protein CDS	-3.81262	1.77664
CBS domain-containing protein CDS	-1.04117	2.22151
GGDEF domain-containing protein CDS	-0.24052	4.21449
moaE CDS	1.79694	2.16512
moaD CDS	-0.26141	1.83254
moaC CDS	-0.65522	3.46217
moaB CDS	-1.34068	3.59479
moaA CDS	-0.2236	4.99412
YvcK family protein CDS	-2.55085	8.96041
phosphorelay protein LuxU CDS	-9.49901	36.8728
sigma-54-dependent Fis family transcriptional regulator CDS	-10.2647	5947.2
hypothetical protein CDS	-1.12869	1.64361
uvrB CDS	0.049003	342.528
rsxA CDS
rsxB CDS	-7.31949	1.90387
rsxC CDS	-5.21947	1.70233
rsxD CDS	-2.39914	3.58561
rsxG CDS	-5.07718	1.06662
electron transport complex subunit E CDS	-2.6538	1.65771
nth CDS	0.484296	2.10738
gloA CDS	-0.41486	7.91517
DUF2753 domain-containing protein CDS	-0.41245	1.84581
OmpA family protein CDS	-6.64486	43589
ribonuclease T CDS	-0.30126	1.75128
Na+/H+ antiporter family protein CDS	-1.85196	16.5893
purF CDS	-5.06411	143150
bacteriocin production protein CDS	-5.47975	43.9037
SPOR domain-containing protein CDS	-6.17862	3.35492
folC CDS
acetyl-CoA carboxylase carboxyltransferase subunit beta CDS	-6.60137	1.76284
truA CDS	-1.14919	7.12438
hypothetical protein CDS	0.210787	13.9207
glnS CDS	-5.28094	1.43379
PTS N-acetylmuramic acid transporter subunit IIBC CDS	1.32656	4.96787
nagA CDS	0.968577	3.51837
ROK family protein CDS	0.511424	6.18758
cation:proton antiporter CDS	1.06265	1.67847
asparagine synthase B CDS	-0.08441	4.54699
rfaH CDS	-4.63314	8.31505
dtpA CDS	-0.83535	10.1322
ferrochelatase CDS	2.58144	1.33597
adenylate kinase CDS	-2.6381	1.52591
htpG CDS	0.274478	7.70131
transcriptional regulator CDS	-9.37634	51.82
toxS CDS	0.468716	43.5531
SelT/SelW/SelH family protein CDS	-1.00807	1.96443
phosphodiesterase CDS	-0.30803	6.97236
TIGR01777 family protein CDS	0.868507	1.75958
SDR family oxidoreductase CDS	0.740443	1.83887
co-chaperone YbbN CDS	1.38373	1.74984
SPFH/Band 7/PHB domain protein CDS	-0.17595	5.09897
NfeD family protein CDS	-0.98423	2.81147
cueR CDS	1.28867	2.0097
hypothetical protein CDS	0.646114	1.83918
chiP CDS	1.15875	2.02984
ligA CDS	1.69968	2.12285
zipA CDS	0.025493	1.06662
cysZ CDS	0.125063	6.09979
cysK CDS	-1.33367	2.41378
hypothetical protein CDS	0.462424	1.67871
HPr family phosphocarrier protein CDS	-5.03272	2.45277
ptsI CDS	-4.5173	618.583
PTS glucose transporter subunit IIA CDS	-4.92414	1.58183
2-octaprenyl-3-methyl-6-methoxy-1,4-benzoquinol hydroxylase CDS	-0.15999	1.32398
miaB CDS	-1.32168	279.592
PhoH family protein CDS	-5.1583	3.208
ybeY CDS	2.00431	1.06662
CNNM family magnesium/cobalt transport protein CorC CDS	-8.56627	16.4014
lnt CDS	-4.65429	2.1602
zinc ribbon-containing protein CDS	-3.0889	11.7114
leuS CDS	-0.62287	12.9052
luciferase CDS
holA CDS	0.689895	1.06662
rsfS CDS	-3.94492	5.81504
rlmH CDS	-2.27121	1.96739
mrdA CDS
mrdB CDS	-1.2442	1.7511
septal ring lytic transglycosylase RlpA family protein CDS	-2.85055	71.1371
serine hydrolase CDS	-0.24369	2.2756
DUF493 family protein CDS
lipB CDS	-0.98723	1.06662
lipA CDS	-5.52512	1.60355
hypothetical protein CDS	-1.43017	6.51252
serine hydroxymethyltransferase CDS	-3.83768	170.769
YitT family protein CDS	-1.1174	17.8097
VanZ family protein CDS	-2.11269	13.6399
hypothetical protein CDS	-3.11379	10.0856
polysaccharide biosynthesis tyrosine autokinase CDS	-0.36682	10.8745
polysaccharide export protein CDS	-1.11291	4.22698
outer membrane beta-barrel protein CDS	0.052965	4.99349
undecaprenyl-phosphate glucose phosphotransferase CDS	0.515787	5.87661
hypothetical protein CDS	-1.37977	3.01661
O-antigen ligase family protein CDS	-1.07096	7.59656
hemolysin CDS	-0.78814	338.869
hypothetical protein CDS	-1.1002	2.80396
hypothetical protein CDS	-0.86911	1.79375
WecB/TagA/CpsF family glycosyltransferase CDS	-3.71873	34.402
hypothetical protein CDS	-0.12246	3.91277
glycosyltransferase family 4 protein CDS	0.970973	1.83889
phenylacetate--CoA ligase family protein CDS	-0.07038	2.33419
serine acetyltransferase CDS	-0.51926	3.38352
hypothetical protein CDS	-0.32201	17.3262
lipopolysaccharide biosynthesis protein CDS	-0.08031	17.8665
glycosyltransferase family 4 protein CDS	-0.38011	2.25464
serine acetyltransferase CDS	1.0691	1.47745
wecC CDS	-0.40436	5.55053
UDP-N-acetylglucosamine 2-epimerase (non-hydrolyzing) CDS	-0.84521	4.26789
low molecular weight phosphotyrosine protein phosphatase CDS	-0.82455	4.00801
vexH CDS	0.418107	11.9937
vexG CDS	0.511339	1.60668
treC CDS	0.855123	4.2351
treB CDS	1.30094	45.4351
treR CDS	-3.35316	123.543
gmhB CDS	-5.29824	1.62585
metN CDS	1.92612	1.76398
ABC transporter permease CDS	-1.20617	24.2446
MetQ/NlpA family lipoprotein CDS	-0.621	2.61293
hypothetical protein CDS	-1.05333	13.5011
SecY-interacting protein CDS	-0.07179	1.79196
queF CDS	-0.06417	1.87623
tetratricopeptide repeat protein CDS	-0.51328	15.2986
GGDEF domain-containing protein CDS	-0.96373	54.5861
LOG family protein CDS	0.328551	9.62514
xni CDS	-2.68178	4.25813
DUF423 domain-containing protein CDS	-3.49216	5.76657
transcriptional regulator GcvA CDS	-0.86366	3.76209
thiI CDS	-2.46551	3.12301
flagellar motor protein MotB CDS	-10.4753	734.325
pomA CDS	-6.39637	14017.4
xseB CDS	-8.17359	5.7347
ispA CDS	-5.59811	1.20717
1-deoxy-D-xylulose-5-phosphate synthase CDS	-7.0335	1.7499
truC CDS	-1.36178	4.50426
hypothetical protein CDS	0.153865	1.3372
DUF3549 family protein CDS	-0.10085	11.7887
DUF3301 domain-containing protein CDS	0.847048	1.31345
GNAT family N-acetyltransferase CDS	-3.5646	14.8567
hypothetical protein CDS	1.25075	1.63849
YaiI/YqxD family protein CDS	0.039382	1.63821
AbgT family transporter CDS	-0.42506	179.79
50S ribosomal protein L36 CDS	-3.46276	1.63869
type B 50S ribosomal protein L31 CDS	-2.92033	3.61139
tsaA CDS	-1.33377	5.88783
proline--tRNA ligase CDS	-2.57372	1.06662
DUF533 domain-containing protein CDS	-0.56975	6.46316
YaeP family protein CDS	-2.91491	2.38511
DUF4250 domain-containing protein CDS	-2.20353	2.26932
IS200/IS605-like element IS1004 family transposase CDS	-0.30928	2.37146
purL CDS	-10.3675	17300000000
hypothetical protein CDS	-9.07482	33.1147
mltF CDS	-1.78985	164.712
tadA CDS
AbgT family transporter CDS	-0.31517	3.61532
hypothetical protein CDS	1.1426	1.9579
prepilin-type N-terminal cleavage/methylation domain-containing protein CDS	-0.48177	1.76015
hypothetical protein CDS	-0.64927	7.26755
pilus assembly protein PilW CDS	-1.63102	9.18842
prepilin-type N-terminal cleavage/methylation domain-containing protein CDS	-4.37193	3.32025
type IV pilin protein CDS	-0.84256	17.1677
dnaJ CDS	-6.55792	1.06662
dnaK CDS	-5.21564	2.03697
grpE CDS	-6.95525	1.73352
nadK CDS
recN CDS	0.230814	5.83763
bamE CDS	1.28323	2.43712
RnfH family protein CDS	-6.6035	1.72648
type II toxin-antitoxin system RatA family toxin CDS	-5.70003	1.06662
smpB CDS	-1.42068	5.61003
tyrosine-type recombinase/integrase CDS	-0.83166	8.21996
accessory colonization factor AcfD CDS	0.646746	5.3585
accessory colonization factor AcfA CDS	-1.18461	2.12139
M23 family metallopeptidase CDS	-1.41052	2.69666
RDD family protein CDS	-6.10311	9.35371
acfC CDS	-0.57365	1.92256
methyl-accepting chemotaxis protein CDS	-1.21292	18.383
tcpJ CDS	-9.48645	74.0822
toxT CDS	-7.59274	3.3571
tcpF CDS	-11.7687	20744403
tcpE CDS	-10.9419	21263.5
tcpT CDS	-11.1135	49333.9
tcpS CDS	-6.5263	3.40297
tcpD CDS	-8.61733	16.9157
tcpC CDS	-7.95696	37073835
tcpQ CDS	-9.14888	66.786
tcpB CDS	-11.2614	25900981
tcpA CDS	-10.421	30004.4
tcpH CDS	-3.72939	50.7966
tcpP CDS	-5.47027	40.9304
tcpI CDS	0.653397	2.26852
thiol peroxidase CDS	-0.51705	1.65708
hypothetical protein CDS	-0.59656	8.00343
membrane protein CDS	-0.27555	4.03997
peptidase M66 CDS	0.960617	2.90062
aldehyde dehydrogenase CDS	2.92879	1.91582
IS481-like element ISVch1 family transposase CDS	0.273367	69.9463
hypothetical protein CDS	1.06357	1.28482
type II toxin-antitoxin system HipA family toxin CDS	-0.16432	106.426
helix-turn-helix transcriptional regulator CDS	3.83245	1.09078
class I SAM-dependent methyltransferase CDS	-2.41175	48.6268
DEAD/DEAH box helicase CDS	-0.14263	269.309
NERD domain-containing protein CDS	-1.73626	2.67819
hypothetical protein CDS	-1.45265	1.65608
SWIM zinc finger domain-containing protein CDS	-0.55465	17.0767
hypothetical protein CDS	-2.2297	3.77361
MFS transporter CDS	-2.53279	22.3431
NAD(P)/FAD-dependent oxidoreductase CDS	-0.70678	8.13146
ferredoxin family protein CDS	-0.51883	2.04324
RNA methyltransferase CDS	-4.51621	107.132
ACT domain-containing protein CDS	0.400708	1.51665
citG CDS	-0.87155	6.6065
citX CDS	0.269944	1.4767
citF CDS	1.36258	2.18153
citE CDS	1.18418	3.59791
citD CDS	-7.53522	5.07427
citC CDS	-0.28108	7.77238
citrate:sodium symporter CDS	-0.30634	19.6981
sodium pump decarboxylase CDS	-0.96576	1.83025
oadA CDS	-0.44561	53.8402
sodium ion-translocating decarboxylase subunit beta CDS	1.61584	39.3492
sensor histidine kinase CDS	2.43826	1.79996
response regulator CDS	-0.62602	8.60721
hypothetical protein CDS	-0.51956	3.01858
DOPA 4,5-dioxygenase CDS	-0.38147	1.61316
LysR family transcriptional regulator CDS	-0.12307	73.4851
D-amino acid dehydrogenase CDS	-0.78476	1.95509
alanine:cation symporter family protein CDS	-0.11565	12.4921
alkyl/aryl-sulfatase CDS	0.225796	989.442
LysR family transcriptional regulator CDS	-0.57301	13.2218
4'-phosphopantetheinyl transferase superfamily protein CDS	0.228329	8.75719
ABC transporter ATP-binding protein CDS	-0.76653	18.5996
Fe(3+)-siderophore ABC transporter permease CDS	-0.67089	9.98138
iron ABC transporter permease CDS	-2.1096	67.5337
fepB CDS	2.78501	3.03313
vibH CDS	-1.12441	183.925
2,3-dihydro-2,3-dihydroxybenzoate dehydrogenase CDS	-0.61252	20.0408
isochorismate synthase MenF CDS	-0.23594	3.8547
(2,3-dihydroxybenzoyl)adenylate synthase CDS	0.052678	24.0132
vibB CDS	-0.59053	81.7598
hypothetical protein CDS	-3.49768	11.4892
carbohydrate-binding protein CDS	-1.12978	90.6235
guaA CDS	-5.60598	16.0955
guaB CDS	-9.1239	3181.35
xseA CDS	-0.47195	18.7936
[truncated: 1,784 more rows]

## Sheet: Fig 1B
gene	Log2FoldChange	MinusLog10(Adjusted P-value)		gene	Log2FoldChange	MinusLog10(Adjusted P-value)
tcpJ	-9.48645	1.86971		fliL	0.241592	0.928557
toxT	-7.59274	0.525964		fliR	-4.79917	2.16343
tcpF	-11.7687	7.3169		fliQ	-9.14618	1.15237
tcpE	-10.9419	4.32763		fliP	-4.09109	2.49081
tcpT	-11.1135	4.69315		fliO	-1.38093	0.25834
tcpS	-6.5263	0.531858		fliN	-7.71004	0.479769
tcpD	-8.61733	1.22829		fliM	-0.47406	0.816961
tcpC	-7.95696	7.56907		fliL	-5.90783	0.573658
tcpQ	-9.14888	1.82469		fliK	-2.39719	2.85701
tcpB	-11.2614	7.41332		fliJ	-4.47123	1.30419
tcpA	-10.421	4.47718		fliI	-5.49866	4.28254
tcpH	-3.72939	1.70583		fliH	-8.26124	1.08689
tcpP	-5.47027	1.61205		fliG	-4.19138	2.07224
tcpI	0.653397	0.355743		fliF	-6.43439	3.94584
tcpR	-7.75846	5.55873		fliE	-6.76628	1.62948
				flhA	-5.83856	4.46396
				flhB	-1.03168	1.36844
				flgJ	-2.33423	1.56804
				flgI	-4.48783	1.57633
				flgH	-5.62875	2.31983
				flgG	-3.10073	2.34587
				flgF	-3.11239	1.33846
				flgE	-2.88953	3.49588
				flgD	-1.11045	0.375024
				flgC	-2.64127	1.47992
				flgB	-1.66692	0.332386
				flgA	-0.87816	1.25174
				flgL	-3.866	3.43108
				flgK	-6.01148	4.2882
				flgP	-0.34218	0.25604
				flgO	-2.3457	0.579278
				flgT	-5.52592	4.57987
				motY	-6.64486	4.63938
				motX	-6.11068	3.71852
				flaB	-1.33162	0.863858
				flaD	1.51084	0.2065
				flaE	0.956961	0.331964
				flaC	0.404237	0.29663
				flaA	1.80024	2.19381
				fliS	-6.75808	0.986079
				fliD	-4.31189	3.61502
				pomA	-6.39637	4.14667
				motB	-10.4753	2.86589
				rpoD	-5.19785	0.02801
				fliA	1.4728	2.89316
				flrC	-3.35113	4.80246
				flrA	-5.60807	3.7189
				flgM	-7.32793	0.569629
				flgN	-6.33535	1.22383
				rpoN	-9.85216	2.37602

## Sheet: Fig 1C
Position	LB library	Pooled litter
9	2.72057e-06	8.63931e-07
13	3.20067e-07	0
15	0	0
17	0	0
19	0	0
27	0	0
29	0	0
31	0	0
43	0	0
46	0	0
52	0	0
55	0	0
58	0	0
80	0	0
158	0	0
176	0	0
181	0	0
183	0	0
203	0	0
213	0	0
215	0	0
221	0	0
225	0	0
227	0	0
243	0	0
249	0	0
251	0	0
255	0	0
301	0	0
307	0	0
313	0	0
342	7.04148e-06	1.58387e-06
361	2.51253e-05	2.36141e-05
369	8.32175e-06	5.47156e-06
373	1.31228e-05	5.18358e-06
438	0	0
449	8.00168e-07	0
470	0	0
479	0	0
496	0	0
506	0	0
524	0	0
529	0	0
559	0	0
564	4.80101e-07	0
575	0	0
587	0	0
605	0	0
617	0	0
620	0	0
628	0	0
674	0	0
704	1.60034e-07	0
738	0	0
763	0	0
777	0	0
791	0	0
797	0	0
806	9.60202e-07	0
812	7.52158e-06	1.43988e-07
817	1.45631e-05	5.75954e-07
827	0	0
881	0	0
890	0	0
906	0	0
908	0	0
941	0	0
943	0	0
972	0	0
993	0	0
1022	0	0
1110	0	0
1133	0	0
1175	0	0
1178	0	0
1199	0	0
1277	0	3.7437e-06
1284	0	0
1325	0	0
1338	0	0
1359	0	0
1370	0	0
1400	0	0
1406	2.08044e-06	0
1433	0	0
1448	0	0
1466	0	0
1485	0	0
1496	0	0
1505	0	0
1544	0	0
1586	0	0
1590	0	0
1619	0	0
1675	0	0
1709	0	0
1721	0	0
1812	0	0
1880	3.20067e-07	0
1892	0	0
1907	0	0
1961	0	0
2038	0	0
2047	0	0
2109	0	0
2117	0	0
2147	0	0
2165	0	0
2177	0	0
2183	0	0
2202	2.75258e-05	0
2213	3.20067e-06	0
2255	8.00168e-06	2.59179e-06
2258	6.24131e-06	0
2272	4.80101e-06	0
2283	4.80101e-07	0
2298	0	0
2308	2.72057e-06	1.43988e-07
2328	0	0
2334	0	0
2356	0	0
2471	0	0
2509	0	0
2512	0	0
2571	0	0
2593	0	0
2627	0	0
2652	0	0
2666	0	0
2668	0	0
2738	0	0
2773	0	0
2794	0	0
2813	0	0
2820	0	0
2891	0	0
2914	0	0
2936	0	0
2976	0	0
2982	0	0
3005	0	0
3035	0	0
3041	0	0
3047	0	0
3054	0	0
3059	0	0
3065	0	0
3076	0	0
3124	0	0
3150	0	0
3205	0	0
3214	0	0
3235	0	0
3250	0	0
3307	0	0
3311	1.4403e-06	0
3315	0	0
3329	0	0
3338	0	0
3370	0	0
3374	0	0
3383	0	0
3403	0	0
3424	0	0
3431	0	0
3473	0	0
3490	0	0
3503	0	0
3537	0	0
3554	0	0
3619	0	0
3638	0	0
3659	0	0
3665	0	0
3678	0	0
3695	0	0
3741	0	0
3822	0	0
3843	0	0
3870	0	0
3878	0	0
3881	0	0
3900	0	0
3904	0	0
3971	0	0
3974	0	0
3989	0	0
4004	3.20067e-07	0
4006	0	0
4031	1.9204e-06	0
4038	1.15224e-05	0
4051	1.07223e-05	0
4078	8.00168e-07	0
4087	3.36071e-06	0
4090	1.60034e-06	0
4101	6.40135e-07	0
4109	2.40051e-06	0
4114	0	0
4124	0	0
4156	4.00084e-06	0
4173	0	0
4236	0	0
4255	0	0
4278	0	0
4293	0	0
4323	0	0
4359	0	0
4362	0	0
4427	0	0
4441	0	0
4450	0	0
4469	0	0
4473	0	0
4482	0	0
4493	0	0
4509	0	0
4542	0	0
4584	0	0
4623	0	0
4635	0	0
4641	0	0
4651	0	0
4657	0	0
4669	0	0
4686	0	0
4736	0	0
4821	3.52074e-06	0
4839	7.84165e-06	7.19942e-07
4841	5.28111e-06	0
4872	0	0
4904	4.80101e-07	0
4933	2.76858e-05	0
4975	1.63234e-05	1.43988e-07
5065	8.80185e-06	0
5202	7.04148e-06	0
5206	4.2569e-05	4.53564e-05
5215	0	0
5230	1.60034e-06	0
5285	0	0
5324	1.18425e-05	0
5336	7.84165e-06	2.87977e-06
5343	6.56138e-06	1.43988e-07
5368	1.76037e-06	0
5398	5.60118e-06	0
5410	0	0
5431	7.84165e-06	0
5437	1.53632e-05	0.000360115
5480	1.93641e-05	0
5491	9.28195e-06	0
5558	1.00821e-05	9.35925e-06
5561	4.32091e-06	7.19942e-06
5572	6.24131e-06	0
5590	6.24131e-06	0
5602	5.60118e-06	0
5615	8.00168e-07	0
5622	2.68857e-05	0.000386177
5681	3.3447e-05	8.20734e-06
5692	0	0
5748	1.4403e-05	0
5775	0	0
5802	3.24868e-05	3.59971e-06
5813	6.88145e-06	4.17567e-06
5899	1.24826e-05	0
5928	4.48094e-06	1.43988e-05
5963	1.60034e-05	0
5977	6.88145e-06	0
5983	1.12024e-06	0
6043	3.20067e-07	0
6050	1.36029e-05	9.35925e-06
6053	8.96189e-06	3.19654e-05
6064	7.52158e-06	0
6070	1.21626e-05	8.63931e-07
6104	2.3685e-05	3.45572e-06
6114	0	0
6142	0	0
6150	2.24047e-06	0
6157	0	0
6187	0	0
6216	8.00168e-07	0
6224	1.02422e-05	1.43988e-07
6257	2.96062e-05	1.72786e-06
6290	1.05622e-05	2.87977e-07
6295	3.20067e-07	0
6322	7.84165e-06	0
6324	8.80185e-06	0
6329	8.64182e-06	0
6336	2.40051e-05	1.43988e-06
6355	1.50432e-05	1.43988e-06
6365	7.52158e-06	0
6371	0	0
6399	5.52116e-05	6.00432e-05
6404	7.36155e-06	0
6434	5.28111e-06	0
6470	0	0
6497	8.80185e-06	0
6531	7.52158e-06	4.31965e-07
6597	2.08044e-05	4.31965e-07
6623	0	0
6628	5.44115e-06	0
6656	2.56054e-06	0
6686	1.60034e-06	0
6693	4.64098e-06	0
6698	3.04064e-06	0
6720	2.72057e-06	0
6737	4.80101e-07	0
6755	2.08044e-06	0
6764	0	0
6787	8.16172e-06	0
6801	1.68035e-05	4.10367e-05
6805	2.27248e-05	2.87977e-07
6809	1.34428e-05	1.87185e-06
6815	2.67256e-05	1.43988e-07
6830	6.72142e-06	0
6842	0	0
6902	5.76121e-06	0
6917	4.48094e-06	0
6919	1.60034e-05	3.7437e-06
6926	6.72142e-06	4.31965e-07
6932	0	0
7003	2.08044e-05	1.43988e-07
7034	7.04148e-06	0
7065	0	0
7085	1.4403e-06	0
7114	3.52074e-06	5.75954e-07
7116	6.40135e-06	2.59179e-06
7121	1.60034e-05	0
7127	1.07223e-05	0
7129	5.12108e-06	0
7134	1.60034e-06	0
7144	3.68078e-06	0
7152	6.40135e-07	0
7161	4.48094e-06	0
7168	6.40135e-07	0
7172	2.40051e-06	1.87185e-06
7175	0	0
7181	1.12024e-06	0
7209	1.9204e-06	0
7213	1.61634e-05	5.75954e-07
7216	5.60118e-06	6.76746e-06
7230	1.4403e-05	0
7242	4.38492e-05	3.88769e-06
7250	8.00168e-07	0.000323974
7277	1.05622e-05	0
7281	2.72057e-06	0
7295	0	0
7304	6.40135e-06	5.61555e-05
7309	4.00084e-06	2.4478e-06
7316	3.84081e-06	0
7355	0	0
7365	0	0
7381	0	0
7425	0	0
7461	0	0
7480	0	0
7519	0	0
7530	0	0
7563	0	0
7570	0	0
7574	0	0
7582	0	0
7627	0	0
7683	0	0
7687	0	0
7741	0	0
7747	0	0
7753	0	0
7786	0	0
7789	0	0
7843	0	0
7849	0	0
7857	0	0
7888	0	0
7904	0	0
7906	0	0
7922	0	0
7942	0	0
7969	0	0
7984	0	0
7999	0	0
8009	0	0
8043	0	0
8084	0	0
8087	0	0
8097	0	0
8119	0	0
8173	0	0
8203	0	0
8222	0	0
8244	0	0
8280	0	0
8383	0	0
8404	0	0
8458	0	0
8508	0	0
8511	0	0
8542	0	0
8545	0	0
8567	0	0
8570	0	0
8578	0	0
8653	0	0
8724	0	0
8737	0	0
8770	0	0
8783	0	0
8800	0	0
8813	4.32091e-06	0
8823	6.40135e-07	4.31965e-07
8829	0	0
8842	3.28069e-05	0
8861	2.72057e-06	0
8872	0	0
8881	0	0
8893	0	0
8905	0	0
8934	0	0
8965	0	0
9048	0	0
9073	0	0
9076	0	0
9091	0	0
9099	0	0
9103	0	0
9124	0	0
9181	0	0
9204	0	0
9307	0	0
9324	0	0
9329	0	0
9332	0	1.43988e-07
9336	0	0
9400	0	0
9463	0	0
9535	0	0
9568	0	0
9602	0	0
9612	0	0
9625	0	0
9639	0	0
9660	0	0
9690	0	0
9714	0	0
9721	0	0
9748	0	0
9757	0	0
9786	0	0
9829	0	0
9839	0	0
9841	0	0
9856	0	0
9947	0	0
9971	1.15224e-05	1.58387e-06
9976	4.81701e-05	3.90209e-05
9978	1.34428e-05	1.71346e-05
9987	1.79238e-05	0
10007	9.60202e-07	0
10026	5.44115e-06	0
10029	5.28111e-06	0
10032	1.29627e-05	1.2959e-06
10044	3.68078e-06	1.72786e-06
10052	3.04064e-06	1.43988e-07
10065	7.36155e-06	0
10074	1.60034e-07	0
10095	0	0
10120	4.96104e-06	0
10146	1.60034e-07	0
10247	6.40135e-06	0
10260	6.56138e-06	0
10263	2.17646e-05	2.73578e-06
10290	0	0
10295	4.32091e-06	2.30382e-06
10328	0	0
10410	4.16088e-06	0
10431	3.84081e-06	5.32757e-06
10467	2.33649e-05	5.32757e-06
10488	1.61634e-05	5.21238e-05
10499	2.56054e-06	8.63931e-07
10516	1.24826e-05	1.43988e-07
10531	0	0
10547	4.16088e-06	1.2959e-05
10588	1.02422e-05	7.34341e-06
10622	7.68162e-06	4.31965e-06
10650	0	0
10658	5.76121e-06	8.63931e-07
10663	8.96189e-06	1.43988e-06
10666	8.80185e-06	3.45572e-06
10693	3.20067e-07	3.88769e-06
10741	0	0
10743	2.27248e-05	0
10749	0	0
10758	6.72142e-06	0
10779	1.18425e-05	8.63931e-06
10900	2.99263e-05	2.07343e-05
10905	4.80101e-06	3.02376e-06
10932	0	0
10937	6.01727e-05	7.19942e-07
10959	4.2729e-05	5.47156e-06
10964	2.76858e-05	2.79338e-05
10991	3.20067e-07	0
10998	1.07223e-05	1.58387e-06
11001	8.00168e-07	0
11027	3.53674e-05	0
11040	3.84081e-06	0
11066	5.60118e-06	1.2959e-06
11069	2.32049e-05	2.87977e-07
11080	1.60034e-07	0
11097	0	0
11115	0	0
11129	0	0
11132	0	0
11137	0	0
11158	0	0
11174	0	0
11178	0	0
11237	0	0
11265	0	0
11270	0	0
11333	0	0
11392	0	0
11408	0	0
11427	0	0
11429	0	0
11455	0	0
11471	0	0
11498	0	0
11505	0	0
11535	0	0
11572	0	0
11588	0	0
11594	0	0
11597	0	0
11602	0	0
11615	0	0
11630	0	0
11636	0	0
11649	0	0
11663	0	0
11735	0	0
11754	0	0
11765	0	0
11795	0	0
11831	0	0
11904	0	0
11912	0	0
11915	0	0
11942	0	0
11950	0	0
11978	0	0
11991	0	0
12061	0	0
12095	0	0
12119	0	0
12139	0	0
12187	0	0
12230	0	0
12263	0	0
12287	0	0
12313	0	0
12366	0	0
12370	0	0
12413	0	0
12419	0	0
12449	0	0
12463	0	0
12526	0	0
12536	0	0
12552	0	0
12563	0	0
12573	0	0
12626	0	0
12648	0	0
12681	0	0
12687	0	0
12708	0	0
12710	0	0
12738	0	0
12768	0	0
12829	0	0
12864	0	0
12866	0	0
12906	0	0
12912	0	0
12936	0	0
12940	0	0
12971	0	0
13003	0	0
13022	0	0
13044	0	0
13083	0	0
13106	0	0
13128	0	0
13132	0	0
13164	0	0
13169	0	0
13174	0	0
13223	0	0
13243	0	0
13310	0	0
13320	0	0
13322	0	0
13364	0	0
13388	0	0
13403	0	0
13417	0	0
13478	0	0
13516	1.74437e-05	7.91937e-06
13518	1.10423e-05	0
13534	1.04022e-05	1.43988e-07
13547	0	0
13578	0	0
13646	4.80101e-07	0
13664	1.9204e-06	0
13669	4.33691e-05	1.52628e-05
13682	1.60034e-07	0
13703	0	0
13707	4.64098e-06	0
13718	2.08044e-06	0
13735	1.60034e-07	0
13738	0	0
13757	0	0
13786	6.40135e-07	0
13793	7.52158e-06	0
13795	0	0
13812	4.80101e-07	0
13818	2.72057e-06	0
13825	1.60034e-07	0
13879	4.48094e-06	0
13896	2.8486e-05	4.63643e-05
13920	0	0
13941	2.04843e-05	1.43988e-07
13958	1.12024e-06	0
13968	1.76037e-06	0
13997	3.84081e-06	1.00792e-06
14001	1.39229e-05	1.2815e-05
14017	7.20152e-06	0
14100	2.88061e-06	0
14112	3.52074e-06	6.58027e-05
14216	3.00863e-05	0
14231	2.12845e-05	8.7833e-06
14259	3.20067e-05	3.59971e-06
14298	6.24131e-06	0
14325	5.44115e-06	5.75954e-07
14353	6.91346e-05	1.43988e-07
14361	1.07223e-05	0
14365	1.9044e-05	0.000152052
14382	9.60202e-07	0
14466	4.00084e-06	0
14491	6.40135e-07	0
14495	1.21626e-05	8.63931e-07
14501	2.03243e-05	5.75954e-06
14511	2.40051e-06	0
14523	4.80101e-07	0
14596	2.43251e-05	0
14598	2.41651e-05	1.42549e-05
14602	2.30449e-05	3.90209e-05
14623	6.40135e-07	0
14642	1.20025e-05	0
14671	1.85639e-05	2.30382e-06
14675	1.28027e-05	1.43988e-07
14702	2.52853e-05	7.73218e-05
14722	2.19246e-05	1.00792e-06
14736	1.39229e-05	0
14742	6.24131e-06	0.000341829
14749	9.60202e-07	0
14762	2.72057e-06	0
14768	3.52074e-06	0
14779	2.24047e-06	0
14786	3.84081e-06	0
14796	2.06443e-05	2.4478e-06
14824	0	0
14871	0	0
14880	2.14445e-05	0.000190209
14885	0	0
14910	0	0
14918	4.64098e-06	1.52628e-05
14929	0	0
14957	0	0
14960	6.72142e-06	0
14975	2.24047e-06	2.87977e-07
14999	3.20067e-07	1.2959e-06
15021	8.00168e-07	2.59179e-06
15027	1.13624e-05	0
15059	0	0
15070	3.20067e-07	2.87977e-07
15078	2.08044e-06	0
15101	8.80185e-06	0
15130	3.20067e-07	0
15164	1.76037e-06	0
15176	0	0
15190	0	0
15204	5.60118e-06	1.43988e-07
15222	4.96104e-06	1.43988e-07
15241	2.24047e-06	0
15282	1.4083e-05	1.43988e-06
15295	2.72057e-06	0
15313	5.76121e-06	0
15324	1.4083e-05	0
15379	8.48179e-05	1.03672e-05
15386	1.79238e-05	0
15431	0	0
15439	2.08044e-06	0
15450	5.12108e-06	0
15459	2.88061e-06	0
15484	4.16088e-06	0
15551	1.76037e-06	0
15575	6.72142e-06	0
15597	1.28027e-06	0
15622	4.80101e-07	0
15647	6.40135e-07	0
15672	6.40135e-06	2.01584e-06
15701	6.40135e-07	0
15714	1.85639e-05	2.23182e-05
15719	3.21668e-05	0
15753	1.12024e-06	0
15810	1.9204e-06	0
15869	1.76037e-06	0
15889	1.60034e-06	0
15902	8.00168e-07	0
15906	1.96841e-05	4.31965e-06
15920	1.4403e-06	0
15963	0	0
15971	1.76037e-06	0
16051	2.12845e-05	0.000132325
16093	2.24047e-06	0
16106	1.55233e-05	2.73578e-06
16132	6.72142e-06	2.20302e-05
16141	3.58475e-05	2.57739e-05
16158	1.60034e-06	0
16193	0	0
16208	8.16172e-06	0
16216	9.60202e-07	2.01584e-05
16268	8.00168e-07	0
16279	5.16909e-05	7.34341e-06
16298	1.45631e-05	1.43988e-07
16311	0	0
16342	3.52074e-05	0.000214543
16397	2.08044e-06	0
16405	6.88145e-06	0
16436	0	0
16494	1.4403e-06	0
16502	1.07223e-05	1.43988e-07
16505	4.16088e-06	1.43988e-07
16513	4.80101e-07	0
16520	1.12024e-06	0
16543	2.52853e-05	1.43988e-07
16559	1.4243e-05	1.43988e-07
16563	2.08044e-05	2.87977e-07
16591	8.64182e-06	0
16593	3.52074e-05	8.7833e-06
16615	4.96104e-06	0
16620	1.64835e-05	0
16633	7.04148e-06	0
16643	2.16045e-05	2.4478e-06
16662	1.76037e-06	0
16681	1.24826e-05	1.43988e-06
16729	2.88061e-05	1.12311e-05
16734	2.80059e-05	8.06335e-06
16738	2.75258e-05	3.22534e-05
16769	2.24047e-06	0
16836	3.84081e-06	0
16870	3.84081e-06	0
16913	0	0
16929	0	0
17041	0	0
17067	0	0
17100	0	0
17164	0	0
17168	0	0
17184	0	0
17241	0	0
17285	0	0
17295	0	0
17318	0	0
17335	0	0
17360	0	0
17393	0	0
17455	0	0
17461	0	0
17474	0	0
17481	0	0
17540	0	0
17547	0	0
17549	0	0
17558	0	0
17561	0	0
17638	0	0
17692	0	0
17699	0	0
17723	0	0
17748	0	0
17766	0	0
17780	0	0
17818	0	0
17834	0	0
17855	0	0
17901	0	0
17933	0	0
17936	0	0
17973	0	0
17984	0	0
18041	0	0
18067	0	0
18079	0	0
18103	0	0
18195	0	0
18221	0	0
18272	0	0
18283	0	0
18325	0	1.43988e-07
18365	0	0
18431	0	0
18456	0	0
18467	0	0
18518	0	0
18633	0	0
18804	0	0
18909	0	0
18918	0	0
18951	6.88145e-06	0
18970	3.36071e-06	1.43988e-07
18976	0	0
19005	0	0
19008	0	0
19031	0	0
19053	0	0
19126	0	0
19134	0	0
19166	0	0
19173	0	0
19177	0	0
19203	0	0
19242	0	0
19284	0	0
19326	0	0
19350	0	0
19369	0	0
19374	0	0
19399	0	0
19428	0	0
19457	0	0
19490	0	0
19556	0	0
19571	0	0
19575	0	0
19626	0	0
19629	0	0
19659	0	0
19695	0	0
19708	0	0
19721	0	0
19730	0	0
19753	0	0
19789	0	0
19792	0	0
19812	0	0
19834	0	0
19857	0	0
19867	0	0
19902	1.12024e-06	0
19909	0	0
19920	1.34428e-05	7.19942e-07
19922	0	0
19930	3.20067e-07	0
19945	8.00168e-07	0
19965	1.76037e-06	0
19975	6.08128e-06	0
19985	1.15224e-05	0
20042	0	0
20074	1.26427e-05	1.15191e-06
20099	7.04148e-06	0
20110	7.52158e-06	0
20143	2.17646e-05	3.12455e-05
20150	9.60202e-07	0
20158	4.09686e-05	8.06335e-06
20191	4.96104e-06	2.62059e-05
20202	2.06443e-05	4.79482e-05
20225	0	0
20244	1.12024e-06	0
20254	3.36071e-06	0
20257	1.58433e-05	0
20293	1.9204e-05	3.35493e-05
20297	4.48094e-06	0
20306	1.12024e-06	0
20309	1.20025e-05	0
20320	0	0
20336	6.40135e-07	2.87977e-07
20350	8.00168e-07	0
20359	1.34428e-05	4.17567e-06
20373	0	0
20378	1.4403e-06	0
20393	6.24131e-06	0
20419	0	0
20446	1.10423e-05	0
20466	8.96189e-06	0
20485	1.28027e-06	7.19942e-07
20543	2.56054e-06	1.62707e-05
20564	2.54454e-05	1.39669e-05
20570	0	0
20597	1.4243e-05	4.31965e-07
20609	4.80101e-07	0
20627	5.60118e-06	0
20653	0	0
20664	1.76037e-06	2.01584e-06
20704	4.2729e-05	1.06551e-05
20708	2.33649e-05	2.86537e-05
20744	5.92125e-06	0
20783	1.12024e-06	0
20788	4.64098e-06	0
20800	8.16172e-06	0
20809	8.48179e-06	1.72786e-06
20822	0	0
20842	2.01642e-05	0
20874	8.30575e-05	1.72786e-06
20896	1.16825e-05	0
20904	1.24826e-05	7.89057e-05
20909	2.40051e-05	4.31965e-06
20928	1.36029e-05	0
20934	3.47273e-05	0.00017437
20942	7.28153e-05	1.16631e-05
20955	1.00821e-05	8.63931e-07
20985	3.66477e-05	0
20989	1.29627e-05	0
21004	2.27248e-05	0
21010	1.4243e-05	6.91145e-06
21016	0	0
21023	4.00084e-06	0
21031	0	0
21040	3.40872e-05	1.02232e-05
21082	0	0
21113	1.36029e-05	4.31965e-06
21116	3.04064e-05	4.03168e-06
21161	2.48052e-05	2.01584e-06
21182	0	0
21198	9.60202e-06	2.73578e-06
21211	8.00168e-07	0
21242	4.00084e-06	0
21254	0	0
21268	4.80101e-07	0
21274	0	0
21288	0	0
21304	0	0
21312	0	0
21318	0	0
21347	0	0
21361	0	0
21382	0	0
21412	0	0
21419	0	0
21434	0	0
21442	0	0
21485	0	0
21500	0	0
21505	0	0
21538	1.4403e-06	0
21561	0	0
21568	8.64182e-06	0
21575	0	0
21592	3.04064e-06	0
21599	1.4403e-06	0
21627	0	0
21629	3.20067e-07	0
21638	0	0
21646	0	0
21649	4.16088e-06	2.4478e-06
21675	8.64182e-06	0
21688	1.16825e-05	1.31029e-05
21701	7.04148e-06	0
21718	2.08044e-06	0
21777	8.32175e-05	2.37581e-05
21781	1.8884e-05	0
21802	1.85639e-05	0
21810	9.12192e-06	0
21820	0	0
21854	0	0
21871	2.16045e-05	1.2959e-06
21881	3.16867e-05	0.000248668
21894	1.60034e-05	5.75954e-07
21947	1.08823e-05	6.91145e-06
21951	5.60118e-06	2.30382e-06
21953	1.60034e-07	0
21961	5.12108e-06	0
22017	9.76206e-06	0
22029	1.13624e-05	4.31965e-06
22036	3.20067e-07	0
22066	3.10465e-05	7.91937e-06
22069	1.05622e-05	0
22083	6.40135e-07	0
22128	4.68899e-05	7.77538e-06
22131	3.69678e-05	2.99496e-05
22214	1.9204e-06	0
22220	2.68857e-05	0
22234	1.48831e-05	1.51188e-05
22300	1.28027e-06	0
22302	4.36892e-05	7.91937e-06
22328	9.76206e-06	0
22336	2.75258e-05	0
22343	2.06443e-05	0
22348	0	0
22399	3.36071e-06	3.7437e-06
22417	0	0
22442	1.71236e-05	0
22463	2.11244e-05	2.80777e-05
22489	2.22447e-05	1.2815e-05
22491	2.14445e-05	0
22508	9.76206e-05	2.41901e-05
22553	5.76121e-06	7.66019e-05
22601	3.29669e-05	1.72786e-06
22618	0	0
22630	5.60118e-06	3.59971e-06
22658	0	0
22694	8.80185e-06	4.31965e-07
22776	0	0
22831	6.40135e-07	0
22846	3.20067e-07	0
22864	0	0
22884	1.71236e-05	0
22899	1.53632e-05	2.41901e-05
22910	0	0
22945	4.64098e-06	1.2671e-05
22987	5.12108e-06	0
23008	1.37629e-05	0
23026	3.05664e-05	4.46364e-06
23037	4.80101e-06	0
23053	7.1055e-05	8.98488e-05
23061	0	0
23070	6.72142e-06	1.87185e-06
23093	3.39271e-05	0
23103	3.60076e-05	1.1951e-05
23107	4.22489e-05	4.31965e-07
23109	9.12192e-06	0
23123	0	0
23125	3.56875e-05	7.19942e-07
23137	8.00168e-06	0
23220	0	0
23240	6.76943e-05	1.59827e-05
23257	2.88061e-06	1.2959e-06
23261	2.88061e-05	4.56443e-05
23265	6.56138e-06	1.15191e-06
23278	6.56138e-06	1.45428e-05
23288	0	0
23303	1.02422e-05	2.87977e-07
23305	1.60034e-07	0
23311	0	0
23346	1.05622e-05	5.75954e-07
23357	1.05622e-05	1.43988e-06
23389	1.20025e-05	1.43988e-07
23410	0	0
23476	2.08044e-06	0
23497	2.56054e-06	2.28942e-05
23542	3.55275e-05	4.46364e-06
23553	1.63234e-05	2.4478e-06
23593	0	0
23649	3.36071e-06	0
23669	2.3845e-05	7.19942e-07
23692	8.64182e-06	5.90353e-06
23698	5.44115e-06	4.46364e-06
23702	9.44199e-06	5.32757e-06
23723	3.20067e-07	0
23729	1.45631e-05	7.4874e-06
23784	9.12192e-06	0
23827	8.16172e-06	0
23865	2.3525e-05	2.15983e-06
23870	0	0
23916	5.28111e-06	0
23963	1.76037e-06	0
24031	4.59297e-05	2.87977e-07
24072	4.80101e-07	0
24122	0	0
24132	2.06443e-05	0.000101944
24228	0	0
24259	0	0
24342	2.51253e-05	0.000207631
24352	1.39229e-05	0
24369	1.28027e-06	0
24420	1.37629e-05	2.59179e-06
24441	0	0
24455	2.41651e-05	1.43988e-07
24524	4.33691e-05	0
24539	1.47231e-05	3.7005e-05
24558	7.36155e-06	0
24585	5.12108e-06	0
24604	2.3685e-05	1.43988e-07
24620	5.44115e-06	7.34341e-06
24630	2.78459e-05	0
24668	0	0
24720	1.29627e-05	0
24727	4.80101e-06	0
24757	1.39229e-05	2.87977e-07
24780	0	0
24793	5.76121e-06	6.04752e-06
24812	8.96189e-06	0
24856	2.81659e-05	4.03168e-05
24881	4.80101e-06	0
24914	2.8326e-05	1.16631e-05
24939	1.9204e-06	0
24983	0	0
24998	1.04022e-05	0.000425918
25011	1.28027e-05	0
25025	2.24047e-06	0
25076	0	0
25104	3.52074e-06	0
25118	1.60034e-06	0
25141	9.76206e-06	1.43988e-07
25153	0	0
25195	0	0
25202	1.9204e-06	2.87977e-07
25270	4.80101e-05	9.50324e-06
25301	1.85639e-05	1.43988e-07
25326	1.12024e-06	0
25362	1.32828e-05	0
25400	1.76037e-06	0
25409	5.92125e-06	0
25439	7.04148e-06	0
25505	0.000127067	0.000275306
25508	0.000135389	1.39669e-05
25512	2.32049e-05	0
25543	9.12192e-06	0
25575	3.10465e-05	1.00792e-06
25578	2.48052e-05	5.0396e-06
25602	8.16172e-06	1.43988e-07
25617	1.50432e-05	4.31965e-07
25638	2.96062e-05	6.16271e-05
25656	2.8326e-05	7.19942e-06
25667	6.56138e-06	0
25672	5.2171e-05	2.89417e-05
25697	4.14487e-05	2.87977e-07
25701	6.92946e-05	3.26854e-05
25733	0	0
25742	2.30449e-05	0
25785	2.19246e-05	1.91505e-05
25817	1.32828e-05	1.72786e-06
25894	2.00042e-05	0
25897	1.60034e-05	0
25904	3.84081e-05	6.04752e-06
25982	0	0
26036	0	0
26063	8.96189e-06	1.43988e-07
26106	9.12192e-06	1.45428e-05
26222	1.4403e-05	4.17567e-06
26225	1.60034e-07	0
26279	5.95325e-05	0.000478762
26317	3.52074e-05	5.75954e-07
26359	2.44852e-05	9.10007e-05
26475	6.24131e-06	0
26534	0	0
26571	3.21668e-05	0
26594	6.08128e-05	1.15191e-06
26623	6.56138e-06	0
26627	5.24911e-05	0.000111159
26644	2.88061e-06	2.87977e-06
26659	1.28027e-06	0
26665	1.31228e-05	0.00024406
26684	3.58475e-05	2.5198e-05
26716	5.31312e-05	2.04464e-05
26727	4.09686e-05	8.7833e-06
26730	2.51253e-05	0
26763	2.40051e-06	0
26768	4.64098e-06	0
26774	0	0
26783	1.26427e-05	0
26810	1.9204e-06	0
26839	2.59255e-05	5.75954e-07
26878	1.28027e-05	1.00792e-05
26921	0	0
26933	1.00821e-05	6.34989e-05
27010	1.16825e-05	5.77394e-05
27043	0	0
27075	3.36071e-06	0
27084	2.59255e-05	5.75954e-06
27088	1.02422e-05	0
27092	8.96189e-06	4.27646e-05
27174	1.47231e-05	0
27193	1.31228e-05	5.0396e-06
27269	3.20067e-07	0
27277	3.93683e-05	6.91145e-06
27295	1.56833e-05	0
27302	0	0
27321	2.56054e-06	0
27361	3.20067e-06	0
27379	0	0
27434	0	0
27454	4.03285e-05	2.87977e-06
27487	4.32091e-06	0
27507	1.52032e-05	1.59827e-05
27557	2.08044e-05	5.47156e-06
27559	1.28027e-05	2.01584e-05
27594	4.96104e-06	0
27614	2.78459e-05	6.76746e-06
27622	1.12024e-06	0
27664	2.3525e-05	3.7437e-06
27754	1.4243e-05	0
27809	3.20067e-07	0
27818	6.08128e-06	0
27827	1.82438e-05	1.98704e-05
27830	2.43251e-05	4.01728e-05
27841	1.28027e-06	0
27853	1.28027e-05	0
27856	8.48179e-06	0
27863	8.32175e-06	0
27867	1.45631e-05	4.60763e-06
27890	3.87282e-05	9.53204e-05
27980	3.63276e-05	4.72282e-05
28150	3.60076e-05	2.13103e-05
28170	0	0
28177	2.22447e-05	0
28312	0	0
28499	3.04064e-06	0
28518	0	0
28533	4.00084e-06	1.43988e-07
28593	2.3525e-05	0
28650	4.16088e-06	0
28686	6.88145e-06	0
28753	5.92125e-06	4.43484e-05
28759	9.76206e-06	1.51188e-05
28802	6.76943e-05	2.13103e-05
28860	1.32828e-05	4.31965e-07
28873	1.02422e-05	0
28912	3.66477e-05	0
28928	7.88966e-05	6.04752e-06
28933	2.3845e-05	0
28957	9.76206e-06	0
29013	1.52032e-05	1.33909e-05
29053	1.9204e-05	9.24406e-05
29065	4.51295e-05	0
29122	1.60034e-07	0
29134	2.64056e-05	1.43988e-07
29155	2.19246e-05	0
29159	3.64877e-05	9.9352e-06
29172	3.28069e-05	0.000128006
29367	1.39229e-05	0
29432	1.56833e-05	0
29444	2.78459e-05	0
29457	8.96189e-06	5.75954e-07
29471	0	0
29518	2.27248e-05	0
29546	0	0
29557	7.15351e-05	0.000160115
29621	2.22447e-05	1.72786e-06
29632	2.08044e-06	0
29644	2.09644e-05	2.01584e-06
29648	4.52895e-05	8.35133e-06
29658	4.753e-05	0.000322246
29662	1.12024e-06	5.47156e-06
29676	2.3845e-05	0
29678	1.9204e-05	2.87977e-07
29703	4.16088e-06	0
29719	0	0
29767	2.40051e-06	0
29771	4.16088e-06	0
29803	9.60202e-06	0
29817	7.52158e-06	0
29821	3.20067e-06	0
29826	5.60118e-06	3.58531e-05
29830	2.48052e-05	1.45428e-05
29859	9.76206e-06	0
29862	1.93641e-05	3.88769e-06
29875	2.24047e-06	0
29886	3.84081e-05	0
29889	6.56138e-06	1.43988e-07
29894	4.65698e-05	6.60907e-05
29914	1.95241e-05	0
29920	1.28027e-05	0
29936	9.12192e-06	8.06335e-06
29979	9.12192e-06	1.09431e-05
29992	1.53632e-05	0
29994	5.85723e-05	5.31317e-05
29996	2.00042e-05	4.31965e-07
30015	2.88061e-06	0
30025	1.61634e-05	0
30055	1.45631e-05	0
30058	6.88145e-06	4.75162e-06
30089	4.96104e-06	0
30101	6.40135e-06	0
30146	0	0
30164	1.34428e-05	1.43988e-07
30172	2.22447e-05	1.39669e-05
30193	1.61634e-05	4.31965e-05
30263	9.60202e-06	4.03168e-06
30274	4.96104e-06	1.43988e-07
30289	1.60034e-07	0
30365	1.4403e-06	0
30378	8.00168e-07	0
30386	0	0
30403	0	0
30455	0	0
30491	1.24826e-05	2.87977e-07
30530	1.05622e-05	0
30547	2.48052e-05	1.02232e-05
30586	1.18425e-05	0
30622	2.32049e-05	0
30652	8.12971e-05	2.01584e-06
30709	8.00168e-06	0
30737	2.72057e-06	0
30769	2.88061e-06	0
30824	1.23226e-05	4.31965e-07
30839	0	0
30848	3.82481e-05	3.36933e-05
30859	5.92125e-06	0
30953	1.60034e-07	0
30961	2.56054e-06	0
30995	1.4403e-06	1.38229e-05
31102	1.23226e-05	2.87977e-07
31122	1.60034e-07	0
31125	1.56833e-05	0
31160	2.72057e-06	0
31170	5.76121e-06	2.30382e-06
31211	1.37629e-05	0.000107559
31234	0	0
31244	1.87239e-05	2.87977e-07
31306	3.52074e-06	0
31319	7.26553e-05	0.00067617
31377	1.36029e-05	1.72786e-06
31391	9.60202e-06	0
31411	1.12024e-06	0
31438	4.00084e-06	0
31452	1.04022e-05	7.19942e-07
31466	1.76037e-05	0
31483	3.20067e-07	0
31542	0	0
31561	4.16088e-06	0
31590	1.34428e-05	0
31593	1.64835e-05	4.31965e-07
31622	1.02422e-05	0
31638	1.24826e-05	0
31640	8.96189e-06	3.16775e-06
31659	0	0
31681	3.12066e-05	2.59179e-06
31691	1.00821e-05	0
31702	3.20067e-06	0
31728	0	0
31774	2.3845e-05	1.00792e-06
31897	4.80101e-07	0
31921	4.16088e-06	0
31934	3.21668e-05	2.15983e-06
31969	2.88061e-06	0
31993	1.02422e-05	0
32002	0	0
32042	3.52074e-05	2.87977e-07
32059	1.96841e-05	0
32080	5.92125e-06	0
32089	1.60034e-06	0
32099	0	0
32111	2.3685e-05	0
32148	0	0
32191	9.60202e-06	1.52628e-05
32207	3.95283e-05	0.0002527
32227	2.51253e-05	0
32230	3.20067e-07	0
32248	1.00821e-05	6.76746e-06
32261	0	0
32271	4.38492e-05	1.72786e-06
32293	1.71236e-05	3.88769e-06
32300	2.08044e-06	0
32307	2.09644e-05	2.30382e-06
32335	5.92125e-06	2.01584e-06
32338	3.39271e-05	1.72786e-05
32357	0	0
32365	0	0
32391	3.10465e-05	3.59971e-06
32404	2.40051e-05	1.43988e-07
32436	0	0
32454	1.93641e-05	0
32465	3.16867e-05	1.64147e-05
32476	1.71236e-05	4.31965e-07
32485	1.28027e-05	0
32527	6.40135e-07	0
32541	8.64182e-06	6.47948e-06
32552	5.76121e-06	0
32564	5.12108e-06	0
32581	8.32175e-06	2.87977e-07
32624	6.72142e-06	0
32645	2.72057e-06	0
32663	3.08865e-05	0
32671	5.60118e-06	1.15191e-06
32681	1.12024e-06	0
32713	1.02422e-05	0
32720	6.72142e-06	0
32730	0	0
32746	4.00084e-06	1.43988e-07
32755	4.80101e-07	0
32763	6.40135e-07	0
32778	0	0
32796	9.12192e-06	0
32819	5.76121e-06	0
32857	3.52074e-06	0
32872	3.68078e-06	0
32898	1.29627e-05	0
32919	1.4403e-06	0
32932	1.9204e-06	0
32940	4.80101e-07	0
32972	1.05622e-05	5.75954e-07
33000	1.4083e-05	0
33090	8.96189e-06	0
33104	1.26427e-05	0
33154	9.60202e-07	0
33164	1.60034e-06	0
33180	2.56054e-06	0
33194	5.12108e-06	0
33208	1.4403e-06	0
33265	2.56054e-06	0
33278	2.99263e-05	5.47156e-06
33298	0	0
33313	1.64835e-05	0.000149604
33333	3.84081e-06	0
33359	3.68078e-06	0
33372	5.44115e-06	0
33434	9.0099e-05	1.15191e-06
33448	4.11287e-05	8.20734e-06
33457	1.47231e-05	6.33549e-06
33469	1.00821e-05	1.32469e-05
33489	5.44115e-06	0
33509	6.56138e-06	0
33525	6.24131e-06	0
33529	3.20067e-05	7.19942e-07
33640	2.72057e-06	1.43988e-07
33645	6.24131e-06	1.43988e-07
33694	0	0
33726	0	0
33779	4.96104e-06	3.11015e-05
33789	4.44894e-05	4.31965e-07
33805	2.62455e-05	1.2239e-05
33809	1.45631e-05	6.62347e-06
33849	4.64098e-06	1.43988e-07
33898	3.37671e-05	0
33912	3.20067e-07	0
33923	3.52074e-06	0
33945	1.4403e-05	0
33962	0	0
33971	1.50432e-05	0
33979	3.95283e-05	3.7725e-05
33999	1.28027e-06	1.43988e-07
34094	1.60034e-07	0
34131	0	0
34139	1.68035e-05	3.39813e-05
34154	2.56054e-05	6.62347e-06
34197	2.40051e-06	9.9352e-06
34211	1.15224e-05	0
34231	1.50432e-05	1.35349e-05
34268	1.55233e-05	0
34282	4.80101e-06	0
34294	6.56138e-06	1.87185e-06
34299	4.00084e-06	1.64147e-05
34325	1.12024e-06	0
34349	2.72057e-06	0
34374	4.96104e-06	0
34376	9.60202e-07	0
34446	7.84165e-06	2.73578e-06
34483	0	0
34508	0	4.31965e-07
34522	2.72057e-06	1.43988e-07
34564	6.56138e-06	0
34598	3.36071e-06	0
34629	0	0
34699	0	0
34743	3.36071e-06	7.19942e-07
34762	1.28027e-06	0
34783	4.80101e-07	0
34790	2.72057e-06	2.87977e-07
34820	1.58433e-05	3.18214e-05
34846	1.12024e-06	4.89561e-06
34865	2.56054e-06	0
34871	0	0
34910	1.60034e-06	1.43988e-07
34920	0	0
34987	0	0
34997	5.92125e-06	8.63931e-07
35003	3.52074e-06	1.58387e-06
35009	1.60034e-07	0
35038	5.60118e-06	0
35054	4.80101e-06	7.63139e-06
35089	3.20067e-07	0
35093	5.12108e-06	4.91001e-05
35112	1.12024e-06	0
35142	1.60034e-06	0
35147	3.20067e-07	0
35185	1.4403e-06	0
35211	2.88061e-06	0
35241	1.60034e-07	0
35249	1.60034e-07	0
35291	9.28195e-06	0
35338	1.05622e-05	1.72786e-06
35342	2.16045e-05	3.48452e-05
35371	9.28195e-06	3.7005e-05
35391	4.80101e-06	0
35399	4.48094e-06	1.43988e-07
35405	1.60034e-07	0
35432	1.12024e-06	8.63931e-07
35448	3.04064e-06	0
35467	0	0
35489	1.28027e-06	8.63931e-07
35507	2.08044e-06	7.19942e-07
35536	3.04064e-06	0
35587	0	0
35605	3.20067e-07	0
35615	7.84165e-06	2.87977e-07
35629	6.56138e-06	2.70698e-05
35639	1.28027e-06	0
35648	0	0
35672	0	0
35711	0	1.43988e-07
35723	1.28027e-06	5.18358e-06
35741	2.06443e-05	5.75954e-07
35787	3.48873e-05	1.03672e-05
35806	2.91261e-05	0
35818	2.81659e-05	5.75954e-07
35840	1.60034e-07	0
35847	2.56054e-06	0
35851	2.3685e-05	7.19942e-07
35853	1.76037e-06	0
35879	4.80101e-07	0
35895	8.00168e-07	0
35911	6.40135e-07	0
35926	3.68078e-06	0
35929	0	0
35937	9.92209e-06	0
35940	0	0
35999	3.36071e-06	2.87977e-06
36001	2.52853e-05	1.87185e-06
36010	2.65656e-05	3.16775e-06
36035	5.12108e-06	0
36058	1.85639e-05	1.2095e-05
36067	7.84165e-06	5.32757e-06
36087	1.74437e-05	7.63139e-06
36098	2.72057e-06	7.19942e-07
36123	4.00084e-06	0
36125	1.16825e-05	1.03672e-05
36137	1.55233e-05	1.72786e-06
36153	1.00821e-05	0
36176	8.16172e-06	0
36204	1.60034e-07	1.43988e-07
36214	4.00084e-06	0
36247	1.66435e-05	4.08927e-05
36264	4.06486e-05	0.000173794
36272	1.84039e-05	2.15983e-06
36306	8.00168e-07	0
36328	1.8884e-05	0
36332	2.57654e-05	1.43988e-07
36392	1.68035e-05	4.31965e-07
36401	5.92125e-06	0
36437	0	0
36439	0	0
36453	1.76037e-06	0
36459	3.20067e-07	0
36478	1.26427e-05	0
36512	1.4403e-06	2.01584e-06
36528	1.39229e-05	0
36655	1.60034e-07	1.43988e-07
36664	1.4403e-05	6.47948e-06
36699	1.85639e-05	2.01584e-06
36704	2.01642e-05	6.45068e-05
36717	1.68035e-05	0
36733	8.32175e-06	1.43988e-07
36748	1.60034e-05	0
36765	1.16825e-05	0
36774	2.54454e-05	2.14543e-05
36826	4.00084e-05	0
36832	2.44852e-05	0
36842	3.20067e-07	0
36851	3.90482e-05	2.72138e-05
36856	3.3447e-05	2.15983e-06
36866	1.76037e-06	0
36869	9.12192e-06	1.72786e-06
36881	1.04022e-05	2.87977e-07
36899	0	0
36906	8.64182e-06	3.88769e-06
36941	0	0
36948	3.47273e-05	1.02232e-05
36951	4.24089e-05	4.17567e-06
36978	1.85639e-05	7.02664e-05
36987	6.24131e-06	7.19942e-07
37060	9.60202e-07	0
37077	6.40135e-07	0
37096	7.20152e-06	0
37125	1.00821e-05	0
37153	7.52158e-06	1.43988e-07
37155	1.76037e-05	0.000388193
37218	1.26427e-05	2.66379e-05
37222	3.26469e-05	3.94528e-05
37229	4.32091e-06	0
37244	4.00084e-06	0
37249	1.96841e-05	1.43988e-07
37257	5.76121e-06	6.62347e-06
37281	0	0
37290	0	0
37314	3.84081e-06	1.07991e-05
37328	2.24047e-06	0
37349	4.80101e-07	0
37365	9.60202e-07	0
37373	0	0
37386	1.60034e-06	0
37392	0	0
37434	1.28027e-06	0
37440	8.48179e-06	2.01584e-05
37469	8.00168e-07	2.59179e-06
37539	0	1.58387e-06
37588	6.08128e-06	4.31965e-07
37607	9.92209e-06	2.24622e-05
37633	9.12192e-06	0
37670	1.32828e-05	4.31965e-07
37703	1.80838e-05	3.88769e-06
37789	0	1.43988e-07
37793	9.92209e-06	5.18358e-06
37802	1.60034e-07	0
37818	2.40051e-06	9.01368e-05
37821	1.16825e-05	2.73578e-06
37853	2.70457e-05	1.43988e-07
37866	1.00821e-05	1.43988e-07
37874	0	0
37897	5.60118e-06	5.75954e-07
37916	1.26427e-05	4.56443e-05
37921	9.28195e-06	0
37927	1.56833e-05	0.000201584
37936	1.39229e-05	0
37985	3.56875e-05	1.81425e-05
37988	1.26427e-05	1.43988e-07
38004	4.32091e-06	3.62851e-05
38015	1.08823e-05	1.43988e-07
38026	2.72057e-06	1.72786e-06
38039	6.81744e-05	1.00792e-06
38046	1.60034e-07	0
38054	1.12024e-06	0
38061	0	0
38083	0	0
38105	3.20067e-07	0
38109	2.56054e-06	0
38113	3.84081e-06	0
38130	2.70457e-05	0
38132	4.96104e-06	0
38143	3.52074e-06	0
38159	5.28111e-06	1.15191e-06
38185	2.33649e-05	1.43988e-07
38207	6.88145e-06	0
38238	9.60202e-07	0
38268	3.50474e-05	4.76602e-05
38304	1.48831e-05	1.51188e-05
38363	4.08086e-05	0
38367	7.52158e-06	6.79626e-05
38388	1.60034e-06	0
38409	1.28027e-06	0
38464	3.84081e-06	3.93088e-05
38472	1.64835e-05	5.75954e-07
38478	1.50432e-05	6.91145e-06
38493	3.36071e-06	0
38506	1.98442e-05	2.87977e-07
38515	7.36155e-06	0
38535	2.88061e-06	0
38560	1.15224e-05	0
38567	4.753e-05	2.37581e-05
38574	9.76206e-06	1.43988e-07
38597	2.24047e-06	2.87977e-07
38636	2.54454e-05	0
38640	2.30449e-05	5.47156e-06
38717	8.16172e-06	1.00792e-05
38755	9.76206e-06	8.29374e-05
38802	1.60034e-07	0
38819	1.13624e-05	0
38976	3.71278e-05	1.15191e-06
38986	3.23268e-05	1.43988e-07
39007	1.08823e-05	0
39009	5.76121e-06	7.19942e-07
39029	1.31228e-05	0
39053	8.00168e-07	1.43988e-07
39062	2.00042e-05	0
39071	8.00168e-06	1.43988e-07
39077	8.80185e-06	0
39092	1.55233e-05	2.40461e-05
39104	7.84165e-06	1.58387e-06
39154	1.60034e-07	0
39205	2.88061e-06	0
39219	3.52074e-06	0
39246	0	0
39261	0	0
39288	1.76037e-06	1.87185e-06
39319	0	0
39334	4.96104e-06	0
39342	7.04148e-06	1.43988e-07
39373	2.40051e-06	8.35133e-06
39411	6.40135e-06	1.61267e-05
39413	1.76037e-06	0
39423	1.9204e-06	1.43988e-07
39501	1.13624e-05	4.03168e-06
39516	7.84165e-06	8.63931e-06
39544	1.04022e-05	1.15191e-06
39602	4.80101e-06	0
39633	4.80101e-06	0
39661	0	0
39668	1.60034e-07	1.43988e-07
39717	1.4403e-06	0
39739	3.52074e-06	0
39757	6.72142e-06	1.15191e-06
39799	1.12024e-06	0
39825	3.04064e-06	2.30382e-06
39876	2.11244e-05	3.16775e-06
39890	4.32091e-06	0
39912	9.92209e-06	1.43988e-07
39924	3.20067e-07	0
39945	1.04022e-05	6.33549e-06
39957	4.00084e-06	0
39959	1.4083e-05	0
39992	9.60202e-06	0
40041	0	0
40111	0	0
40125	6.72142e-06	0
40141	8.48179e-06	3.95968e-05
40173	3.20067e-07	0
40185	2.08044e-05	2.01584e-06
40192	1.10423e-05	1.16631e-05
40204	1.28027e-05	0
40224	6.88145e-06	4.76602e-05
40247	1.08823e-05	1.16631e-05
40257	2.08044e-06	0
40272	0	0
40275	1.56833e-05	3.59971e-06
40318	7.68162e-06	0
40341	8.20973e-05	2.10223e-05
40348	1.15224e-05	2.87977e-06
40380	6.40135e-07	0
40384	5.76121e-06	0
40410	1.12024e-06	2.87977e-07
40455	0	0
40468	1.21626e-05	1.58387e-06
40481	5.2011e-05	3.91649e-05
40489	1.72836e-05	9.07127e-06
40495	1.36029e-05	4.31965e-06
40500	1.45631e-05	9.35925e-06
40510	0	0
40521	5.44115e-06	6.62347e-06
40527	3.18467e-05	0.000137365
40537	5.44115e-06	0
40548	2.88061e-06	0
40561	9.60202e-06	1.15191e-06
40587	0	0
40609	0	0
40616	0	0
40700	0	0
40730	0	0
40733	0	0
40752	0	0
40755	0	0
40760	0	0
40818	0	0
40838	0	0
40863	0	0
40899	0	0
40923	0	0
40933	0	0
40949	0	0
41033	0	0
41054	0	0
41108	0	0
41127	0	0
41146	0	0
41150	0	0
41165	0	0
41173	0	0
41184	0	0
41192	0	0
41208	0	0
41213	0	0
41242	0	0
41285	0	0
41291	0	0
41330	0	0
41390	0	0
41415	0	0
41432	0	0
41452	0	0
41455	0	0
41462	0	0
41521	0	0
41540	0	0
41542	0	0
41626	0	0
41642	0	0
41666	0	0
41675	0	0
41714	0	0
41796	0	0
41809	0	0
41813	0	0
41820	0	0
41846	0	0
41858	0	0
41877	0	0
41897	0	0
41936	8.00168e-07	0
42013	3.20067e-07	0
42016	1.32828e-05	0
42023	1.28027e-06	0
42026	1.24826e-05	0
42094	1.9204e-06	0
42136	3.20067e-07	0
42173	9.60202e-07	0
42183	1.60034e-06	0
42232	8.64182e-06	0
42241	0	0
42252	0	0
42371	0	0
42409	8.00168e-07	0
42535	1.16825e-05	2.15983e-05
42566	1.64835e-05	0
42577	7.68162e-06	0
42598	6.40135e-06	0
42637	2.94462e-05	0
42655	9.92209e-06	0
42690	1.02422e-05	1.43988e-07
42725	7.36155e-06	0
42738	1.16825e-05	3.94528e-05
42760	0	0
42818	1.60034e-07	0
42841	0	0
42860	4.80101e-07	0
42895	3.61676e-05	2.90857e-05
42917	8.64182e-06	0
42921	1.76037e-05	1.43988e-07
42994	0	0
43020	8.00168e-07	0
43034	5.92125e-06	1.43988e-07
43036	1.47231e-05	1.13751e-05
43063	1.24826e-05	0
43145	1.60034e-06	0
43228	0	0
43244	0	0
43278	5.28111e-06	0
43281	4.80101e-06	1.2959e-06
43288	3.84081e-06	0
43307	1.60034e-06	0
43317	1.13624e-05	0
43322	4.64098e-06	7.05543e-06
43335	3.84081e-06	0
43357	0	0
43384	0	0
43391	0	0
43436	0	0
43439	0	0
43461	0	0
43474	0	0
43486	0	0
43492	0	0
43508	0	0
43543	0	0
43559	0	0
43588	0	0
43600	0	0
43612	0	0
43636	0	0
43639	0	0
43663	0	0
43671	0	0
43723	0	0
43730	0	0
43776	0	0
43831	0	0
43840	0	0
43885	0	0
43957	0	0
43960	0	0
43972	0	0
43978	0	0
43988	0	0
43993	0	0
44000	0	0
44010	0	0
44027	0	0
44059	0	0
44074	0	0
44091	0	0
44181	0	0
44191	0	0
44213	0	0
44248	0	0
44263	0	0
44267	0	0
44285	0	0
44295	6.24131e-06	0
44300	0	0
44332	6.40135e-07	0
44372	1.60034e-06	0
44416	3.36071e-06	2.87977e-07
44424	0	0
44431	8.00168e-07	0
44453	1.60034e-07	0
44482	1.4403e-06	0
44509	0	0
44586	0	0
44598	2.56054e-06	1.43988e-07
44622	8.00168e-07	0
44637	1.47231e-05	0
44649	0	0
44668	1.12024e-06	0
44690	8.96189e-06	0
44706	1.26427e-05	0.000171058
44763	0	0
44788	8.00168e-07	0
44791	3.84081e-06	0
44800	1.76037e-06	0
44808	2.99263e-05	6.47948e-06
44810	8.32175e-06	0
44844	1.84039e-05	1.43988e-07
44865	6.24131e-06	0
44874	2.72057e-06	0
44958	0	0
44966	7.68162e-06	8.20734e-05
44968	1.31228e-05	2.87977e-07
44971	6.08128e-06	1.72786e-06
44975	5.28111e-06	0
44982	3.20067e-06	0
45065	4.35292e-05	2.41901e-05
45067	9.28195e-06	1.43988e-07
45097	1.24826e-05	1.18071e-05
45110	1.07223e-05	1.72786e-06
45166	0	0
45182	4.00084e-06	1.58387e-06
45193	1.60034e-06	0
45237	1.60034e-07	0
45323	1.68035e-05	0
45327	1.72836e-05	7.77538e-06
45367	9.44199e-06	1.74226e-05
45404	2.17646e-05	2.69258e-05
45428	4.92904e-05	3.02376e-06
45441	5.44115e-06	9.64723e-06
45467	1.60034e-06	0
45477	1.76037e-05	1.43988e-07
45485	5.2171e-05	2.01584e-06
45522	0	0
45562	7.04148e-06	0
45570	2.46452e-05	7.96256e-05
45579	2.88061e-06	0
45600	8.00168e-07	0
45610	6.24131e-06	0
45662	8.64182e-06	1.69906e-05
45725	2.72057e-06	0
45790	5.72921e-05	1.43988e-06
45803	3.90482e-05	4.03168e-06
45829	1.23226e-05	1.00792e-05
45844	2.88061e-06	0
45876	3.92083e-05	0.000284089
45882	2.8486e-05	1.43988e-07
45891	1.4083e-05	1.00792e-05
45923	1.55233e-05	0
45934	2.17646e-05	2.87977e-07
45949	2.20847e-05	0
45952	2.73658e-05	1.78546e-05
46029	4.11287e-05	1.61267e-05
46073	2.56054e-06	0
46091	1.10423e-05	0
46116	3.68078e-06	0
46122	1.87239e-05	0
46127	1.36029e-05	2.36141e-05
46188	4.80101e-07	0
46194	7.04148e-06	0
46218	0	0
46241	9.60202e-07	0
46257	0	0
46299	0	0
46306	1.48831e-05	2.34701e-05
46308	2.59255e-05	2.87977e-07
46333	4.80101e-06	3.31173e-06
46343	1.20025e-05	2.15983e-06
46356	1.18425e-05	3.34053e-05
46380	2.24047e-06	1.33909e-05
46391	2.88061e-05	1.43988e-07
46422	0	0
46431	0	0
46502	1.00821e-05	1.43988e-07
46520	6.88145e-06	0
46530	1.74437e-05	0
46540	9.12192e-06	0
46580	1.34428e-05	0
46586	3.29669e-05	7.19942e-06
46589	1.4243e-05	0
46612	0	0
46634	0	0
46695	2.56054e-05	3.7437e-06
46719	0	0
46728	6.08128e-06	9.07127e-06
46739	2.40051e-06	7.19942e-07
46760	2.08044e-05	0
46801	2.56054e-06	4.31965e-07
46851	0	0
46869	3.08865e-05	2.87977e-07
46975	0	0
47000	2.3525e-05	0
47036	5.07307e-05	0.000208063
47040	1.68035e-05	8.63931e-07
47045	5.50516e-05	0.000243484
47051	1.9204e-05	8.63931e-07
47058	5.63319e-05	5.70194e-05
47064	5.79322e-05	2.15983e-06
47070	1.4403e-05	4.9964e-05
47093	2.08044e-06	0
47106	1.37629e-05	0
47156	3.20067e-06	0
47167	7.68162e-06	0
47169	1.72836e-05	0
47172	7.1215e-05	6.91145e-06
47188	1.74437e-05	0.000165155
47192	3.42472e-05	2.4622e-05
47204	6.40135e-07	0
[truncated: 193,019 more rows]

## Sheet: Fig 2A
WT	ΔmotV	ΔcheY-3
110000000	1500000000	1500000000
50000000	600000000	1700000000
90000000	1600000000	1700000000
12000000	2000000000	500000000
90000000	1500000000	1900000000
17000000	1100000000	500000000
18000000	2100000000	1300000000
50000000	800000000	1200000000
80000000	1000000000	1300000000
90000000	750000000	1900000000

## Sheet: Fig 2B
WT			ΔmotV
Proximal	Distal		Proximal	Distal
14000000	70000000		168000000	239000000
10000000	81000000		142000000	102000000
17000000	32000000		187000000	272000000
11400000	117000000		87000000	156000000
9600000	60000000		278000000	210000000

## Sheet: Fig 2C
WT/WT			ΔmotV/WT
Prox.	Distal		Prox.	Distal
1.70857	1.17619		24.5867	11.0316
1.31781	0.8		19.7333	4.97143
1.08333	1.12667		17.7143	0.866667
1.34062	0.8125		12.4	2.35
			16	9.86667

## Sheet: Fig 2E
Top of villi				Crypt
Proximal	Medial	Distal		Proximal	Medial	Distal
35	2	1.16667		35	4	1.1875
35	1.7619	1.05797		35	4.33333	3.33333
35	2	0.813559		35	3.25	2
35	2.78571	0.979592		35	3.5	2.5
35	3.1	0.978261		35	8.5	1.57143
35	1.73333	1.11429		35	35	3.14286
35	2.4878	1.09091		35	35	2.11111
35	2	0.887097		35	7.5	3.28571
35	6.57143	0.939759		35	14	4.75
35	1.90909	0.944444		35	5.66667	1.36364
35	2.375	0.966667		35	8.5	3.22222
35	2	1.23529		35	3	2
35	1.9	0.978261		35	8	1
35	2.05556	1.02381		35	3.5	7
35	1.76471	1.17391		35	5.5	1
35	2.33333	1.35714		35	9	2.33333
35	1.21053	1		35	35	1.57143
35	1.91667	1.07143		35	3	3.25
35	2	1.27273		35	2	4
35	2.07407	0.769231		35	2.25	8
35	2.5	0.98913		35	3	4
35	2.625	1		35	35	7
35	2	1.11765		35	5	1.5
35	3.3	1.02344		35	22	1.36364
35	2.81818	1.09333		35	17	1.86207
35	2.5	1.0099		35	7	2.88889
35	2.55556	0.986667		35	5.4	1.4
35	2.35	1.17073		35	11	1.86957
35	2.3	1.12		35	7.33333	1.71429
35	3.125	0.882353		35	5.33333	1.81818
35	2.05	1.07692		35	8	1.24
35	2	1.3		35	5	2.1
35	2.6	0.857143		35	2.0625	2.04348
35	2.55556	1.5		35	7.66667	1.63636
35	5.66667	1.47059		35	35	1.6
35	2.07692	1.2		35	6	1.94118
35	4	1.08333		35	7.5	2.2
35	4.2	1		35	4.66667	4
35	2.42857	1		35	2.42857	2.0625
35	2.33333	1.15		35	35	2.25
35	2	1.09091		35	35	4.66667
35	4	0.918919		35	6	1.77778
35	2	1.13514		35	2.5	1.57143
35	2	0.890909		35	35	1.8
35	1.16667	1.08		35	10.6667	5
35	0.916667	0.88		35	3.14286	35
35	1.8	0.9		35	35	1
35	2.2	1.09524		35	3.11111	1.8
35	2	1.10526		35	3.9	0.6
35	3.8	1.4		35	35	35
35	3.14286	0.857143			9	6
35	3.33333	0.923077			35	2
35	2.25	1			35	5.5
35		0.857143			31	3.5
35		1.16667			14	2
35		0.8				2.25
35		0.818182				1
		0.833333				1.625
		1				2.66667
		1				1.83333
		1.5				6
		1.16667				2.5
		0.78125				12
		0.818182				1.25
		1.16				1.17647
		1				35
		0.943396				5
						3
						35
						1.54545
						3.33333
						3.4
						2.13333
						8
						1.71875
						2.73684
						3.2

## Sheet: Fig 3A
HPI	WT Prox				motV Prox				WT medial				motV medial				WT distal				motV distal
1	1200000	2000000	1400000	400000	1000000	200000	800000	600000	14000000	6000000	2000000	1800000	4000000	700000	800000	6000000	4000000	6000000	2000000	1800000	4000000	8400000	640000	2000000
3	0.8	0.8	14000	0.8	400000	140000	200000	60000	8000	10000	30000	2000	1600000	200000	400000	40000	120000	10000	20000	30000	800000	50000	2000000	120000
5	4000	0.8	20000	200000	1200000	800000	400000	3000000	40000	2000	80000	800000	4000000	1600000	600000	4000000	40000	20000	140000	6800000	400000	2600000	280000	6000000
10	600000	100000	340000	300000	6000000	40000000	2000000	8000000	1200000	800000	100000	8000000	28000000	40000000	2000000	6000000	34000000	18000000	200000	8000000	42000000	60000000	10000000	40000000
18	6000000	18000000	6000000	2000000	140000000	44000000	40000000	100000000	100000000	220000000	180000000	78000000	100000000	260000000	160000000	200000000	100000000	200000000	44000000	100000000	42000000	280000000	100000000	62000000
24	50000000	20000000	60000000	60000000	400000000	100000000	220000000	420000000	140000000	68000000	140000000	200000000	460000000	100000000	200000000	820000000	320000000	840000000	340000000	1000000000	600000000	200000000	340000000	1400000000

## Sheet: Fig 3C
HPI	WT Prox																				motV Prox																				WT Medial
1	40	0	0	40	20	0	0	0	0	20	16.6667	40	25	0	0	0	0	25	0	20	50	50	60	16.6667	60	0	0	0	0	0	60	33.3333	60	20	60	0	0	0	0	0	25	25	20	0	0	0	0	0	0
3	0	0	0	0	0	0	0	0	0	0	0	0	0	0	0	0	0	0	0	0	33.3333	0	20	0	0	28.5714	0	0	25	20	0	0	0	0	14.2857	16.6667	40	0	20	0	16.6667	0	0	0	0	14.2857	0	0	0
5	0	0	0	0	0	0	0	0	0	0	0	16.6667	0	20	0	0	0	0	0	0	28.5714	40	0	0	20	50	25	0	75	80	60	0	16.6667	0	0	20	0	0	33.3333	20	0	16.6667	0	0	0	16.6667	0	0	0
10	20	0	14.2857	60	14.2857	20	0	0	16.6667	20	20	16.6667	0	0	16.6667	0	16.6667	0	0	0	100	83.3333	80	85.7143	83.3333	100	83.3333	66.6667	66.6667	83.3333	83.3333	60	50	50	80	57.1429	60	66.6667	66.6667	100	25	16.6667	33.3333	0	0	0	20	16.6667	0
18	37.5	42.8571	66.6667	60	50	66.6667	60	66.6667	50	33.3333	57.1429	60	66.6667	50	37.5	42.8571	66.6667	66.6667	40	50	100	100	100	100	100	100	100	100	100	100	100	100	100	100	100	100	100	100	100	100	100	100	100	100	83.3333	83.3333	100	71.4286	85.7143
24	50	57.1429	83.3333	83.3333	60	33.3333	83.3333	100	83.3333	80	100	100	60	71.4286	50	83.3333	80	66.6667	83.3333	80	100	100	100	100	100	100	100	100	100	100	100	100	100	100	100	100	100	100	100	100	100	100	60	71.4286	100	100	80	100	83.3333
[truncated: 71 more columns]

## Sheet: Fig 4B
	ΔmotV										WT
Dose	60000	60000	60000	60000	60000	60000	60000	60000	60000	60000	60000	60000	60000	17000	17000
Founders	13321.9	20505.7	8094.08	28004.1	10954.9	19594	18928	28466.4	10256.5	18806.1	3302	221	489	29.7273	91
Burden	1500000000	600000000	1600000000	2000000000	1500000000	1100000000	2100000000	800000000	1000000000	750000000	22000000	5000000	3300000	350000	1300000

[truncated: 13 more sheets: Fig 5A, Fig 5B, Fig 6B, Fig 6C, Fig S1A, Fig S1B, Fig S1C, Fig S2B, Fig S2C, Fig S2D, Fig S2E, Fig S5, Fig S6]
